# Supplementary material for: Multi-scale systems toxicology defines a KLF5-centered adverse outcome pathway linking DEHP exposure to pancreatic cancer progression and signaling programs relevant to therapy tolerance
Source: Front Cell Dev Biol. 2026 Feb 5;14:1769023. doi: 10.3389/fcell.2026.1769023 (PMC12917211; doi:10.3389/fcell.2026.1769023)
Supplement: Supplementary file 3 [file Table1.xlsx]

## Sheet: Supplementary Materials List
Supplementary Materials List
Table S1. Detailed information of DEHP-related targets.
Table S2. List of pancreatic cancer-associated targets.
Table S3.The 317 intersecting targets between DEHP and pancreatic cancer.
Table S4. Detailed results of GO enrichment analysis.
Table S5. Detailed results of KEGG enrichment analyses.
Table S6. Configuration and hyperparameters of the eight machine learning algorithms.
Table S7. Two-sample Mendelian Randomization analysis of the association between core gene expression and pancreatic cancer risk.
Table S8. Detailed information on Instrumental Variables(IVs) usedinMendelian Randomization (KLF5).
Table S9. Detailed information on Instrumental Variables(IVs) usedinMendelian Randomization (ITGA3).
Table S10. Cellular composition statistics of the pancreatic cancer microenvironment.
Table S11. List of top marker genes for each cell type identified in the single-cell analysis.
Table S12. Ligand-receptor interactions between malignant ductal cells and immune cells.
Table S13. Gene-level perturbation statistics from the virtual KLF5 knockout model in malignant ductal cells.

## Sheet: Table S1
Table S1. Detailed information of DEHP-related targets.
Gene Symbol	Source Database
A2M	ChEMBL
AADAT	ChEMBL
ABAT	ChEMBL
ABCC2	ChEMBL
ABCC3	ChEMBL
ABCC9	ChEMBL
ABCG2	ChEMBL
ABHD12	ChEMBL
ABHD6	ChEMBL
ABL1	ChEMBL, SwissTargetPrediction
ABL2	ChEMBL
ACACA	ChEMBL
ACACB	ChEMBL
ACE	ChEMBL, SwissTargetPrediction
ACE2	ChEMBL
ACER2	ChEMBL
ACKR2	ChEMBL
ACMSD	ChEMBL
ACOT13	ChEMBL
ACOT2	ChEMBL
ACSL1	ChEMBL
ACSS2	ChEMBL
ACTR2	ChEMBL
ACVR1	ChEMBL
ADAMTS5	SwissTargetPrediction
ADCY1	ChEMBL
ADCY2	ChEMBL
ADCY4	ChEMBL
ADCY8	ChEMBL
ADH1A	ChEMBL
ADH4	ChEMBL
ADI1	ChEMBL
ADIPOR2	ChEMBL
ADM2	ChEMBL
ADORA1	ChEMBL
ADPRS	ChEMBL, SwissTargetPrediction
ADRA1A	SwissTargetPrediction
ADRA2A	SwissTargetPrediction
ADRA2B	ChEMBL
ADRA2C	ChEMBL
ADRB1	ChEMBL
ADRB2	ChEMBL
ADSS2	ChEMBL
AFG2A	ChEMBL
AFG3L2	ChEMBL
AGBL2	ChEMBL
AGO2	ChEMBL
AGPAT2	ChEMBL
AGT	ChEMBL
AGTR1	ChEMBL
AGTR2	ChEMBL
AHCYL1	ChEMBL
AHSG	ChEMBL, SwissTargetPrediction
AIM2	ChEMBL
AIMP1	ChEMBL
AIMP2	ChEMBL
AIP	ChEMBL
AK2	ChEMBL
AKR1B1	ChEMBL
AKR1C2	ChEMBL
AKR1C3	ChEMBL
AKT2	ChEMBL
AKT3	ChEMBL
ALDH1A2	ChEMBL
ALDH2	ChEMBL
ALDH5A1	ChEMBL
ALKBH2	ChEMBL
ALOX15B	ChEMBL
AMDHD2	ChEMBL
AMPD2	ChEMBL
ANGPT2	SwissTargetPrediction
ANO1	ChEMBL
ANO2	ChEMBL
ANP32B	ChEMBL
ANPEP	ChEMBL
ANTXR2	ChEMBL
ANXA2	ChEMBL
ANXA2P2	ChEMBL
AOC2	ChEMBL
AP2A1	ChEMBL
APC	ChEMBL
APH1A	ChEMBL
APOBEC3B	ChEMBL
AQP2	ChEMBL
AR	ChEMBL
ARFGEF2	ChEMBL
ARG2	ChEMBL
ARL2	SwissTargetPrediction
ARNT	ChEMBL
ARPC1B	ChEMBL, STITCH, SwissTargetPrediction
ARPC2	ChEMBL
ARPC5	ChEMBL
ARRB1	ChEMBL
ASAH2	ChEMBL
ASIC1	ChEMBL
ATAD2	ChEMBL
ATF2	ChEMBL
ATG4A	ChEMBL
ATP12A	ChEMBL
ATP1A1	ChEMBL
ATP2A1	ChEMBL
ATP2A2	ChEMBL
ATP2A3	STITCH
ATP6V1B2	ChEMBL
ATXN2	ChEMBL
AURKA	ChEMBL
AURKB	ChEMBL
AURKC	ChEMBL
AWAT1	ChEMBL
AWAT2	ChEMBL
AXIN1	ChEMBL
AXIN2	ChEMBL
AZI2	ChEMBL
B2M	ChEMBL
B3GNT2	ChEMBL
BACE1	ChEMBL
BACE2	ChEMBL
BACH2	ChEMBL
BAD	ChEMBL
BAG3	ChEMBL
BAK1	ChEMBL
BAX	ChEMBL
BBOX1	ChEMBL
BCKDHB	ChEMBL
BCKDK	ChEMBL, SwissTargetPrediction
BCL2	ChEMBL
BCL2A1	ChEMBL
BCL2L1	ChEMBL
BCL2L10	ChEMBL
BCL2L11	ChEMBL
BCL2L2	ChEMBL
BDH2	ChEMBL, SwissTargetPrediction
BDKRB2	ChEMBL, SwissTargetPrediction
BHMT	ChEMBL, SwissTargetPrediction
BHMT2	ChEMBL, SwissTargetPrediction
BIRC2	ChEMBL
BIRC3	ChEMBL, SwissTargetPrediction
BIRC8	ChEMBL
BLM	ChEMBL
BMP2	ChEMBL
BMP2K	ChEMBL
BMPR2	ChEMBL
BRD1	ChEMBL
BRD2	ChEMBL
BRD3	ChEMBL
BRD4	ChEMBL
BRD8	ChEMBL
BRD9	ChEMBL
BRF1	ChEMBL
BRSK2	ChEMBL
BST1	ChEMBL
BTK	ChEMBL
C3	ChEMBL
C5	ChEMBL
C5AR1	ChEMBL
C5AR2	ChEMBL
CA11	ChEMBL
CA2	ChEMBL
CACNA1C	ChEMBL
CACNA1D	ChEMBL
CACNA1H	ChEMBL
CACNA2D1	ChEMBL
CACNA2D2	ChEMBL
CACNB2	ChEMBL, STITCH, SwissTargetPrediction
CAD	ChEMBL
CALCA	ChEMBL
CALCB	ChEMBL
CALCR	ChEMBL
CALM2	ChEMBL
CAMKK2	ChEMBL
CAPN2	ChEMBL
CASK	ChEMBL
CASP10	ChEMBL
CASP2	ChEMBL
CASP4	ChEMBL
CASP6	ChEMBL
CBFB	SwissTargetPrediction
CBR1	ChEMBL
CBR3	ChEMBL
CBX2	ChEMBL
CBX3	ChEMBL
CBX4	STITCH, SwissTargetPrediction
CCAR2	ChEMBL
CCKBR	ChEMBL
CCL2	ChEMBL
CCL5	ChEMBL
CCN2	ChEMBL
CCNA2	ChEMBL
CCND1	ChEMBL
CCNE1	ChEMBL
CCNH	ChEMBL
CCNK	ChEMBL
CCNT1	ChEMBL
CCR10	ChEMBL
CCR2	ChEMBL
CCRL2	ChEMBL
CD2	ChEMBL, SwissTargetPrediction
CD200	SwissTargetPrediction
CD22	SwissTargetPrediction
CD38	ChEMBL, SwissTargetPrediction
CD69	ChEMBL
CD72	ChEMBL
CD86	ChEMBL
CDC25B	SwissTargetPrediction
CDH2	ChEMBL
CDK1	ChEMBL
CDK11A	ChEMBL
CDK11B	ChEMBL
CDK12	ChEMBL
CDK13	ChEMBL
CDK15	ChEMBL
CDK17	ChEMBL
CDK19	ChEMBL
CDK2	ChEMBL
CDK2AP1	ChEMBL
CDK2AP2	ChEMBL
CDK4	ChEMBL, SwissTargetPrediction
CDK6	ChEMBL
CDK8	ChEMBL
CDK9	ChEMBL
CDKL2	ChEMBL
CDYL2	ChEMBL
CECR2	ChEMBL
CEPT1	ChEMBL
CERS2	ChEMBL, SwissTargetPrediction
CES2	ChEMBL
CHD4	ChEMBL
CHEK2	ChEMBL, SwissTargetPrediction
CHRNA1	SwissTargetPrediction
CHRNB1	SwissTargetPrediction
CHRNB2	ChEMBL
CHRNB4	ChEMBL
CHST4	ChEMBL
CIB1	ChEMBL
CILK1	ChEMBL
CISD2	ChEMBL
CKS1B	ChEMBL
CLCA3P	ChEMBL
CLCN2	ChEMBL
CLEC4C	ChEMBL
CLEC4M	ChEMBL
CLEC6A	ChEMBL
CLK2	ChEMBL
CLK4	ChEMBL
CMKLR2	ChEMBL
CNKSR2	ChEMBL
CNN2	ChEMBL
CNOT2	ChEMBL
CNOT3	ChEMBL
CNR2	ChEMBL
COASY	ChEMBL
COL1A2	ChEMBL
COP1	ChEMBL
CPT2	ChEMBL
CRABP2	ChEMBL
CRBN	ChEMBL
CRHR2	ChEMBL
CRY2	SwissTargetPrediction
CRYGC	ChEMBL
CSNK1G1	ChEMBL
CSNK1G2	ChEMBL
CSNK2B	ChEMBL
CSRP2	ChEMBL
CTAG1A	ChEMBL
CTBP2	ChEMBL
CTNNB1	ChEMBL
CTPS2	ChEMBL
CUL1	SwissTargetPrediction
CXCL2	ChEMBL
CXCR2	ChEMBL
CYBB	ChEMBL
CYP26B1	SwissTargetPrediction
CYP2A6	ChEMBL
CYP2B6	ChEMBL
CYP2E1	ChEMBL
CYP3A4	ChEMBL
CYP4F3	ChEMBL
CYSLTR1	ChEMBL
CYSLTR2	ChEMBL
CYTH2	ChEMBL
DAB2IP	ChEMBL
DAPK2	ChEMBL
DCLK2	ChEMBL
DCUN1D2	"SwissTargetPrediction"
DDR2	SwissTargetPrediction
DDX21	SwissTargetPrediction
DDX3X	SwissTargetPrediction
DERA	SwissTargetPrediction
DGAT2	ChEMBL
DGAT2L6	ChEMBL
DHCR7	ChEMBL
DIO1	ChEMBL
DIO3	ChEMBL
DNAJA1	ChEMBL
DNAJA2	ChEMBL
DNAJB6	ChEMBL
DNASE2	ChEMBL, STITCH
DNM2	ChEMBL
DNPH1	ChEMBL
DOCK2	ChEMBL
DPP4	ChEMBL
DPP7	ChEMBL
DPP8	ChEMBL
DPP9	ChEMBL
DPYSL2	ChEMBL
DRD2	ChEMBL
DUOX2	ChEMBL
DUS2	ChEMBL
DUSP2	ChEMBL
DUSP22	ChEMBL
DUSP4	ChEMBL
DVL2	ChEMBL
DYNC1I2	ChEMBL
DYRK2	ChEMBL
E2F1	ChEMBL
EBP	ChEMBL
ECE2	ChEMBL
EEF1A2	ChEMBL
EEF2	ChEMBL
EEF2K	ChEMBL
EGFR	ChEMBL
EGLN1	ChEMBL
EGLN2	ChEMBL
EHMT1	ChEMBL
EHMT2	ChEMBL
EIF2AK1	ChEMBL
EIF2AK2	ChEMBL
EIF2AK3	ChEMBL
EIF2AK4	ChEMBL
EIF2S1	ChEMBL
EIF3I	ChEMBL
EIF4A2	ChEMBL
EIF5B	ChEMBL
EIF6	ChEMBL
ELANE	ChEMBL
ELK3	ChEMBL
ELOVL2	ChEMBL
ELOVL6	ChEMBL
ENO1	ChEMBL
ENOX2	ChEMBL
ENPP2	ChEMBL
ENTPD2	ChEMBL
EP300	ChEMBL
EPAS1	ChEMBL
EPCAM	ChEMBL
EPHA2	ChEMBL
EPHA6	ChEMBL
EPHB1	ChEMBL
EPHB2	ChEMBL
EPHB3	ChEMBL
EPHX1	ChEMBL
EPHX2	ChEMBL
ERAP2	ChEMBL
ERBB2	ChEMBL
ERCC2	ChEMBL
ERCC3	ChEMBL, SwissTargetPrediction
ERLIN2	ChEMBL
ERN2	ChEMBL
ESR1	ChEMBL, SwissTargetPrediction
ESR2	ChEMBL
ESRRB	ChEMBL
ESRRG	ChEMBL
EYA2	ChEMBL
EZH1	ChEMBL
EZH2	ChEMBL
EZR	ChEMBL
F12	ChEMBL
F2	ChEMBL
F2RL1	ChEMBL
F2RL2	ChEMBL
FA2H	ChEMBL
FAAH2	ChEMBL
FABP2	ChEMBL
FADS2	ChEMBL
FCER2	ChEMBL
FCGR3A	ChEMBL
FERMT2	ChEMBL
FFAR2	ChEMBL
FGF1	ChEMBL
FGF2	ChEMBL
FGFR1	ChEMBL
FGFR2	ChEMBL
FGFR3	ChEMBL
FKBP2	ChEMBL
FLT1	ChEMBL
FLT3	ChEMBL
FLT4	ChEMBL
FMO3	ChEMBL
FOLH1	ChEMBL
FOLR2	ChEMBL
FOXM1	ChEMBL
FPR1	ChEMBL
FPR2	ChEMBL
FPR3	ChEMBL
FRS2	ChEMBL
FTO	ChEMBL
FUCA2	ChEMBL
FUT2	ChEMBL
FXR2	ChEMBL
FZD2	ChEMBL
GAB1	ChEMBL
GABARAPL2	ChEMBL
GABBR1	ChEMBL
GABBR2	ChEMBL
GABRA1	SwissTargetPrediction
GABRA2	ChEMBL
GABRB2	ChEMBL
GABRB3	ChEMBL
GABRG2	ChEMBL
GABRR2	ChEMBL
GAD2	SwissTargetPrediction
GALNT2	SwissTargetPrediction
GALR2	ChEMBL
GALR3	ChEMBL
GANAB	ChEMBL
GATA2	ChEMBL
GBA1	ChEMBL
GBA2	ChEMBL
GCG	ChEMBL
GCN1	ChEMBL
GCNT1	ChEMBL
GDF2	ChEMBL
GIGYF2	ChEMBL
GJB2	ChEMBL
GLI2	ChEMBL
GLP2R	ChEMBL
GLRA2	ChEMBL
GLS	ChEMBL
GMPR2	ChEMBL, SwissTargetPrediction
GNAI2	ChEMBL, SwissTargetPrediction
GNB1	SwissTargetPrediction
GNE	SwissTargetPrediction
GORASP2	SwissTargetPrediction
GOT2	ChEMBL
GPC3	ChEMBL, SwissTargetPrediction
GPER1	ChEMBL, SwissTargetPrediction
GPR183	ChEMBL
GPR37L1	ChEMBL
GPR63	ChEMBL
GPR85	ChEMBL
GPRC5B	ChEMBL
GRB2	ChEMBL
GRIA1	ChEMBL
GRIA2	ChEMBL
GRIA3	ChEMBL
GRIA4	ChEMBL
GRIK1	ChEMBL
GRIK2	ChEMBL
GRIK5	ChEMBL
GRIN1	ChEMBL
GRIN2B	ChEMBL
GRK2	ChEMBL
GRK3	ChEMBL
GRM2	ChEMBL
GSPT2	ChEMBL
GSTA2	ChEMBL
GSTM2	ChEMBL
GSTO2	ChEMBL
GSTT2	ChEMBL
GUCY1B1	ChEMBL
GYPA	ChEMBL
GYS2	SwissTargetPrediction
GZMB	ChEMBL
GZMK	ChEMBL
H2BC18	ChEMBL
HABP2	ChEMBL
HAO1	ChEMBL
HAO2	ChEMBL
HASPIN	ChEMBL
HAVCR2	ChEMBL
HCAR2	ChEMBL
HCAR3	ChEMBL
HCN2	ChEMBL
HCRTR2	ChEMBL
HDAC1	ChEMBL
HDAC2	ChEMBL
HDAC3	ChEMBL
HDGFL2	ChEMBL
HHAT	ChEMBL
HIF1A	ChEMBL
HIPK1	ChEMBL
HIPK2	ChEMBL, SwissTargetPrediction
HIVEP2	SwissTargetPrediction
HK2	SwissTargetPrediction
HLA-DRB3	ChEMBL
HMGB2	ChEMBL
HMOX2	ChEMBL
HNF4A	ChEMBL
HNF4G	ChEMBL
HOGA1	ChEMBL
HPS6	ChEMBL
HRAS	ChEMBL
HSD11B2	ChEMBL
HSD17B10	ChEMBL
HSD17B11	ChEMBL
HSD17B2	ChEMBL
HSD17B3	ChEMBL
HSD17B4	ChEMBL
HSD3B2	ChEMBL
HSF1	ChEMBL
HSP90AA1	ChEMBL
HSP90AB2P	ChEMBL
HSPA1A	ChEMBL
HSPA2	SwissTargetPrediction
HSPA4	ChEMBL, SwissTargetPrediction
HTR1F	ChEMBL
HTR2A	ChEMBL
HTR2B	ChEMBL
ICOSLG	ChEMBL
IDO2	ChEMBL
IFIH1	ChEMBL
IFNA6	ChEMBL
IFNAR1	ChEMBL
IFNGR2	ChEMBL
IGF2BP1	ChEMBL
IGF2R	ChEMBL
IGFBP2	ChEMBL
IKBKB	ChEMBL
IKZF2	ChEMBL
IL10RB	ChEMBL
IL12B	ChEMBL
IL13RA2	ChEMBL
IL1RL2	ChEMBL
IL2	ChEMBL
IL2RA	ChEMBL
IL2RB	ChEMBL
IL2RG	ChEMBL
IL36G	ChEMBL
IL6	ChEMBL
ILF2	ChEMBL
ILK	ChEMBL
IMPDH1	ChEMBL
IMPDH2	ChEMBL
ING2	ChEMBL
INPPL1	ChEMBL
IP6K2	ChEMBL
IRAK2	ChEMBL
ITGA2	ChEMBL
ITGA2B	ChEMBL
ITGA3	ChEMBL
ITGAL	SwissTargetPrediction
ITGB1	ChEMBL
ITGB2	ChEMBL
ITGB3	ChEMBL
ITIH2	ChEMBL
ITK	ChEMBL
ITPR2	ChEMBL
JAK1	ChEMBL
JAK2	ChEMBL
JAK3	ChEMBL
JOSD2	ChEMBL
JPT2	STITCH
KAT2A	ChEMBL
KAT2B	ChEMBL
KAT5	ChEMBL
KAT6A	ChEMBL
KAT7	ChEMBL
KCNA2	ChEMBL
KCNB2	ChEMBL
KCNC2	ChEMBL
KCND2	ChEMBL
KCND3	ChEMBL
KCNH2	ChEMBL
KCNH3	ChEMBL
KCNH6	ChEMBL
KCNIP2	ChEMBL
KCNJ11	ChEMBL
KCNJ2	ChEMBL
KCNJ3	ChEMBL
KCNJ6	ChEMBL
KCNK10	ChEMBL
KCNK17	ChEMBL
KCNK2	ChEMBL
KCNK5	ChEMBL
KCNN1	ChEMBL
KCNN2	ChEMBL
KCNQ1	ChEMBL
KCNQ2	ChEMBL
KCNT2	ChEMBL
KDM1A	ChEMBL
KDM1B	ChEMBL
KDM2B	ChEMBL
KDM5A	ChEMBL
KDM5B	ChEMBL
KDR	ChEMBL
KHSRP	ChEMBL
KIF15	ChEMBL
KIF20A	ChEMBL
KIF5C	ChEMBL
KIFC1	ChEMBL
KIR2DL3	ChEMBL
KIT	SwissTargetPrediction
KLF5	ChEMBL
KLK11	ChEMBL
KLK2	ChEMBL
KLK5	ChEMBL
KMT2B	ChEMBL
KMT2D	ChEMBL
KMT5C	ChEMBL
KPNA2	ChEMBL
KRAS	ChEMBL
KSR2	ChEMBL
KYAT3	ChEMBL
LAMA1	ChEMBL
LAMB1	ChEMBL
LAMP2	ChEMBL
LANCL2	ChEMBL
LATS2	ChEMBL
LCAT	ChEMBL
LCP1	ChEMBL
LGALS2	SwissTargetPrediction
LGALS3	ChEMBL
LIMK2	ChEMBL
LMO2	ChEMBL
LOXL2	ChEMBL
LPAR1	ChEMBL
LPAR2	ChEMBL
LPAR3	ChEMBL
LPCAT1	ChEMBL
LRP1	ChEMBL
LRRFIP1	ChEMBL
LRRK2	ChEMBL
LTB4R2	ChEMBL
LTBR	ChEMBL
LY6E	ChEMBL
LY96	ChEMBL
LYPLA1	ChEMBL
LYPLA2	ChEMBL
MACROD2	ChEMBL
MAD2L2	ChEMBL
MAN2A1	ChEMBL
MAN2B2	ChEMBL
MAP1LC3B	ChEMBL
MAP2	ChEMBL
MAP2K2	ChEMBL
MAP2K3	ChEMBL
MAP2K7	ChEMBL
MAP3K10	ChEMBL
MAP3K2	ChEMBL
MAP3K6	ChEMBL
MAP3K8	ChEMBL
MAP4K2	ChEMBL
MAPK1	ChEMBL
MAPK10	ChEMBL
MAPK11	ChEMBL
MAPK13	ChEMBL
MAPK14	ChEMBL
MAPK3	ChEMBL
MAPK8	ChEMBL
MAPK9	ChEMBL
MAPKAPK2	ChEMBL
MARK2	ChEMBL
MARK3	ChEMBL
MARS2	ChEMBL
MASP2	ChEMBL
MAST1	ChEMBL
MAST2	ChEMBL
MAT2A	ChEMBL
MBD2	ChEMBL
MC2R	ChEMBL
MC4R	ChEMBL
MC5R	ChEMBL
MCHR2	ChEMBL
MCL1	ChEMBL
MCM2	ChEMBL
MCOLN1	ChEMBL
MCOLN2	ChEMBL
MDK	ChEMBL
MDM2	ChEMBL
ME2	ChEMBL
MECP2	ChEMBL
MED23	ChEMBL
MEP1A	ChEMBL
MEP1B	ChEMBL
METAP2	ChEMBL
MFN2	ChEMBL, SwissTargetPrediction
MGAM	ChEMBL
MGAT1	ChEMBL
MGAT2	ChEMBL
MGST2	ChEMBL, SwissTargetPrediction
MKNK2	ChEMBL
MLF2	ChEMBL, SwissTargetPrediction
MMEL1	ChEMBL
MMP10	ChEMBL, SwissTargetPrediction
MMP14	ChEMBL
MMP15	ChEMBL
MMP2	ChEMBL
MMP26	ChEMBL
MMP3	ChEMBL
MOGAT2	ChEMBL
MOGAT3	ChEMBL
MPC2	ChEMBL
MPEG1	ChEMBL
MRGPRX3	ChEMBL
MRPL12	ChEMBL
MSH2	ChEMBL
MSI2	ChEMBL
MTARC2	ChEMBL
MTCH2	ChEMBL, SwissTargetPrediction
MT-CO2	ChEMBL
MTHFD2L	ChEMBL
MT-ND6	ChEMBL
MTOR	ChEMBL
MTREX	ChEMBL
MYH2	ChEMBL
MYH7	ChEMBL
MYL12B	ChEMBL
MYLK2	SwissTargetPrediction
NAALAD2	ChEMBL
NAP1L4	ChEMBL
NAT2	ChEMBL
NCBP2	ChEMBL
NCEH1	ChEMBL
NCF1	ChEMBL
NCOA1	ChEMBL
NCOR2	ChEMBL
NDC80	ChEMBL
NDUFS2	ChEMBL
NEK2	ChEMBL
NEK4	ChEMBL
NEU2	ChEMBL
NFE2	ChEMBL
NFE2L2	ChEMBL, SwissTargetPrediction
NFKB2	ChEMBL
NHERF2	ChEMBL
NLRP4	"SwissTargetPrediction"
NME2	SwissTargetPrediction
NMT1	ChEMBL
NMT2	ChEMBL
NMUR2	ChEMBL
NOD2	ChEMBL
NOTCH1	ChEMBL
NOTCH2	ChEMBL
NOX3	ChEMBL
NPBWR2	ChEMBL
NPFFR2	ChEMBL
NPPA	ChEMBL
NPR2	ChEMBL
NPY2R	ChEMBL
NQO2	SwissTargetPrediction
NR0B2	SwissTargetPrediction
NR1D2	ChEMBL
NR1H2	ChEMBL
NR1H3	ChEMBL
NR1I2	ChEMBL
NR2C1	ChEMBL
NR2C2	ChEMBL
NR2E1	ChEMBL
NR2E3	STITCH
NR2F1	ChEMBL
NR2F2	ChEMBL
NR2F6	ChEMBL
NR3C2	ChEMBL
NR4A2	ChEMBL
NR5A2	ChEMBL
NRBF2	ChEMBL
NRP2	ChEMBL
NSD2	ChEMBL
NSUN2	ChEMBL
NT5DC2	ChEMBL
NT5M	ChEMBL
NTMT2	ChEMBL
NTRK1	ChEMBL
NTRK2	ChEMBL
NTSR2	ChEMBL
NUAK2	ChEMBL
NUDT1	ChEMBL
NUDT15	SwissTargetPrediction
NUDT2	ChEMBL
NUDT4	ChEMBL
OGDH	ChEMBL
OGFOD1	ChEMBL
ORAI1	ChEMBL
ORAI2	ChEMBL
ORM2	ChEMBL
OSBP2	ChEMBL
OTUB2	ChEMBL
OTUD6A	ChEMBL
OXGR1	ChEMBL
P2RX1	ChEMBL
P2RX2	ChEMBL
P2RY12	ChEMBL
P2RY2	ChEMBL
P4HA1	ChEMBL
P4HA2	ChEMBL
PADI2	ChEMBL
PAK2	ChEMBL
PAK3	ChEMBL
PANK2	ChEMBL
PAPSS2	ChEMBL
PARP1	ChEMBL
PARP14	ChEMBL
PARP2	ChEMBL
PAX2	ChEMBL
PCBP2	ChEMBL
PCIF1	ChEMBL
PCK2	ChEMBL
PCSK2	ChEMBL
PCTP	ChEMBL
PDCD1	ChEMBL
PDCD1LG2	ChEMBL
PDCD6	ChEMBL
PDE12	ChEMBL
PDE5A	ChEMBL
PDE6D	ChEMBL
PDGFB	ChEMBL
PDGFRA	ChEMBL
PDGFRB	ChEMBL
PDK2	ChEMBL
PER2	ChEMBL
PEX2	ChEMBL
PFDN2	ChEMBL
PFKFB1	ChEMBL
PFKFB2	ChEMBL
PFKFB3	ChEMBL
PFKFB4	ChEMBL
PGK1	ChEMBL
PHB2	ChEMBL
PHF2	ChEMBL
PHGDH	ChEMBL
PHKG2	ChEMBL
PHLPP2	ChEMBL
PI4K2A	ChEMBL
PI4K2B	SwissTargetPrediction
PIK3CG	ChEMBL
PIK3R1	ChEMBL
PIM1	ChEMBL
PIM2	ChEMBL
PIN4	SwissTargetPrediction
PIP4K2A	ChEMBL
PIP4K2B	ChEMBL
PIP4K2C	ChEMBL
PITPNM1	ChEMBL
PKM	ChEMBL
PKN2	ChEMBL
PLA2G10	ChEMBL
PLA2G12A	ChEMBL
PLA2G1B	ChEMBL
PLA2G2A	ChEMBL
PLA2G2C	ChEMBL
PLA2G2D	ChEMBL
PLA2G2E	ChEMBL
PLA2G2F	ChEMBL
PLA2G3	ChEMBL
PLA2G4A	ChEMBL
PLA2G5	ChEMBL
PLA2G6	SwissTargetPrediction
PLA2G7	ChEMBL
PLAA	SwissTargetPrediction
PLAAT2	SwissTargetPrediction
PLAAT5	SwissTargetPrediction
PLCG2	ChEMBL, SwissTargetPrediction
PLD2	ChEMBL
PLK2	ChEMBL
PLOD1	ChEMBL
PLOD2	ChEMBL
PLOD3	ChEMBL
PMM2	ChEMBL
PMP2	ChEMBL
PNKP	ChEMBL
PNLIPRP2	ChEMBL
PNPLA2	ChEMBL
PNPLA8	ChEMBL
POLA1	ChEMBL
POLG	SwissTargetPrediction
POLL	ChEMBL
POMGNT1	ChEMBL
PON2	ChEMBL
POU2F1	ChEMBL
POU2F2	ChEMBL
POU3F2	ChEMBL
PPARD	ChEMBL
PPARG	ChEMBL
PPIP5K2	SwissTargetPrediction
PPP4R3B	ChEMBL
PPP6R2	ChEMBL
PPT2	ChEMBL
PRDM2	ChEMBL
PRDX1	ChEMBL
PRDX2	ChEMBL
PRDX4	ChEMBL
PRDX6	ChEMBL
PRKAA2	ChEMBL
PRKAB2	ChEMBL
PRKAG2	ChEMBL
PRKCA	ChEMBL
PRKDC	ChEMBL
PRKG2	ChEMBL
PRODH2	ChEMBL
PROKR2	ChEMBL
PRPSAP2	ChEMBL
PRSS1	ChEMBL
PRSS2	ChEMBL
PRXL2A	ChEMBL
PSAP	ChEMBL, STITCH
PSEN2	ChEMBL
PSENEN	ChEMBL
PSMB2	ChEMBL
PSMB7	ChEMBL
PSMB9	ChEMBL
PSMD1	ChEMBL
PSME2	ChEMBL
PSMG1	ChEMBL
PTGDR2	ChEMBL
PTGES2	ChEMBL
PTGS2	ChEMBL
PTH2R	ChEMBL
PTK2	ChEMBL
PTK2B	ChEMBL
PTP4A2	ChEMBL
PTPN11	ChEMBL
PTPN2	ChEMBL
PTPRU	ChEMBL
PTPRZ1	ChEMBL
PYCR2	ChEMBL
RABGGTA	ChEMBL
RABGGTB	ChEMBL
RAC2	ChEMBL
RAF1	ChEMBL
RAMP2	ChEMBL
RAPGEF4	ChEMBL
RARA	STITCH
RARB	ChEMBL
RARG	ChEMBL, STITCH
RBBP7	ChEMBL
RBM39	ChEMBL
RCE1	ChEMBL
RHD	ChEMBL
RHO	ChEMBL
RHOA	ChEMBL
RIOK2	ChEMBL
RIOX2	ChEMBL
RIPK2	ChEMBL
RNASE2	SwissTargetPrediction
RNASEL	ChEMBL
ROCK2	ChEMBL
ROR2	ChEMBL
RORB	ChEMBL, SwissTargetPrediction
ROS1	SwissTargetPrediction
RPS6KA2	ChEMBL
RPS6KA3	ChEMBL
RPS6KA4	ChEMBL
RPS6KB2	ChEMBL
RRM1	ChEMBL
RSPO3	ChEMBL
RUNX1	ChEMBL
RUVBL2	ChEMBL
RXFP2	ChEMBL
RXFP3	ChEMBL
RXFP4	ChEMBL
RXRA	ChEMBL
RXRB	ChEMBL
RXRG	ChEMBL
RYR2	ChEMBL
S1PR2	ChEMBL
S1PR5	ChEMBL
SAE1	SwissTargetPrediction
SARM1	ChEMBL, SwissTargetPrediction
SAT2	SwissTargetPrediction
SCD5	SwissTargetPrediction
SCN11A	ChEMBL
SCN1A	SwissTargetPrediction
SCN2A	ChEMBL
SCN2B	ChEMBL
SCN4A	ChEMBL
SCN5A	ChEMBL
SCN9A	ChEMBL
SCP2	SwissTargetPrediction
SDCBP	ChEMBL
SELE	ChEMBL, SwissTargetPrediction
SELL	ChEMBL
SENP2	ChEMBL
SENP7	ChEMBL
SENP8	ChEMBL
SETD2	ChEMBL
SF3B2	ChEMBL
SFRP1	ChEMBL
SGK2	ChEMBL
SGMS2	ChEMBL
SHC1	ChEMBL
SHC2	ChEMBL
SIGLEC10	ChEMBL
SIGLEC8	ChEMBL
SIGMAR1	ChEMBL
SIK2	ChEMBL
SIRT2	ChEMBL
SKP2	ChEMBL
SLC10A2	ChEMBL
SLC11A2	ChEMBL
SLC12A1	ChEMBL
SLC12A2	ChEMBL
SLC12A5	ChEMBL
SLC13A2	ChEMBL
SLC13A3	ChEMBL
SLC15A2	ChEMBL
SLC16A7	ChEMBL
SLC17A2	SwissTargetPrediction
SLC18A2	ChEMBL
SLC19A2	ChEMBL
SLC1A2	ChEMBL
SLC1A5	ChEMBL
SLC20A2	ChEMBL
SLC22A16	ChEMBL
SLC22A2	ChEMBL
SLC22A5	ChEMBL
SLC22A7	ChEMBL
SLC23A2	ChEMBL
SLC24A2	ChEMBL
SLC24A4	ChEMBL
SLC25A21	ChEMBL
SLC25A5	ChEMBL
SLC25A6	ChEMBL
SLC27A2	ChEMBL
SLC27A5	ChEMBL
SLC28A2	ChEMBL
SLC29A2	ChEMBL
SLC2A1	ChEMBL
SLC2A14	ChEMBL
SLC2A2	SwissTargetPrediction
SLC2A3	ChEMBL
SLC2A4	SwissTargetPrediction
SLC2A5	ChEMBL
SLC2A8	ChEMBL
SLC2A9	ChEMBL, SwissTargetPrediction
SLC34A2	ChEMBL
SLC47A2	ChEMBL
SLC4A7	ChEMBL
SLC5A11	ChEMBL
SLC5A2	ChEMBL
SLC6A13	ChEMBL
SLC6A2	ChEMBL
SLC6A3	ChEMBL
SLC6A4	ChEMBL
SLC6A5	ChEMBL
SLC7A8	ChEMBL
SLC8A1	ChEMBL
SLC8B1	ChEMBL
SLC9A2	ChEMBL
SLC9B2	ChEMBL
SLCO1B1	ChEMBL
SLCO1B3	ChEMBL
SLCO2A1	ChEMBL
SLCO2B1	ChEMBL
SLK	ChEMBL
SMAD2	ChEMBL
SMAD3	ChEMBL
SMARCA2	ChEMBL
SMARCD2	ChEMBL
SMC2	ChEMBL
SMPD2	ChEMBL
SMPD3	ChEMBL
SMURF2	ChEMBL
SMYD2	ChEMBL
SOAT2	ChEMBL
SOD1	ChEMBL
SORD	ChEMBL
SORT1	ChEMBL
SOS1	ChEMBL
SOS2	ChEMBL
SPHK2	ChEMBL
SPIN2B	ChEMBL
SPNS2	ChEMBL
SPPL2A	ChEMBL
SPSB2	ChEMBL
SPTLC2	ChEMBL
SRC	ChEMBL
SRD5A1	ChEMBL
SRD5A2	ChEMBL
SREBF2	ChEMBL
SRPK2	ChEMBL
SSH2	ChEMBL
SSTR1	ChEMBL
SSTR2	ChEMBL
SSTR5	ChEMBL
STAT2	ChEMBL
STK10	ChEMBL
STK17B	ChEMBL
STK3	ChEMBL, SwissTargetPrediction
STK32B	ChEMBL
STK38L	ChEMBL, SwissTargetPrediction
STK4	ChEMBL, SwissTargetPrediction
STRADB	ChEMBL
SULT1A1	ChEMBL
SULT1A2	ChEMBL
SULT1C4	ChEMBL
SULT2B1	ChEMBL
SUMO2	ChEMBL
SUV39H2	ChEMBL
SYNJ2	ChEMBL
TAAR2	ChEMBL
TAB1	ChEMBL
TAB2	ChEMBL
TACR2	ChEMBL
TACSTD2	ChEMBL
TAOK1	ChEMBL
TAOK2	SwissTargetPrediction
TAP1	ChEMBL
TARBP2	ChEMBL
TAS1R2	ChEMBL
TAS2R1	ChEMBL
TAS2R10	ChEMBL
TAS2R13	ChEMBL
TAS2R14	ChEMBL
TAS2R16	ChEMBL
TAS2R19	ChEMBL
TAS2R20	ChEMBL
TAS2R3	ChEMBL
TAS2R30	ChEMBL
TAS2R31	ChEMBL
TAS2R38	ChEMBL
TAS2R39	ChEMBL
TAS2R4	ChEMBL
TAS2R40	ChEMBL
TAS2R41	ChEMBL
TAS2R42	ChEMBL
TAS2R43	ChEMBL
TAS2R45	ChEMBL
TAS2R46	ChEMBL
TAS2R5	ChEMBL
TAS2R50	ChEMBL
TAS2R60	ChEMBL
TAS2R7	ChEMBL
TAS2R8	ChEMBL
TAS2R9	ChEMBL
TAT	ChEMBL
TCF7L2	ChEMBL
TDP2	ChEMBL
TDRD7	ChEMBL
TEAD2	ChEMBL
TEK	ChEMBL
TENT4B	ChEMBL
TERF2	ChEMBL
TERF2IP	ChEMBL
TERT	ChEMBL
TESK2	ChEMBL
TFDP2	ChEMBL
TFRC	ChEMBL
TGFB1	ChEMBL
TGFB2	ChEMBL
TGFBR2	ChEMBL
TGM2	ChEMBL
THRA	ChEMBL
THRAP3	ChEMBL
THRB	ChEMBL
TK2	ChEMBL
TLK2	ChEMBL
TLL2	ChEMBL
TLR2	ChEMBL
TLR4	ChEMBL
TM7SF2	ChEMBL
TMEM97	ChEMBL
TMPRSS2	ChEMBL
TMPRSS4	ChEMBL
TMPRSS6	ChEMBL
TNF	ChEMBL
TNFRSF10B	SwissTargetPrediction
TNFRSF1B	ChEMBL
TNFSF10	ChEMBL
TNFSF13	ChEMBL
TNK2	ChEMBL
TNKS2	ChEMBL
TOP1	ChEMBL
TOP2A	ChEMBL
TOP2B	ChEMBL
TOPBP1	ChEMBL
TP53	ChEMBL
TP53RK	ChEMBL
TPH2	ChEMBL
TPP2	ChEMBL
TPSB2	ChEMBL
TPST2	ChEMBL
TPX2	ChEMBL
TRAF3IP2	ChEMBL
TRDMT1	ChEMBL
TRIB1	ChEMBL
TRIB2	ChEMBL
TRIP13	ChEMBL
TRPM2	ChEMBL
TRPM3	ChEMBL
TRPM6	ChEMBL
TRPV2	ChEMBL
TRPV4	ChEMBL
TRPV5	ChEMBL
TRPV6	ChEMBL
TSSK2	ChEMBL
TTBK2	ChEMBL
TUBA3C	ChEMBL
TUBA8	ChEMBL
TUBB4B	ChEMBL
TXN2	SwissTargetPrediction
TXNRD1	ChEMBL
TXNRD2	ChEMBL
TYRP1	ChEMBL
UBA6	ChEMBL
UBAP2L	ChEMBL
UBE2D2	ChEMBL
UBE2F	ChEMBL
UBE2K	ChEMBL, SwissTargetPrediction
UCK2	ChEMBL
UGT1A4	ChEMBL
UGT2B7	ChEMBL
UGT8	ChEMBL
ULK2	ChEMBL
USP15	ChEMBL
USP17L2	ChEMBL
USP2	ChEMBL
USP20	ChEMBL
USP6	ChEMBL
UTS2R	ChEMBL
VAMP2	ChEMBL
VARS1	ChEMBL
VCP	ChEMBL
VDAC2	ChEMBL
VDR	ChEMBL
VEGFA	ChEMBL
VHL	ChEMBL
VIPR1	ChEMBL
VIPR2	ChEMBL
VRK2	ChEMBL
VWF	ChEMBL
WEE2	SwissTargetPrediction
WNK2	ChEMBL
WNT2	ChEMBL
WRN	ChEMBL
WTAP	ChEMBL
XAGE1A	ChEMBL
XIAP	ChEMBL
XNDC1N	ChEMBL
XPNPEP2	ChEMBL
YAP1	ChEMBL
YEATS2	ChEMBL
YOD1	ChEMBL
YTHDF2	ChEMBL
ZBTB2	ChEMBL
ZC3HAV1	ChEMBL
ZDHHC2	ChEMBL
ZNRD2	ChEMBL
ZYX	ChEMBL
CASP3	ChEMBL
PPARA	ChEMBL
ATF3	ChEMBL
IL10	ChEMBL
MYOD1	SwissTargetPrediction
gene	SwissTargetPrediction
PRKCD	ChEMBL
PTPN1	ChEMBL
CTSK	ChEMBL
CTSS	SwissTargetPrediction
CTSL	SwissTargetPrediction
CTSB	ChEMBL
FKBP1A	ChEMBL, SwissTargetPrediction
PDE10A	ChEMBL
CCNB1	ChEMBL
TSPO	SwissTargetPrediction
PTGER1	ChEMBL
GABRA3	ChEMBL
GABRA5	ChEMBL
GPBAR1	ChEMBL
FNTA	ChEMBL
FNTB	ChEMBL
PREP	ChEMBL
P2RX7	ChEMBL
GABRA6	ChEMBL
KCNA5	ChEMBL
PGGT1B	ChEMBL
TNFRSF1A	ChEMBL
SCN10A	ChEMBL
CPB1	ChEMBL
MEN1	ChEMBL
TRPC6	ChEMBL
TRPC3	ChEMBL
TRPV1	ChEMBL
HCRTR1	ChEMBL
TRPA1	ChEMBL
GRM5	ChEMBL
ADAM17	ChEMBL
CMA1	ChEMBL
ADORA2A	ChEMBL
ADORA2B	ChEMBL
MMP9	ChEMBL
MMP7	ChEMBL
RORC	ChEMBL, SwissTargetPrediction
PABPC1	ChEMBL
CCND3	ChEMBL
CCND2	ChEMBL
CAPN1	ChEMBL
PTGES	ChEMBL
PTGFR	ChEMBL
CTSV	ChEMBL
KCNN4	ChEMBL
MTNR1A	ChEMBL
MTNR1B	ChEMBL
SLC6A9	ChEMBL
PDE4A	ChEMBL
PDE4B	ChEMBL
ALOX15	ChEMBL
PDE4C	ChEMBL
PIK3CA	ChEMBL
CRHR1	ChEMBL
CDK5R1	ChEMBL
CDK5	ChEMBL
CCR1	ChEMBL
APP	ChEMBL
PTAFR	ChEMBL
SCARB1	ChEMBL
TDO2	ChEMBL
GRM4	ChEMBL
NMBR	ChEMBL
TACR3	SwissTargetPrediction
IDO1	SwissTargetPrediction

## Sheet: Table S2
Table S2. List of pancreatic cancer-associated targets.
Gene Symbol	Source Database
BRCA2	GeneCards
BRCA1	GeneCards
ATM	GeneCards
PALB2	GeneCards
TP53	GeneCards
CHEK2	GeneCards
BRIP1	GeneCards
MSH6	GeneCards
MSH2	GeneCards
MLH1	GeneCards
EGFR	GeneCards
APC	GeneCards
BARD1	GeneCards
CDH1	GeneCards
C11orf65	GeneCards
CDKN2A	GeneCards
PMS2	GeneCards
PTEN	GeneCards
SMAD4	GeneCards
STK11	GeneCards
NF1	GeneCards
POLD1	GeneCards
ERBB2	GeneCards
KRAS	GeneCards
LOC126862571	GeneCards
TSC2	GeneCards
RAD50	GeneCards
BRAF	GeneCards
POLE	GeneCards
DICER1	GeneCards
MET	GeneCards
AXIN2	GeneCards
RAD51D	GeneCards
NBN	GeneCards
RAD51C	GeneCards
RB1	GeneCards
PIK3CA	GeneCards
MEN1	GeneCards
RET	GeneCards
ALK	GeneCards
SMARCA4	GeneCards
MUTYH	GeneCards; OMIM
KIT	GeneCards
EPCAM	GeneCards
BAP1	GeneCards
PTCH1	GeneCards
TSC1	GeneCards
CDK4	GeneCards
VHL	GeneCards
MRE11	GeneCards
PALLD	GeneCards
MSH3	GeneCards
BMPR1A	GeneCards
AKT1	GeneCards
BLM	GeneCards
CTNNB1	GeneCards
CTNNA1	GeneCards
TERT	GeneCards
SPINK1	GeneCards
FANCC	GeneCards
RAD51L3-RFFL	GeneCards
CDKN1B	GeneCards
HOXB13	GeneCards
HRAS	GeneCards
PDGFRA	GeneCards
CCND1	GeneCards
MYC	GeneCards
FGFR2	GeneCards
FLCN	GeneCards
SDHA	GeneCards
RUNX1	GeneCards
FGFR3	GeneCards
STAT3	GeneCards
CFTR	GeneCards
ATR	GeneCards
H19	GeneCards
FH	GeneCards
TGFBR2	GeneCards
MTOR	GeneCards; OMIM
PRSS1	GeneCards
ESR1	GeneCards
PVT1	GeneCards
MIR21	GeneCards
NOTCH1	GeneCards
CD274	GeneCards
NRAS	GeneCards
PDX1	GeneCards
HIF1A	GeneCards
SDHB	GeneCards; OMIM
RAD51	GeneCards
POT1	GeneCards
IL6	GeneCards
ARID1A	GeneCards; OMIM
MLH3	GeneCards
LZTR1	GeneCards
TGFB1	GeneCards
VEGFA	GeneCards
FGFR1	GeneCards
UCA1	GeneCards
MIR125A	GeneCards
CHEK1	GeneCards
MDM2	GeneCards
NTHL1	GeneCards
CDC73	GeneCards
RNF43	GeneCards
NF2	GeneCards
SMARCB1	GeneCards
AR	GeneCards
FANCD2	GeneCards
MALAT1	GeneCards
NEAT1	GeneCards
PMS1	GeneCards
PRKAR1A	GeneCards
BUB1B	GeneCards
ERBB4	GeneCards
SDHD	GeneCards
FANCA	GeneCards
GNAS	GeneCards
CDKN2B	GeneCards
XRCC2	GeneCards
SNHG1	GeneCards
MIR143	GeneCards
CCNE1	GeneCards
SDHC	GeneCards
BAX	GeneCards
MIR221	GeneCards
HOTAIR	GeneCards
EP300	GeneCards
PNLIP	GeneCards
MUC1	GeneCards
MITF	GeneCards
MIR126	GeneCards
BCL2	GeneCards
HULC	GeneCards
ERBB3	GeneCards
MIR155	GeneCards
WT1	GeneCards
CASP8	GeneCards
LUCAT1	GeneCards
MUC16	GeneCards
MIR17	GeneCards
SRC	GeneCards
MIR10B	GeneCards
SUFU	GeneCards
RAD51B	GeneCards
MIR195	GeneCards
CXCR4	GeneCards
CDKN2B-AS1	GeneCards
AOPEP	GeneCards
CDK12	GeneCards
PTGS2	GeneCards
ERCC4	GeneCards
IDH1	GeneCards
FANCM	GeneCards
CASR	GeneCards
FANCG	GeneCards
CDKN1A	GeneCards
MIR199A1	GeneCards
TMEM127	GeneCards
IL1B	GeneCards
MIR146A	GeneCards
ERCC2	GeneCards
PDCD1	GeneCards
MIR205	GeneCards
MIR34A	GeneCards; OMIM
SNHG16	GeneCards
BIRC5	GeneCards
CASC2	GeneCards
GREM1	GeneCards
MIR145	GeneCards
TUG1	GeneCards
MAP2K1	GeneCards
EZH2	GeneCards
OIP5-AS1	GeneCards
RAD54L	GeneCards; OMIM
GAS5	GeneCards
PPARG	GeneCards
MIR222	GeneCards
MIR99A	GeneCards
MIR214	GeneCards
CTRC	GeneCards; OMIM
TRB	GeneCards
SMO	GeneCards
MIR34C	GeneCards
AFAP1-AS1	GeneCards
XIST	GeneCards
DANCR	GeneCards
PTF1A	GeneCards
SNHG7	GeneCards
MIR210	GeneCards
CPA1	GeneCards
RECQL4	GeneCards
MIR223	GeneCards
FANCE	GeneCards
GATA6	GeneCards
SNHG12	GeneCards
CASP3	GeneCards
CDK6	GeneCards
TNF	GeneCards
CD44	GeneCards
MIR125B1	GeneCards
SMAD3	GeneCards
MMP9	GeneCards
MMP2	GeneCards
MIR20A	GeneCards
FBXW7	GeneCards
ZFAS1	GeneCards
HNF1A	GeneCards
SDHAF2	GeneCards
MAPK1	GeneCards
NFE2L2	GeneCards
FGFR4	GeneCards
HNF1B	GeneCards
IDH2	GeneCards
CTLA4	GeneCards
NTRK1	GeneCards
MIR141	GeneCards
CYTOR	GeneCards
MIR203A	GeneCards
NPHP3	GeneCards
MIR23A	GeneCards
FASLG	GeneCards
MAX	GeneCards
GFOD3P	GeneCards
INS	GeneCards
MIR96	GeneCards
MIR31	GeneCards
IGF1R	GeneCards
PIK3R1	GeneCards
FANCL	GeneCards
MIR139	GeneCards
CEL	GeneCards
MIR148A	GeneCards
SNHG14	GeneCards
KDR	GeneCards
MIAT	GeneCards
MIRLET7D	GeneCards
PCAT1	GeneCards
LINC00673	GeneCards
TNFSF10	GeneCards
NORAD	GeneCards
MIR106A	GeneCards
PTK2	GeneCards
GLI1	GeneCards
DLC1	GeneCards
MIR191	GeneCards
FANCF	GeneCards
MIR100	GeneCards
MIR128-2	GeneCards
SNHG6	GeneCards
IGF2	GeneCards
AURKA	GeneCards
SOX9	GeneCards
SMAD2	GeneCards
DLX6-AS1	GeneCards
CXCL8	GeneCards
TMPO-AS1	GeneCards
DGCR5	GeneCards
FAS	GeneCards
MIR181A1	GeneCards
ABCB1	GeneCards
MIR23B	GeneCards
JUN	GeneCards
RABL3	GeneCards
SNHG17	GeneCards
SOD2	GeneCards
DLEU2	GeneCards
JAK2	GeneCards
PRSS2	GeneCards
MGMT	GeneCards
SNHG15	GeneCards
MIR25	GeneCards
AGAP2-AS1	GeneCards
BICDL3P	GeneCards
PHOX2B	GeneCards
HAGLR	GeneCards
WRN	GeneCards
FOXO1	GeneCards
PBRM1	GeneCards
TFF1	GeneCards
AKT2	GeneCards
BLACAT1	GeneCards
PIK3CG	GeneCards
HCP5	GeneCards
CDKN1C	GeneCards
ERCC1	GeneCards
TH2LCRR	GeneCards
CCAT1	GeneCards
IL10	GeneCards
MIR497	GeneCards
MIR18A	GeneCards
MIR30A	GeneCards
MIR494	GeneCards
EGF	GeneCards
MIR29C	GeneCards
MIR10A	GeneCards
SMARCE1	GeneCards
STAT1	GeneCards
IFNG	GeneCards
RAF1	GeneCards
TTN-AS1	GeneCards
TGFBR1	GeneCards
CASC19	GeneCards
LOC130001603	GeneCards
AIP	GeneCards
PARP1	GeneCards
ABCG2	GeneCards
MIR424	GeneCards
LINC00261	GeneCards
LOXL1-AS1	GeneCards
NFKB1	GeneCards
CERS6-AS1	GeneCards
BCL2L1	GeneCards
TLR4	GeneCards
DNMT1	GeneCards
GPC3	GeneCards
CDR1-AS	GeneCards
ACVR1B	GeneCards
DHFR	GeneCards
IGF1	GeneCards
LINC01234	GeneCards
FLT1	GeneCards
CBR4	GeneCards
GALNT12	GeneCards
ENG	GeneCards
GSK3B	GeneCards
GSTM3	GeneCards
CCL2	GeneCards
REG3A	GeneCards
IL2	GeneCards
LINC00460	GeneCards
MCM3AP-AS1	GeneCards
XRCC1	GeneCards
FLVCR1-DT	GeneCards
MIR224	GeneCards
MIR29A	GeneCards
MIR24-1	GeneCards
SPOP	GeneCards
MIR181B1	GeneCards
MIR34B	GeneCards
MIR204	GeneCards
MIR199B	GeneCards
MIR27A	GeneCards
NPHP3-ACAD11	GeneCards
MIR200C	GeneCards
MIR375	GeneCards
CRNDE	GeneCards
NT5E	GeneCards
PTPN11	GeneCards
NRG1	GeneCards
ERCC5	GeneCards
MIR182	GeneCards
PCAT6	GeneCards
CXCL12	GeneCards
LINC00511	GeneCards
ZEB1-AS1	GeneCards
MIR150	GeneCards
MIR339	GeneCards
FHIT	GeneCards
SNHG11	GeneCards
HOTAIRM1	GeneCards
MIR93	GeneCards
ABCC1	GeneCards
MIR16-1	GeneCards
SNAI1	GeneCards
RASSF1	GeneCards
MIR15B	GeneCards
BANCR	GeneCards
CAV1	GeneCards
PROM1	GeneCards
PPM1D	GeneCards
SMAD7	GeneCards
MIR107	GeneCards
MIR216A	GeneCards
XPC	GeneCards
EGFR-AS1	GeneCards
YAP1	GeneCards
RECQL	GeneCards
FGD5-AS1	GeneCards
RBBP8	GeneCards
TUSC7	GeneCards
MIRLET7C	GeneCards
MAP3K1	GeneCards
MIR146B	GeneCards
CASC15	GeneCards
CASC9	GeneCards
MIR29B2	GeneCards
XRCC3	GeneCards
KRT20	GeneCards
MIR212	GeneCards
KRT7	GeneCards
PART1	GeneCards
SLC2A1	GeneCards; OMIM
HCG11	GeneCards
MIRLET7F1	GeneCards
IRF1	GeneCards
LIFR-AS1	GeneCards
MTHFR	GeneCards; OMIM
IL1RN	GeneCards
GSTP1	GeneCards
GATA2	GeneCards
EPHB4	GeneCards
GSTM1	GeneCards
CTAG1B	GeneCards
SOX2	GeneCards
PSCA	GeneCards
CREBBP	GeneCards
MIR155HG	GeneCards
MIR24-2	GeneCards
MIR200B	GeneCards; OMIM
MKI67	GeneCards
TYMS	GeneCards
LINC00958	GeneCards
PPY	GeneCards
MIR483	GeneCards
HGF	GeneCards
MIR200A	GeneCards; OMIM
MIR32	GeneCards
TH2-LCR	GeneCards
LINC00857	GeneCards
RNASEL	GeneCards
MEG3	GeneCards
RELA	GeneCards
LINC01133	GeneCards
PRKDC	GeneCards
EPIC1	GeneCards
DCTN5	GeneCards
ITGB1	GeneCards
TCF7L2	GeneCards
MIR127	GeneCards
FOXA1	GeneCards
SHH	GeneCards
RHOA	GeneCards
ROS1	GeneCards
DSCAM-AS1	GeneCards
NEK8	GeneCards
MCL1	GeneCards
GAS8-AS1	GeneCards
SST	GeneCards
MIR183	GeneCards
CD82	GeneCards
E2F1	GeneCards
CCAT2	GeneCards
CASC11	GeneCards
CDK2	GeneCards
BUB1	GeneCards
TWIST1	GeneCards
ATRX	GeneCards
NFKBIA	GeneCards
PRNCR1	GeneCards
MIR92A1	GeneCards
MIR148B	GeneCards
CEBPA	GeneCards
MIR181C	GeneCards
NTRK3	GeneCards
MIRLET7B	GeneCards
XIAP	GeneCards
MIR181A2	GeneCards
GATA3	GeneCards
NOTCH2	GeneCards
CASP9	GeneCards
KMT2D	GeneCards
FOXO3	GeneCards
SHC1	GeneCards
IGFBP3	GeneCards
MUC4	GeneCards
MIR140	GeneCards
VEGFC	GeneCards
MIR197	GeneCards
MMP1	GeneCards
MIR106B	GeneCards
HSPA5	GeneCards
RNASE1	GeneCards
DLEU1	GeneCards
MIR335	GeneCards
MIR345	GeneCards
CTBP1-DT	GeneCards
ANXA2	GeneCards
DNMT3A	GeneCards
MIR181D	GeneCards
TP63	GeneCards
PRKN	GeneCards
KLF4	GeneCards
PDGFRB	GeneCards
MTA1	GeneCards
CHGA	GeneCards
ZEB2	GeneCards
MIR199A2	GeneCards
LOC129390903	GeneCards
MUC6	GeneCards
ZEB1	GeneCards
AKT3	GeneCards
LOC107303340	GeneCards
FOXP3	GeneCards
MIR301A	GeneCards
HDAC1	GeneCards; OMIM
MUC5AC	GeneCards
AXIN1	GeneCards
NQO1	GeneCards
ELFN1-AS1	GeneCards
LINC01614	GeneCards
UFC1	GeneCards
NTRK2	GeneCards
ADAM9	GeneCards
NPM1	GeneCards
LMNA	GeneCards
PGR	GeneCards
TPT1-AS1	GeneCards
MIR320A	GeneCards
SOX21-AS1	GeneCards
NR2F2-AS1	GeneCards
RUNX1-IT1	GeneCards
ADIPOQ	GeneCards
AXL	GeneCards
MAP2K2	GeneCards
SNHG9	GeneCards
CEACAM5	GeneCards
MAP2K4	GeneCards
KTN1-AS1	GeneCards
CFTR-AS1	GeneCards
MIR22	GeneCards
HMMR	GeneCards
FN1	GeneCards
CYP1A1	GeneCards
SNHG8	GeneCards
CCK	GeneCards
ELAC2	GeneCards
BCAR1	GeneCards
INSR	GeneCards
FLT4	GeneCards
MAPK3	GeneCards
MMP7	GeneCards
CYP17A1	GeneCards
XPA	GeneCards
LINC00941	GeneCards
MIR210HG	GeneCards
KCNQ1OT1	GeneCards
CCND2	GeneCards
NOTCH3	GeneCards
TIMP1	GeneCards
MIR133B	GeneCards
CASC8	GeneCards
FGF2	GeneCards
TGFB2	GeneCards
REG1A	GeneCards
ERCC3	GeneCards
MIR149	GeneCards
RARB	GeneCards
MIR19A	GeneCards
TLR2	GeneCards
HOXA-AS3	GeneCards
ABRAXAS1	GeneCards
YY1	GeneCards
TP73	GeneCards; OMIM
FANCI	GeneCards
HNF4A	GeneCards
ADPGK-AS1	GeneCards
TNFRSF10B	GeneCards
MIR31HG	GeneCards
MIR9-1	GeneCards
MIR122	GeneCards
SETD2	GeneCards
FOXD2-AS1	GeneCards
MT-CYB	GeneCards
TOP2A	GeneCards
SP1	GeneCards
MIR30E	GeneCards
MIR125B2	GeneCards
MIR211	GeneCards
PLAUR	GeneCards
TGFA	GeneCards
METTL3	GeneCards
SBDS	GeneCards
MIR4435-2HG	GeneCards
PTHLH	GeneCards
BCAR4	GeneCards
PLAU	GeneCards
CLPTM1L	GeneCards
MIR15A	GeneCards
MIR92A2	GeneCards
MIR142	GeneCards
TERC	GeneCards
KLF6	GeneCards
MIR99AHG	GeneCards
TRPV6	GeneCards
CCND3	GeneCards
APEX1	GeneCards
MIR198	GeneCards
SLX4	GeneCards
PRKCA	GeneCards
SERPINE1	GeneCards
PLA2G2A	GeneCards; OMIM
PRECSIT	GeneCards
HSP90AA1	GeneCards
ALDH2	GeneCards
MIR373	GeneCards
NKX2-1	GeneCards
LINC01410	GeneCards
MIR451A	GeneCards
LOC130062899	GeneCards
ABCC8	GeneCards
WWOX	GeneCards
KRT19	GeneCards
AGO2	GeneCards
LINC00589	GeneCards
HMGB1	GeneCards
IL4	GeneCards
ERG	GeneCards
GDF15	GeneCards
SERPINA1	GeneCards
MIR409	GeneCards
LPL	GeneCards
SPP1	GeneCards
PCNA	GeneCards
KEAP1	GeneCards
CDK1	GeneCards
CDX2	GeneCards
HSPB1	GeneCards
NCOA3	GeneCards
UBR1	GeneCards
MIR376A1	GeneCards
WEE1	GeneCards
MIR296	GeneCards
JAK1	GeneCards
IRS1	GeneCards
IQANK1	GeneCards
MIR101-1	GeneCards
FENDRR	GeneCards
CCNB1	GeneCards
DCC	GeneCards
HMOX1	GeneCards
MIR130B	GeneCards
CBL	GeneCards
BMP6	GeneCards
MMP14	GeneCards
HOTTIP	GeneCards
BIRC3	GeneCards
KDM6A	GeneCards
ITCH	GeneCards
ABCC4	GeneCards
SPRY4-IT1	GeneCards
FOXA2	GeneCards
ACTA2	GeneCards
LRP1B	GeneCards
ELANE	GeneCards
MIR192	GeneCards
SOX2-OT	GeneCards
DUXAP10	GeneCards
TMPRSS2	GeneCards
DPYD	GeneCards
PCA3	GeneCards
KLK3	GeneCards
EPHB2	GeneCards; OMIM
SUMO1P3	GeneCards
LINC01559	GeneCards
BDNF-AS	GeneCards
VIM	GeneCards
MSR1	GeneCards
EIF2AK3	GeneCards
SPARC	GeneCards
MUC2	GeneCards
APOB	GeneCards
LOC111589215	GeneCards
LGALS3	GeneCards
CREB1	GeneCards
ENO1	GeneCards; OMIM
SEPTIN9	GeneCards
MIR185	GeneCards
BRD4	GeneCards
LOC100507346	GeneCards
RHBDF2	GeneCards
CEACAM6	GeneCards
GAST	GeneCards
C20orf204	GeneCards
SOCS1	GeneCards
VDR	GeneCards
CDKN3	GeneCards
ITGA5	GeneCards
BECN1	GeneCards
FOXM1	GeneCards
MSLN	GeneCards
DLEC1	GeneCards
LINC-PINT	GeneCards
SIRT1	GeneCards
SMIM31	GeneCards
ETS1	GeneCards
PKM	GeneCards
MAPK8	GeneCards
AREG	GeneCards
SNHG3	GeneCards
TIMP2	GeneCards
A2M-AS1	GeneCards
TYMP	GeneCards
CCL5	GeneCards
MIRLET7A1	GeneCards
MIR324	GeneCards
CDH2	GeneCards
FASN	GeneCards
SNAI2	GeneCards
RUNX3	GeneCards; OMIM
RPS20	GeneCards
ERCC6	GeneCards
CYP19A1	GeneCards
ELAVL1	GeneCards
CA9	GeneCards
LEP	GeneCards
LINC00665	GeneCards
KLLN	GeneCards
FOLH1	GeneCards
PPP2R2A	GeneCards
DIO3OS	GeneCards
CCN2	GeneCards
PKHD1	GeneCards
PHB1	GeneCards
HCG18	GeneCards
FEZF1-AS1	GeneCards
DDB2	GeneCards
NAT2	GeneCards
PAK4	GeneCards
S100A4	GeneCards
SCT	GeneCards
CSF1	GeneCards
BCL2L11	GeneCards
BAD	GeneCards
MIR130A	GeneCards
CDKN2C	GeneCards; OMIM
BMP2	GeneCards
IL2RA	GeneCards
TOP1	GeneCards
GCK	GeneCards
ABCC2	GeneCards
RGMB-AS1	GeneCards
ALDH1A1	GeneCards
MC1R	GeneCards
PCDH10	GeneCards
KMT2A	GeneCards
IRS2	GeneCards
FGF10	GeneCards
BMI1	GeneCards
HOXA10-AS	GeneCards
CRP	GeneCards
RAC1	GeneCards
PTRH2	GeneCards
RRM1	GeneCards
IARS1	GeneCards
MIR338	GeneCards
BAK1	GeneCards
SLC29A1	GeneCards
RIPK1	GeneCards
DKK1	GeneCards
MIRLET7G	GeneCards
MIR26B	GeneCards
MIR103A2	GeneCards
IL1A	GeneCards
LINC02605	GeneCards
BCL10	GeneCards
TNFRSF10A	GeneCards
PRMT5	GeneCards
NME1	GeneCards
MIR328	GeneCards
RINT1	GeneCards
MIR215	GeneCards
CTSB	GeneCards
DIS3L2	GeneCards
GNA11	GeneCards
PCAT19	GeneCards
MIR98	GeneCards
AATBC	GeneCards
GSTT1	GeneCards
BCYRN1	GeneCards
TNFRSF10A-DT	GeneCards
MIR342	GeneCards
MIR23AHG	GeneCards
MAPK14	GeneCards
CXCL1	GeneCards
SNHG5	GeneCards
KCNJ11	GeneCards
MBD4	GeneCards
ODC1	GeneCards
MIR181B2	GeneCards
IGF2R	GeneCards
MIR193B	GeneCards
PIK3CB	GeneCards
CCEPR	GeneCards
DNMT3B	GeneCards
GREP1	GeneCards
LOC111674472	GeneCards
ESR2	GeneCards
HFE	GeneCards
POLK	GeneCards
CSF3	GeneCards
HMGA2	GeneCards
OGG1	GeneCards
MIR7-3	GeneCards
CFLAR	GeneCards
MIR30B	GeneCards
BMP4	GeneCards
MIR27B	GeneCards
LINC-ROR	GeneCards
CEACAM3	GeneCards
HNF1A-AS1	GeneCards
HLA-DQB1	GeneCards
HOXA11-AS	GeneCards
PCAT7	GeneCards
LGALS1	GeneCards
NNT-AS1	GeneCards
MIR152	GeneCards
PTPN3	GeneCards
MIR361	GeneCards
GCG	GeneCards
FOS	GeneCards
NRP1	GeneCards
EGR1	GeneCards
RUNX1-AS1	GeneCards
HBEGF	GeneCards
MIR193A	GeneCards
LDLR	GeneCards
NAA10	GeneCards
MIR26A1	GeneCards
NALF1	GeneCards
SNHG20	GeneCards
ITGA2	GeneCards
ICAM1	GeneCards
TGFBR3	GeneCards
MIR429	GeneCards; OMIM
CLDN2	GeneCards
PIK3CD	GeneCards; OMIM
PLK1	GeneCards
CCNA2	GeneCards
ANAPC7	GeneCards
NSD1	GeneCards
CALCA	GeneCards
KLF5	GeneCards
FGF7	GeneCards
MNX1-AS1	GeneCards
CBR3-AS1	GeneCards
MIR124-1	GeneCards
MXI1	GeneCards
FADD	GeneCards
NEK9	GeneCards
ZNF667-AS1	GeneCards
CSF1R	GeneCards
MIR202	GeneCards
LEF1	GeneCards
MIR132	GeneCards
PLAT	GeneCards
BIVM-ERCC5	GeneCards
LINC01320	GeneCards
MIRLET7E	GeneCards
LCN2	GeneCards
DICER1-AS1	GeneCards
PXN-AS1	GeneCards
SSTR2	GeneCards
CYP2E1	GeneCards
POSTN	GeneCards
TSPAN31	GeneCards
CDC25A	GeneCards
CYP24A1	GeneCards
ARAP1-AS1	GeneCards
UNC5B-AS1	GeneCards
KRT8	GeneCards
PICART1	GeneCards
DUT-AS1	GeneCards
DUXAP9	GeneCards
LINP1	GeneCards
ALB	GeneCards
SYP	GeneCards
KMT2C	GeneCards
KITLG	GeneCards
DRAIC	GeneCards
CDC25B	GeneCards
IGF2BP3	GeneCards
CYP1B1	GeneCards
DUXAP8	GeneCards
LINC00671	GeneCards
CP	GeneCards
LINC00994	GeneCards
HLA-DRB1	GeneCards
EPHA3	GeneCards
DBH-AS1	GeneCards
RB1CC1	GeneCards
CYCS	GeneCards
CD36	GeneCards
ETV4	GeneCards
GHET1	GeneCards
SBF2-AS1	GeneCards
MILIP	GeneCards
DDR1	GeneCards
GRP	GeneCards
NOS2	GeneCards
STAT6	GeneCards
LDHA	GeneCards
IL18	GeneCards
IDO1	GeneCards
PAX8	GeneCards
GADD45A	GeneCards
NBDY	GeneCards
HAND2-AS1	GeneCards
NEUROD1	GeneCards
NCOR1	GeneCards
CERNA3	GeneCards
GRB2	GeneCards
COX4I2	GeneCards
IL33	GeneCards
CBS	GeneCards
CXCL10	GeneCards
MACC1-AS1	GeneCards
LINC00976	GeneCards
HLA-A	GeneCards
MIR151A	GeneCards
EPHA2	GeneCards; OMIM
RARA	GeneCards
BID	GeneCards
STAT5A	GeneCards
KDM1A	GeneCards; OMIM
PDGFB	GeneCards
MYCN	GeneCards
LINC00662	GeneCards
LOC107303338	GeneCards
TINCR	GeneCards
ID1	GeneCards
BSG	GeneCards
MPO	GeneCards
ABL1	GeneCards
FLT3	GeneCards
RPS6KB1	GeneCards
IL17A	GeneCards
CSF2	GeneCards
TBX3	GeneCards
FER1L4	GeneCards
MCC	GeneCards
XRCC6	GeneCards
ZEB2-AS1	GeneCards
JAG1	GeneCards
NBR2	GeneCards
CDC25C	GeneCards
VEGFD	GeneCards
LINC00963	GeneCards
NES	GeneCards
SLC67A1	GeneCards
WRAP53	GeneCards
EBAG9	GeneCards
FSCN1	GeneCards
TOE1	GeneCards; OMIM
DROSHA	GeneCards
CNOT1	GeneCards
MIR7-3HG	GeneCards
DDIT3	GeneCards
CD40LG	GeneCards
HDAC9	GeneCards
LNC-LBCS	GeneCards
MIRLET7I	GeneCards
CYP2A6	GeneCards
CASP10	GeneCards
ABCA1	GeneCards
LINC00370	GeneCards
HDAC6	GeneCards
NCAM1	GeneCards
PARK7	GeneCards; OMIM
IKBKB	GeneCards
PRKCD	GeneCards
PNLIPRP1	GeneCards
LOC129933707	GeneCards
MIR331	GeneCards
TP53TG1	GeneCards
SOX4	GeneCards
ADAMTS9-AS2	GeneCards
HDAC2	GeneCards
MAPK10	GeneCards
PDPN	GeneCards; OMIM
WNT5A	GeneCards
SQSTM1	GeneCards
SMARCA2	GeneCards
EXT2	GeneCards
TUBB3	GeneCards
PPP2R1A	GeneCards
LAMC2	GeneCards
CHD1	GeneCards
PDCD1LG2	GeneCards
ITGA6	GeneCards
MIF	GeneCards
VEGFB	GeneCards
CLDN4	GeneCards
CCR7	GeneCards
MNX1	GeneCards
MIR383	GeneCards
THBS1	GeneCards
MME	GeneCards
SLC16A1	GeneCards
POU5F1	GeneCards
LINC00467	GeneCards
MIR532	GeneCards
MIR370	GeneCards
CXCR2	GeneCards
AGER	GeneCards
CD40	GeneCards
CTCF	GeneCards
ATG5	GeneCards
AGR2	GeneCards
MMP3	GeneCards
GGT1	GeneCards
CDH17	GeneCards
CASP7	GeneCards
EIF4EBP1	GeneCards
CADM1	GeneCards
ENO2	GeneCards
TFF2	GeneCards
PKD1	GeneCards
AURKB	GeneCards
CTAG2	GeneCards
SPG7	GeneCards
ATP7B	GeneCards
TPX2	GeneCards
IFNA1	GeneCards
SMARCA5	GeneCards
PAX6	GeneCards
DIABLO	GeneCards
HOXA-AS2	GeneCards
CD24	GeneCards
KDM3A	GeneCards
PROX1	GeneCards
MMP11	GeneCards
ABCC6	GeneCards
CHUK	GeneCards
ZG16B	GeneCards
CTSE	GeneCards
ADH1B	GeneCards
H2AX	GeneCards
TSHR	GeneCards
MDM4	GeneCards
PLG	GeneCards
MIR196B	GeneCards
APOE	GeneCards
GJA1	GeneCards
MIR425	GeneCards
TACSTD2	GeneCards
TNFRSF1A	GeneCards
DAXX	GeneCards
NR2F1-AS1	GeneCards
BRMS1	GeneCards
MIR95	GeneCards
PCSK9	GeneCards; OMIM
ADAM17	GeneCards
LINC00473	GeneCards
SOCS3	GeneCards
EPAS1	GeneCards
KIF1B	GeneCards; OMIM
GPER1	GeneCards
NDRG1	GeneCards
NSD2	GeneCards
PPP2R1B	GeneCards
KCNQ1	GeneCards
LOC126860438	GeneCards
SLC19A1	GeneCards
TSG101	GeneCards
LINC01963	GeneCards
BMP7	GeneCards
NKILA	GeneCards
EZR	GeneCards
SPINT2	GeneCards
SOS1	GeneCards
CTSD	GeneCards
LINC02041	GeneCards
IL7R	GeneCards
CDC6	GeneCards
HLA-B	GeneCards
MBNL1-AS1	GeneCards
LOC111674475	GeneCards
ZNF24TR	GeneCards
TIMP3	GeneCards
DNAH17-AS1	GeneCards
PIK3C2G	GeneCards
PTGS1	GeneCards
IGF2-AS	GeneCards
DDR2	GeneCards
MIR33A	GeneCards
MYD88	GeneCards
YARS1	GeneCards; OMIM
B2M	GeneCards
ETV6	GeneCards
CLTC	GeneCards
MAGI2-AS3	GeneCards
LRRC56	GeneCards
LINC00578	GeneCards
ZFHX3	GeneCards
TFE3	GeneCards
CALR	GeneCards
TP53BP1	GeneCards
HES1	GeneCards
FLNA	GeneCards
MIRLET7A3	GeneCards
ANXA5	GeneCards
AHR	GeneCards
CKS1B	GeneCards
TET2	GeneCards
LINC02908	GeneCards
VTCN1	GeneCards
MIR100HG	GeneCards
CCKBR	GeneCards
LOC111674477	GeneCards
RXRA	GeneCards
CLPS	GeneCards
EXT1	GeneCards
ZNF276	GeneCards
MIR206	GeneCards
CLDN1	GeneCards
ADAR	GeneCards
IL3	GeneCards
PNLIPRP2	GeneCards
FGF1	GeneCards
F3	GeneCards
GIHCG	GeneCards
BIRC2	GeneCards
BDNF	GeneCards
SOD1	GeneCards
SCHLAP1	GeneCards
ITGAV	GeneCards
APOC2	GeneCards
KDM4B	GeneCards
LIF	GeneCards
TGM2	GeneCards
DKK3	GeneCards
LEF1-AS1	GeneCards
PGF	GeneCards
TGFB3	GeneCards
TRRAP	GeneCards
DKC1	GeneCards
PAX5	GeneCards
NEK2	GeneCards
LAMA5	GeneCards
DCK	GeneCards
PTK6	GeneCards
DPP4	GeneCards
TRIM24	GeneCards
AFP	GeneCards
ZFPM2-AS1	GeneCards
EHMT2	GeneCards
SRD5A2	GeneCards
SKP2	GeneCards
HK2	GeneCards
SDC1	GeneCards
SNHG4	GeneCards
GHRL	GeneCards
IL6R	GeneCards
LINC00858	GeneCards
LINC00623	GeneCards
HSPA4	GeneCards
COL3A1	GeneCards
MIR196A1	GeneCards
NGF	GeneCards
STAT5B	GeneCards
IL15	GeneCards
VIP	GeneCards
RECK	GeneCards
JUP	GeneCards
HMGA1	GeneCards
KAT7	GeneCards
ITGB4	GeneCards
FOXP4-AS1	GeneCards
RHPN1-AS1	GeneCards
DDX11-AS1	GeneCards
LINC00324	GeneCards
GAPDH	GeneCards
RHOC	GeneCards
CYP1A2	GeneCards
HSF1	GeneCards
SLTM	GeneCards
FOXD3-AS1	GeneCards
LINC01448	GeneCards
S100P	GeneCards
U2AF1	GeneCards
EWSR1	GeneCards
CSK	GeneCards
KRT18	GeneCards
CD4	GeneCards
EREG	GeneCards
GFRA1	GeneCards
CDC42	GeneCards
KISS1	GeneCards
HSPD1	GeneCards
YBX1	GeneCards; OMIM
REST	GeneCards
S100A6	GeneCards
PTPRC	GeneCards
CD9	GeneCards
EPHX1	GeneCards
CCL20	GeneCards
S100PBP	GeneCards; OMIM
EXO1	GeneCards
PRKCB	GeneCards
LINC01111	GeneCards
FALEC	GeneCards
NEUROG3	GeneCards
SERPINB5	GeneCards
ITGB3	GeneCards
CTNND1	GeneCards
THORLNC	GeneCards
ID3	GeneCards; OMIM
IL13	GeneCards
HNRNPK	GeneCards
ABCC3	GeneCards
UCP2	GeneCards
ACD	GeneCards
WNT1	GeneCards
MIR337	GeneCards
MIR374A	GeneCards
IFI27	GeneCards
PDPK1	GeneCards
PRMT1	GeneCards
CLDN7	GeneCards
BMPR2	GeneCards
ACVR2A	GeneCards
CD276	GeneCards
MIR144	GeneCards
LOX	GeneCards
MTR	GeneCards
MIR22HG	GeneCards
MIR511	GeneCards
MELK	GeneCards
S100A2	GeneCards
MED1	GeneCards
ACTB	GeneCards
ZKSCAN1	GeneCards
PDK1	GeneCards
TCF7	GeneCards
CYP3A4	GeneCards
MIR378A	GeneCards
MST1R	GeneCards
LINC00518	GeneCards
CDH3	GeneCards
PAK1	GeneCards
CASC21	GeneCards
GNAQ	GeneCards
PRKACA	GeneCards
MAGEA3	GeneCards
LINC01638	GeneCards
HAGLROS	GeneCards
UBE2C	GeneCards
HEIH	GeneCards
NAT1	GeneCards
BCL6	GeneCards
SSTR1	GeneCards
EDNRA	GeneCards
PPARA	GeneCards
GACAT1	GeneCards
MIR503	GeneCards
KLRK1	GeneCards
MIR103A1	GeneCards
HDAC4	GeneCards
PTPRJ	GeneCards
ADAM12	GeneCards
SCARNA5	GeneCards
MIR136	GeneCards
PAX4	GeneCards
MIR28	GeneCards
PCLAF	GeneCards
MIR186	GeneCards
FBN1	GeneCards
XBP1	GeneCards
AIFM1	GeneCards
NANOG	GeneCards
MIR135B	GeneCards
COL1A1	GeneCards
CLU	GeneCards
FOXE1	GeneCards
MAD1L1	GeneCards
SF3B1	GeneCards
PLCG1	GeneCards
FGF3	GeneCards
PRF1	GeneCards
YTHDC2	GeneCards
PML	GeneCards
TRAF3	GeneCards
ANXA1	GeneCards
IGF2BP2	GeneCards
HAVCR2	GeneCards
RAD54B	GeneCards
CCNG1	GeneCards
THADA	GeneCards
MIR124-3	GeneCards
LOC110806263	GeneCards
RYR1	GeneCards
GLI2	GeneCards
MIR377	GeneCards
PRKAA1	GeneCards
LINC01139	GeneCards
TCF3	GeneCards
FBXO11	GeneCards
YWHAE	GeneCards
NCOR2	GeneCards
PELP1	GeneCards
ACTA2-AS1	GeneCards
PTPN6	GeneCards
BNIP3	GeneCards
JAK3	GeneCards
DLL1	GeneCards
LINC01116	GeneCards
GEN1	GeneCards
XRCC5	GeneCards
LIG4	GeneCards
CARMN	GeneCards
MTAP	GeneCards
TNFRSF1B	GeneCards
MSMB	GeneCards
E2F3	GeneCards
BTC	GeneCards
S100A8	GeneCards
PTENP1	GeneCards
MIR219A1	GeneCards
LOC113664106	GeneCards
HABP2	GeneCards
TDRG1	GeneCards
GAL	GeneCards
TIAM1	GeneCards
TLR9	GeneCards
PTCH2	GeneCards; OMIM
GFRA3	GeneCards
CHI3L1	GeneCards
CPB1	GeneCards
MIR330	GeneCards
LINC00472	GeneCards
EIF4E	GeneCards
MIR128-1	GeneCards
SKIL	GeneCards
IRAK4	GeneCards
RUNX2	GeneCards
CCR5	GeneCards
NKX6-1	GeneCards
ARAF	GeneCards
PXN	GeneCards
HLA-DQA1	GeneCards
LINC00205	GeneCards
PSMA3-AS1	GeneCards
PBX1	GeneCards
HPSE	GeneCards
S100B	GeneCards
VIM-AS1	GeneCards
ALDOA	GeneCards
PECAM1	GeneCards
NQO2	GeneCards
DUSP6	GeneCards
LIFR	GeneCards
CYLD	GeneCards
LINC01194	GeneCards
TPM1	GeneCards
ALOX5	GeneCards
BMPR1B	GeneCards
MDC1	GeneCards
TJP1	GeneCards
SNHG10	GeneCards
TFAP2A	GeneCards
LIG1	GeneCards
MIR663A	GeneCards
ING1	GeneCards
CD8A	GeneCards
KCNH2	GeneCards
PTK2B	GeneCards
GLP1R	GeneCards
ECT2	GeneCards
LINC01089	GeneCards
LOC106721785	GeneCards
TRIM28	GeneCards
ZFR	GeneCards
REG4	GeneCards
ICMT-DT	GeneCards
PYY	GeneCards
PIM1	GeneCards
PIK3R2	GeneCards
MIR340	GeneCards
NFATC1	GeneCards
UBAP2	GeneCards
ASB16-AS1	GeneCards
BBOX1-AS1	GeneCards
TRPM2-AS	GeneCards
FANCB	GeneCards
RFX6	GeneCards
MBL2	GeneCards
CXCL5	GeneCards
DSG2	GeneCards
ALCAM	GeneCards
INHBA	GeneCards
CELA3B	GeneCards; OMIM
BBC3	GeneCards
EXOC2	GeneCards
GPI	GeneCards
GPIHBP1	GeneCards
PDCD4	GeneCards
PCAT18	GeneCards
EFNA1	GeneCards
LOC113633877	GeneCards
MIR9-2HG	GeneCards
PEBP1	GeneCards
VCAN	GeneCards
ANGPT2	GeneCards
NGFR	GeneCards
HOXB-AS3	GeneCards
HMGCR	GeneCards
ILK	GeneCards
APOA5	GeneCards
VTN	GeneCards
MSC-AS1	GeneCards
NKX3-1	GeneCards
TINF2	GeneCards
HSPA1A	GeneCards
PHB2	GeneCards
FTO	GeneCards
PCHILR	GeneCards
GATA4	GeneCards
FBXL19-AS1	GeneCards
E2F2	GeneCards; OMIM
DNAJC21	GeneCards
ANKRD40CL	GeneCards
ZNF808	GeneCards
MYB	GeneCards
MIR29B1	GeneCards
BTK	GeneCards
MIR381	GeneCards
MTDH	GeneCards
ACACA	GeneCards
ADH1C	GeneCards
IGFBP2	GeneCards
SOD2-OT1	GeneCards
MIR508	GeneCards
BAG3	GeneCards
RACK1	GeneCards
PANDAR	GeneCards
MIR542	GeneCards
RRM2	GeneCards
SULF1	GeneCards
CAGE1	GeneCards
RELB	GeneCards
GUSB	GeneCards
PRKD1	GeneCards
PARD3	GeneCards
ETV1	GeneCards
RRAS2	GeneCards
APP	GeneCards
STMN1	GeneCards; OMIM
DSP	GeneCards
IL24	GeneCards
DCST1-AS1	GeneCards
MAP3K8	GeneCards
FGF4	GeneCards
SUZ12	GeneCards
SLC7A11	GeneCards
CTSL	GeneCards
ATF4	GeneCards
PCED1B-AS1	GeneCards
TGIF1	GeneCards
ING4	GeneCards
MT-CO1	GeneCards
SLCO4A1-AS1	GeneCards
STAG2	GeneCards
AMER1	GeneCards
TNFAIP3	GeneCards
MYLK	GeneCards
PTTG3P	GeneCards
MIR17HG	GeneCards
NFKB2	GeneCards
NTS	GeneCards
MECOM	GeneCards
MIR184	GeneCards
SPEN	GeneCards; OMIM
MAP1LC3A	GeneCards
EDN1	GeneCards
CDC20	GeneCards; OMIM
GSN	GeneCards
FOSL1	GeneCards
XPO1	GeneCards
TNFRSF9	GeneCards; OMIM
RHOBTB2	GeneCards
NR5A2	GeneCards
MANCR	GeneCards
USP28	GeneCards
TNFSF11	GeneCards
FAP	GeneCards
TNFRSF8	GeneCards; OMIM
COMT	GeneCards
BSCL2	GeneCards
KIF4A	GeneCards
CEBPB	GeneCards
TERF2IP	GeneCards
FOXP1	GeneCards
LMF1	GeneCards
PCSEAT	GeneCards
ACVR1	GeneCards
L1CAM	GeneCards
MIR498	GeneCards
RMRP	GeneCards
EFL1	GeneCards
NBAT1	GeneCards
IL11	GeneCards
VRK1	GeneCards
DCN	GeneCards
GJB2	GeneCards
MMP13	GeneCards
BLTP2	GeneCards
LOC130002133	GeneCards
SLC26A4	GeneCards
RUBCNL	GeneCards
SLC39A4	GeneCards
MIR302C	GeneCards
NR4A1	GeneCards
ILF3-DT	GeneCards
ACE	GeneCards
EOLA1-DT	GeneCards
TMEM238L	GeneCards
MIR423	GeneCards
SLC1A5	GeneCards
LATS1	GeneCards
TXN	GeneCards
KLF10	GeneCards
PREX2	GeneCards
MIR503HG	GeneCards
ASXL1	GeneCards
ROBO1	GeneCards
UIMC1	GeneCards
SGK1	GeneCards
CD34	GeneCards
CD80	GeneCards
ANG	GeneCards
GP2	GeneCards
STUB1	GeneCards
NOTCH4	GeneCards
SLC2A2	GeneCards
FUS	GeneCards
TNFRSF6B	GeneCards
ACTC1	GeneCards
MAML1	GeneCards
BTRC	GeneCards
F2RL1	GeneCards
SLC16A4	GeneCards
LAG3	GeneCards
CBFB	GeneCards
HNRNPA1	GeneCards
PCAT14	GeneCards
PRC1	GeneCards
DSCR8	GeneCards
FAT4	GeneCards
FTX	GeneCards
MYH11	GeneCards
MIR486-1	GeneCards
MIR590	GeneCards
PSG2	GeneCards
TXNIP	GeneCards
MAFA	GeneCards
CASP1	GeneCards
LINC00115	GeneCards
MAGI2	GeneCards
ZNF224	GeneCards
MIR491	GeneCards
MXRA5	GeneCards
HIC1	GeneCards
NLRP3	GeneCards
LBX2-AS1	GeneCards
SERPINB2	GeneCards
MVP	GeneCards
WWTR1	GeneCards
MIR137	GeneCards
ROCK1	GeneCards
LINC01857	GeneCards
USP7	GeneCards
ITGA3	GeneCards
MIR196A2	GeneCards
TFF3	GeneCards
TNC	GeneCards
SRA1	GeneCards
NNMT	GeneCards
PTPRD	GeneCards
CAT	GeneCards
JPX	GeneCards
ZNF281	GeneCards
CHGB	GeneCards
STING1	GeneCards
FMN1	GeneCards
TKT	GeneCards
IL1R1	GeneCards
RTEL1	GeneCards
LINC00339	GeneCards
IL6ST	GeneCards
LOC111674463	GeneCards
HSPA8	GeneCards
CRIPTO	GeneCards
LYN	GeneCards
DIRAS3	GeneCards
IAPP	GeneCards
SRGAP1	GeneCards
SCUBE3	GeneCards
MED12	GeneCards
BACH1	GeneCards
SP3	GeneCards
DMBT1	GeneCards
CD70	GeneCards
FLNB	GeneCards
SMARCC2	GeneCards
EPOR	GeneCards
RUNX1T1	GeneCards
NCAPG	GeneCards
HOXA5	GeneCards
CUX1	GeneCards
LCP1	GeneCards
CXCR3	GeneCards
SOCAR	GeneCards
NCK1-DT	GeneCards
MT-TT	GeneCards
PTPN13	GeneCards
MPL	GeneCards; OMIM
WFDC2	GeneCards
ADRB2	GeneCards
LINC00922	GeneCards
CCR6	GeneCards
SCG5	GeneCards
MYH9	GeneCards
CCDST	GeneCards
TFEB	GeneCards
CUL2	GeneCards
LGR5	GeneCards
MAP3K6	GeneCards
GATA1	GeneCards
EIF4G3	GeneCards; OMIM
CIB1	GeneCards
COPS5	GeneCards
MAGEA1	GeneCards
S100A9	GeneCards
VSIR	GeneCards
SNCG	GeneCards
MIR615	GeneCards
DDX3X	GeneCards
CD86	GeneCards
APOA1	GeneCards
MIR217	GeneCards
MIR30C1	GeneCards; OMIM
ELF3-AS1	GeneCards
UVRAG	GeneCards
PGK1	GeneCards
MCM2	GeneCards
MACC1	GeneCards
LINC00520	GeneCards
GRWD1	GeneCards
CD46	GeneCards
TNFRSF10C	GeneCards
DAPK1	GeneCards
SERPINB4	GeneCards
DDX41	GeneCards
GPT	GeneCards
CUBN	GeneCards
LINC00504	GeneCards
OGFRP1	GeneCards
STK4	GeneCards
SREBF1	GeneCards
TFDP1	GeneCards
ATF3	GeneCards
LGALS3BP	GeneCards
RALA	GeneCards
FANCD2OS	GeneCards
MIR675	GeneCards
MIR500A	GeneCards
HELZ	GeneCards
NCOA2	GeneCards
ACTN4	GeneCards
RBPJ	GeneCards
CYP2D6	GeneCards
PTPN12	GeneCards
ITGB2-AS1	GeneCards
MIF-AS1	GeneCards
PPARD	GeneCards
SRP54	GeneCards
PICSAR	GeneCards
VPS9D1-AS1	GeneCards
KLF11	GeneCards
MIRLET7A2	GeneCards
HEATR6	GeneCards
TNFRSF11A	GeneCards
CDC27	GeneCards
APAF1	GeneCards
PRKAG2	GeneCards
LRBA	GeneCards
FUT2	GeneCards
ADA	GeneCards
PAH	GeneCards
MIR190A	GeneCards
PHLPP1	GeneCards
FOXC2-AS1	GeneCards
ATG7	GeneCards
PPDPF	GeneCards
FRGCA	GeneCards
UGT1A1	GeneCards
ANGPT1	GeneCards
ATRIP	GeneCards
PDGFRL	GeneCards
ADAM10	GeneCards
TRIP13	GeneCards
LEPR	GeneCards
PELATON	GeneCards
GDNF	GeneCards
CUL1	GeneCards
MIR574	GeneCards
MIR134	GeneCards
ZNF609	GeneCards
NR3C1	GeneCards
MAGEA4	GeneCards
DVL1	GeneCards; OMIM
SELE	GeneCards
IKBKE	GeneCards
MIR455	GeneCards
TNFRSF10D	GeneCards
MSH5	GeneCards
CDX1	GeneCards
ARHGEF15	GeneCards
USP48	GeneCards
DVL2	GeneCards
IQGAP1	GeneCards
ALOX12	GeneCards
CASP2	GeneCards
XRCC4	GeneCards
TEK	GeneCards
GNAS-AS1	GeneCards
IL32	GeneCards
POU3F3	GeneCards
SEMA3A	GeneCards
CASC20	GeneCards
PDGFA	GeneCards
KDM6B	GeneCards
POMC	GeneCards
ONECUT1	GeneCards
ENPP7	GeneCards
SFRP1	GeneCards
LGALS9	GeneCards
REV3L	GeneCards
MIR138-1	GeneCards
KLK7	GeneCards
MIR495	GeneCards
LNCOC1	GeneCards
SCTR	GeneCards
KRT5	GeneCards
PFKFB3	GeneCards
GLUD1	GeneCards
GHRH	GeneCards
MELTF-AS1	GeneCards
DOT1L	GeneCards
ATP2B4	GeneCards
MAP3K5	GeneCards
TFRC	GeneCards
KLC1	GeneCards
BCR	GeneCards
TK1	GeneCards
PTN	GeneCards
RYR2	GeneCards
EPHA5	GeneCards
CXCR1	GeneCards
LTA	GeneCards
CD28	GeneCards
ITIH5	GeneCards
CD47	GeneCards
MUC17	GeneCards
MACF1	GeneCards; OMIM
RREB1	GeneCards
BTG2	GeneCards
PRSS3	GeneCards
TG	GeneCards
MIR582	GeneCards
RASAL2	GeneCards
PRL	GeneCards
TLR7	GeneCards
PBOV1	GeneCards
IGFBP5	GeneCards
SSTR5	GeneCards
NRP2	GeneCards
FEN1	GeneCards
IGFL2-AS1	GeneCards
LINC00668	GeneCards
KLK6	GeneCards
PTGER2	GeneCards
DLGAP1-AS1	GeneCards
MIR99B	GeneCards
SLPI	GeneCards
CIP2A	GeneCards
MIR372	GeneCards
MSN	GeneCards
INSM1	GeneCards
PRPF31	GeneCards
SNORD15A	GeneCards
PON1	GeneCards
HP	GeneCards
IFNB1	GeneCards
TTR	GeneCards
PLK2	GeneCards
SULT1A1	GeneCards
SLC7A5	GeneCards
EPO	GeneCards
IER3	GeneCards
PCBP1-AS1	GeneCards
FGF5	GeneCards
NPY	GeneCards
HIPK3	GeneCards
GZMB	GeneCards
CCKAR	GeneCards
LOC107982234	GeneCards
TEAD1	GeneCards
ADM	GeneCards
GAS6-DT	GeneCards
MIR135A1	GeneCards
PIK3R3	GeneCards
OFD1	GeneCards
PIM3	GeneCards
PPARGC1A	GeneCards
UMPS	GeneCards
LINC00920	GeneCards
EHBP1	GeneCards
EGOT	GeneCards
LOC130004614	GeneCards
TYR	GeneCards
DARS1-AS1	GeneCards
GPC1	GeneCards
PCBP2-OT1	GeneCards
FGF14-AS2	GeneCards
SRSF2	GeneCards
RHOB	GeneCards
PHGDH	GeneCards
GCLC	GeneCards
CCNE2	GeneCards
COPS6	GeneCards
VCL	GeneCards
PITPNA-AS1	GeneCards
CA2	GeneCards
MSTO2P	GeneCards
NPHP3-AS1	GeneCards
TRIP12	GeneCards
TMPRSS4	GeneCards
SERPINA3	GeneCards
CTTN	GeneCards
PCAT29	GeneCards
SNHG22	GeneCards
TOPBP1	GeneCards
LPAR3	GeneCards
HOXC-AS3	GeneCards
ADRM1	GeneCards
EIF3J-DT	GeneCards
PLA2G6	GeneCards
HIF1A-AS2	GeneCards
GRN	GeneCards
DDX5	GeneCards
AGTR1	GeneCards
ENTPD1	GeneCards
VCAM1	GeneCards
MT-CO2	GeneCards
CLDN18	GeneCards
LZTS1	GeneCards
F2	GeneCards
TYK2	GeneCards
LRP6	GeneCards
DLGAP1-AS2	GeneCards
ZNF217	GeneCards
NCOA1	GeneCards
EED	GeneCards
ARID1B	GeneCards
ISG15	GeneCards
ZNF407-AS1	GeneCards
HNRNPU	GeneCards
CENPF	GeneCards
ELN	GeneCards
CTNNA2	GeneCards
IL7	GeneCards
HIP1	GeneCards
SYK	GeneCards
PTH	GeneCards
RICTOR	GeneCards
CHAC1	GeneCards
SEZ6L	GeneCards
MTA2	GeneCards
LATS2	GeneCards
MYO1B	GeneCards
TRAF5	GeneCards
JAZF1	GeneCards
DEK	GeneCards
COL4A2	GeneCards
ASMTL-AS1	GeneCards
FUT3	GeneCards
POLR1HASP	GeneCards
MAP2K3	GeneCards
ARNT	GeneCards
TCF4	GeneCards
GPX4	GeneCards
HLA-F-AS1	GeneCards
BCAR3	GeneCards
KCNN3	GeneCards
FPR1	GeneCards
CELA1	GeneCards
LINC02381	GeneCards
TRPM3	GeneCards
IFNA2	GeneCards
ST8SIA6-AS1	GeneCards
E2F4	GeneCards
RAD21	GeneCards
FGF19	GeneCards
EFEMP1	GeneCards
NRAV	GeneCards
HAS2	GeneCards
GPC6	GeneCards
NCOA4	GeneCards
KAT2B	GeneCards
RHEB	GeneCards
GRPR	GeneCards
NRAD1	GeneCards
UHRF1	GeneCards
ATP4A	GeneCards
TMEM132E	GeneCards
CEMIP	GeneCards
COL4A1	GeneCards
PTPN1	GeneCards
NR1H2	GeneCards
HLA-C	GeneCards
MIRLET7F2	GeneCards
KLK2	GeneCards
GRB7	GeneCards
CCR2	GeneCards
SEMA3B-AS1	GeneCards
TFAP2A-AS1	GeneCards
CPS1	GeneCards
AMY2A	GeneCards
CCNB2	GeneCards
DMD	GeneCards
ATG13	GeneCards
TF	GeneCards
LIN28B	GeneCards
IL13RA2	GeneCards
AMACR	GeneCards
MIR584	GeneCards
LOXL2	GeneCards
CSF3R	GeneCards; OMIM
ATF6	GeneCards
RLIM	GeneCards
MAP1LC3B	GeneCards
GRM8	GeneCards
MIR432	GeneCards
MIR485	GeneCards
UGT1A7	GeneCards
MTRR	GeneCards
TNFRSF11B	GeneCards
PGM5-AS1	GeneCards
INS-IGF2	GeneCards
TIGIT	GeneCards
ZNF304	GeneCards
LINC01535	GeneCards
PPP2R5C	GeneCards
MRTFA	GeneCards
OPCML	GeneCards
ZNF462	GeneCards
TLR3	GeneCards
SIRT6	GeneCards
TRPS1	GeneCards
NOX4	GeneCards
LINC00667	GeneCards
SEMA5A	GeneCards
KLK10	GeneCards
CACNA1G-AS1	GeneCards
NKX2-2	GeneCards
IL5	GeneCards
HSP90B1	GeneCards
SFN	GeneCards; OMIM
SLC25A25-AS1	GeneCards
AKAP9	GeneCards
MAF	GeneCards
FAM83A-AS1	GeneCards
HK1	GeneCards
PRDX1	GeneCards; OMIM
HMMR-AS1	GeneCards
SLC9A1	GeneCards
SCIRT	GeneCards
IGFBP1	GeneCards
DLK1	GeneCards
ARHGAP26	GeneCards
WIF1	GeneCards
TET1	GeneCards
CXCL14	GeneCards
JUND	GeneCards
SLC25A15	GeneCards
BLK	GeneCards
DOCK1	GeneCards
GRHL2-DT	GeneCards
PNN	GeneCards
LINC00641	GeneCards
POLN	GeneCards
PTGER4	GeneCards
WNT10B	GeneCards
HEY1	GeneCards
TMEFF2	GeneCards
UPF1	GeneCards
WNT3A	GeneCards
WNT7B	GeneCards
YWHAZ	GeneCards
PTPRK	GeneCards
ABCC5	GeneCards
GADD45B	GeneCards
BCL2A1	GeneCards
LCK	GeneCards; OMIM
TTK	GeneCards
DAB2IP	GeneCards
[truncated: 150 more rows]

## Sheet: Table S3
Table S3.The 317 intersecting targets between DEHP and pancreatic cancer.
Gene Symbol
ABCC2
ABCC3
ABCG2
ABL1
ACACA
ACE
ACVR1
ADRB2
AGO2
AGTR1
AIP
AK2
AKT2
AKT3
ALDH2
ANGPT2
ANXA2
APC
AR
ARNT
AURKA
AURKB
AXIN1
AXIN2
B2M
BAD
BAG3
BAK1
BAX
BCL2
BCL2A1
BCL2L1
BCL2L11
BIRC2
BIRC3
BLM
BMP2
BMPR2
BRD4
BTK
CA2
CALCA
CASP10
CASP2
CBFB
CCKBR
CCL2
CCL5
CCN2
CCNA2
CCND1
CCNE1
CCR2
CD86
CDC25B
CDH2
CDK1
CDK12
CDK2
CDK4
CDK6
CHEK2
CIB1
CKS1B
CTNNB1
CUL1
CXCR2
CYP2A6
CYP2E1
CYP3A4
DAB2IP
DDR2
DDX3X
DPP4
DVL2
E2F1
EGFR
EHMT2
EIF2AK3
ELANE
ENO1
EP300
EPAS1
EPCAM
EPHA2
EPHB2
EPHX1
ERBB2
ERCC2
ERCC3
ESR1
ESR2
EZH2
EZR
F2
F2RL1
FGF1
FGF2
FGFR1
FGFR2
FGFR3
FLT1
FLT3
FLT4
FOLH1
FOXM1
FPR1
FTO
FUT2
GATA2
GCG
GJB2
GLI2
GNB1
GPC3
GPER1
GRB2
GZMB
HABP2
HAVCR2
HDAC1
HDAC2
HIF1A
HK2
HNF4A
HRAS
HSF1
HSP90AA1
HSPA1A
HSPA4
IGF2R
IGFBP2
IKBKB
IL13RA2
IL2
IL2RA
IL6
ILK
ITGA2
ITGA3
ITGB1
ITGB3
JAK1
JAK2
JAK3
KAT2B
KAT7
KCNH2
KCNJ11
KCNQ1
KDM1A
KDR
KIT
KLF5
KLK2
KMT2D
KRAS
LATS2
LCP1
LGALS3
LOXL2
LPAR3
MAD2L2
MAP1LC3B
MAP2K2
MAP2K3
MAP3K6
MAP3K8
MAPK1
MAPK10
MAPK14
MAPK3
MAPK8
MCL1
MCM2
MDM2
MMP14
MMP2
MMP3
MSH2
MT-CO2
MTOR
NAT2
NCOA1
NCOR2
NEK2
NFE2L2
NFKB2
NOTCH1
NOTCH2
NQO2
NR0B2
NR1H2
NR5A2
NRP2
NSD2
NTRK1
NTRK2
PARP1
PDCD1
PDCD1LG2
PDGFB
PDGFRA
PDGFRB
PFKFB3
PGK1
PHB2
PHGDH
PIK3CG
PIK3R1
PIM1
PKM
PLA2G2A
PLA2G2D
PLA2G6
PLK2
PNLIPRP2
PPARD
PPARG
PRDM2
PRDX1
PRKAA2
PRKAG2
PRKCA
PRKDC
PRSS1
PRSS2
PTGS2
PTK2
PTK2B
PTP4A2
PTPN11
PTPRU
RAF1
RARA
RARB
RHOA
RNASEL
ROS1
RRM1
RUNX1
RXRA
RYR2
SELE
SETD2
SFRP1
SHC1
SKP2
SLC1A5
SLC2A1
SLC2A2
SMAD2
SMAD3
SMARCA2
SOD1
SOS1
SRC
SRD5A2
SSTR1
SSTR2
SSTR5
STK4
SULT1A1
TACSTD2
TCF7L2
TEK
TERF2IP
TERT
TFRC
TGFB1
TGFB2
TGFBR2
TGM2
TLR2
TLR4
TMPRSS2
TMPRSS4
TNF
TNFRSF10B
TNFRSF1B
TNFSF10
TOP1
TOP2A
TOPBP1
TP53
TPX2
TRIP13
TRPM3
TRPV6
VDR
VEGFA
VHL
WRN
XIAP
YAP1
YTHDF2
CASP3
PPARA
ATF3
IL10
PRKCD
PTPN1
CTSL
CTSB
CCNB1
TNFRSF1A
CPB1
MEN1
ADAM17
MMP9
MMP7
CCND3
CCND2
PIK3CA
APP
PTAFR
IDO1

## Sheet: Table S4
Table S4. Detailed results of GO enrichment analysis.
ONTOLOGY ID Description GeneRatio BgRatio pvalue p.adjust qvalue geneID Count
BP GO:0051347 positive regulation of transferase activity 70/316 414/18870 4.00798413645504e-50 2.00078568091836e-46 7.33250150437775e-47 ABL1/ACE/ADRB2/AGTR1/AURKB/AXIN1/AXIN2/BAD/CALCA/CCL5/CCND1/CD86/CIB1/CTNNB1/DAB2IP/DDR2/DDX3X/DVL2/EGFR/ELANE/EPHA2/ERBB2/EZH2/F2/FGF1/FGF2/FGFR1/FGFR2/FGFR3/FLT1/FLT3/FLT4/HRAS/HSP90AA1/ITGB3/JAK2/KDR/KIT/MAP2K2/MAP2K3/MAPK1/MAPK3/NEK2/NTRK1/NTRK2/PDGFB/PDGFR…
BP GO:0033674 positive regulation of kinase activity 64/316 337/18870 5.0170161851929e-49 1.25224723982415e-45 4.58924954203435e-46 ABL1/ACE/ADRB2/AXIN1/AXIN2/BAD/CALCA/CCL5/CCND1/CD86/CIB1/DAB2IP/DDR2/DDX3X/DVL2/EGFR/ELANE/EPHA2/ERBB2/EZH2/F2/FGF1/FGF2/FGFR1/FGFR2/FGFR3/FLT1/FLT3/FLT4/HRAS/HSP90AA1/ITGB3/JAK2/KDR/KIT/MAP2K2/MAP2K3/NTRK1/NTRK2/PDGFB/PDGFRA/PDGFRB/PHB2/PIK3CG/PRKAG2/PTK2/PTK2B/RHO…
BP GO:0043410 positive regulation of MAPK cascade 65/316 474/18870 1.45477502095159e-40 2.42074563486345e-37 8.87157539092586e-38 ABL1/ADRB2/AR/AXIN1/BMP2/CCL2/CCL5/CCN2/CDH2/CIB1/CTNNB1/DAB2IP/DVL2/EGFR/ELANE/ERBB2/EZH2/F2RL1/FGF1/FGF2/FGFR1/FGFR2/FGFR3/FLT1/FLT3/FLT4/GCG/GPER1/HAVCR2/HRAS/IL6/ITGB3/JAK2/KDR/KIT/LPAR3/MAP2K2/MAP2K3/MAPK3/NOTCH1/NOTCH2/NTRK1/NTRK2/PDGFB/PDGFRA/PDGFRB/PHB2/PIK3CG/…
BP GO:0050673 epithelial cell proliferation 65/316 480/18870 3.22777647140502e-40 4.02826503631346e-37 1.47628302823735e-37 AGTR1/AKT3/AR/ARNT/B2M/BAD/BAK1/BAX/BCL2L1/BMPR2/BTK/CCL2/CCND1/CDK4/CDK6/CTNNB1/DAB2IP/EGFR/EPHA2/ERBB2/ESR1/FGF1/FGF2/FGFR1/FGFR2/FLT1/FLT4/FUT2/GATA2/GPC3/HIF1A/HRAS/IL6/ITGB3/KDR/KIT/LOXL2/MAP2K2/MAPK1/MMP14/NOTCH1/NOTCH2/NRP2/PDGFB/PHB2/PPARD/PPARG/PRKCA/PRKDC/RAF1/SFRP…
BP GO:0045860 positive regulation of protein kinase activity 52/316 282/18870 4.77439393064234e-39 4.76675490035332e-36 1.74692561083292e-36 ABL1/ACE/ADRB2/AXIN1/AXIN2/CALCA/CCL5/CCND1/CD86/CIB1/DAB2IP/DDR2/DDX3X/DVL2/EGFR/ELANE/ERBB2/EZH2/FGF1/FGF2/FGFR1/FLT1/FLT3/HRAS/HSP90AA1/ITGB3/JAK2/KIT/MAP2K2/MAP2K3/PDGFB/PDGFRB/PHB2/PIK3CG/PRKAG2/PTK2/PTK2B/RHOA/SRC/TGFB1/TGFB2/TGFBR2/TLR4/TNF/TNFRSF10B/…
BP GO:0001666 response to hypoxia 52/316 298/18870 8.96326880280194e-38 7.45743964393122e-35 2.73301073320522e-35 ACE/ANGPT2/ARNT/BAD/BCL2/BIRC2/BMP2/CCNA2/DDR2/DPP4/ENO1/EP300/EPAS1/ERCC2/ERCC3/FGFR2/HIF1A/HK2/HSF1/ITGA2/KCNJ11/LOXL2/MDM2/MMP14/MMP2/MTOR/NFE2L2/NOTCH1/PGK1/PHB2/PPARD/PPARG/PTGS2/PTK2B/RYR2/SFRP1/SLC2A1/SMAD3/SRC/TEK/TERT/TFRC/TGFB1/TGFB2/TLR2/TNF/TP53/VEGFA/VHL/CASP3/PPARA/ADAM1…
BP GO:0036293 response to decreased oxygen levels 52/316 315/18870 1.65764355008753e-36 1.18213665743385e-33 4.33230750383777e-34 ACE/ANGPT2/ARNT/BAD/BCL2/BIRC2/BMP2/CCNA2/DDR2/DPP4/ENO1/EP300/EPAS1/ERCC2/ERCC3/FGFR2/HIF1A/HK2/HSF1/ITGA2/KCNJ11/LOXL2/MDM2/MMP14/MMP2/MTOR/NFE2L2/NOTCH1/PGK1/PHB2/PPARD/PPARG/PTGS2/PTK2B/RYR2/SFRP1/SLC2A1/SMAD3/SRC/TEK/TERT/TFRC/TGFB1/TGFB2/TLR2/TNF/TP53/VEGFA/VHL/C…
BP GO:0070482 response to oxygen levels 53/316 343/18870 1.09015358824477e-35 6.80255839064736e-33 2.49300912680185e-33 ACE/ANGPT2/ARNT/BAD/BCL2/BIRC2/BMP2/CCNA2/DDR2/DPP4/ENO1/EP300/EPAS1/ERCC2/ERCC3/FGFR2/HDAC2/HIF1A/HK2/HSF1/ITGA2/KCNJ11/LOXL2/MDM2/MMP14/MMP2/MTOR/NFE2L2/NOTCH1/PGK1/PHB2/PPARD/PPARG/PTGS2/PTK2B/RYR2/SFRP1/SLC2A1/SMAD3/SRC/TEK/TERT/TFRC/TGFB1/TGFB2/TLR2/TNF/TP53/VEGFA/VHL/CASP3…
BP GO:0018108 peptidyl-tyrosine phosphorylation 46/316 276/18870 1.6718228604086e-32 9.2730441323997e-30 3.39839547531011e-30 ABL1/ACE/ACVR1/BTK/CCL5/DDR2/EGFR/EPHB2/ERBB2/FGFR1/FGFR2/FGFR3/FLT1/FLT3/FLT4/HDAC2/HSF1/IL2/IL6/ITGB3/JAK1/JAK2/JAK3/KDR/KIT/MAPK3/MTOR/NTRK1/PDGFB/PDGFRA/PDGFRB/PTK2/PTK2B/PTPN11/SFRP1/SRC/TEK/TGFB1/TNF/TP53/VEGFA/PRKCD/PTPN1/TNFRSF1A/ADAM17/APP 46
BP GO:0018212 peptidyl-tyrosine modification 46/316 278/18870 2.3345617845109e-32 1.16541324282784e-29 4.27101934892626e-30 ABL1/ACE/ACVR1/BTK/CCL5/DDR2/EGFR/EPHB2/ERBB2/FGFR1/FGFR2/FGFR3/FLT1/FLT3/FLT4/HDAC2/HSF1/IL2/IL6/ITGB3/JAK1/JAK2/JAK3/KDR/KIT/MAPK3/MTOR/NTRK1/PDGFB/PDGFRA/PDGFRB/PTK2/PTK2B/PTPN11/SFRP1/SRC/TEK/TGFB1/TNF/TP53/VEGFA/PRKCD/PTPN1/TNFRSF1A/ADAM17/APP 46
BP GO:0050678 regulation of epithelial cell proliferation 53/316 407/18870 7.74111327974275e-32 3.51305795386144e-29 1.28746936652564e-29 AGTR1/AKT3/AR/ARNT/B2M/BAD/BAX/BTK/CCL2/CCND1/CDK4/CDK6/CTNNB1/DAB2IP/EGFR/ERBB2/FGF1/FGF2/FGFR1/FGFR2/FLT1/FLT4/FUT2/GATA2/GPC3/HIF1A/HRAS/ITGB3/KDR/NOTCH1/NOTCH2/NRP2/PDGFB/PHB2/PPARD/PPARG/PRKCA/PRKDC/SFRP1/SMAD3/STK4/TACSTD2/TCF7L2/TEK/TGFB1/TGFB2/TNF/VDR/V…
BP GO:0070371 ERK1 and ERK2 cascade 49/316 336/18870 8.7881232154745e-32 3.65585925763739e-29 1.33980334635918e-29 ABL1/BMP2/CCL2/CCL5/CCN2/CDK1/CIB1/DAB2IP/EGFR/EPHA2/EPHB2/ERBB2/EZR/F2RL1/FGF1/FGF2/FGFR2/FGFR3/FLT4/GCG/GPER1/HAVCR2/HRAS/ITGB3/KDR/MAP2K2/MAPK1/MAPK3/NOTCH1/NOTCH2/NTRK1/PDGFB/PDGFRA/PDGFRB/PHB2/PLA2G2A/PRKCA/PTK2B/PTPN11/ROS1/SHC1/SRC/TEK/TGFB1/TLR4/TNF/ATF3/PTPN1/APP 49
BP GO:0097191 extrinsic apoptotic signaling pathway 41/316 229/18870 2.6100299608897e-30 1.00225150498164e-27 3.67306240649902e-28 ACVR1/AR/BAD/BAG3/BAK1/BAX/BCL2/BCL2A1/BCL2L1/BCL2L11/CASP10/CASP2/CIB1/DAB2IP/DDX3X/FGFR1/FGFR3/GPER1/HSPA1A/IL2/JAK2/LGALS3/MCL1/PIK3R1/RAF1/SFRP1/SMAD3/SRC/STK4/TCF7L2/TERT/TGFB1/TGFB2/TLR4/TNF/TNFRSF10B/TNFRSF1B/TNFSF10/YAP1/ATF3/TNFRSF1A 41
BP GO:0070372 regulation of ERK1 and ERK2 cascade 46/316 313/18870 5.26904528628091e-30 1.87879100493674e-27 6.88541406583175e-28 ABL1/BMP2/CCL2/CCL5/CCN2/CIB1/DAB2IP/EGFR/EPHA2/EPHB2/ERBB2/EZR/F2RL1/FGF1/FGF2/FGFR2/FGFR3/FLT4/GCG/GPER1/HAVCR2/HRAS/ITGB3/KDR/MAPK3/NOTCH1/NOTCH2/NTRK1/PDGFB/PDGFRA/PDGFRB/PHB2/PLA2G2A/PRKCA/PTK2B/PTPN11/ROS1/SHC1/SRC/TEK/TGFB1/TLR4/TNF/ATF3/PTPN1/APP 46
BP GO:0010631 epithelial cell migration 49/316 372/18870 1.12202278604996e-29 3.73409183197426e-27 1.36847410677532e-27 ABL1/AKT3/ANGPT2/BMPR2/CIB1/DAB2IP/DPP4/EPHA2/FGF1/FGF2/FGFR1/FLT4/GATA2/HIF1A/ITGA2/ITGA3/ITGB1/ITGB3/KDR/KIT/LOXL2/MAP2K3/MTOR/NFE2L2/NOTCH1/NRP2/PDGFB/PIK3CG/PLK2/PPARD/PPARG/PRKCA/PTGS2/PTK2/PTK2B/PTPN11/RHOA/SRC/TACSTD2/TEK/TGFB1/TGFB2/TGFBR2/TNF/VEGFA/VHL/ADAM17/MMP9/PIK3C…
BP GO:0097193 intrinsic apoptotic signaling pathway 46/316 319/18870 1.24076791279904e-29 3.871195887933e-27 1.41872015292416e-27 ABL1/BAD/BAK1/BAX/BCL2/BCL2A1/BCL2L1/BCL2L11/CASP2/CHEK2/CTNNB1/CUL1/DAB2IP/DDX3X/E2F1/EIF2AK3/ENO1/EP300/EPHA2/ERCC2/HDAC1/HIF1A/HRAS/HSPA1A/JAK2/KDM1A/MCL1/MDM2/MSH2/NFE2L2/PARP1/PIK3R1/PRKDC/PTGS2/SOD1/SRC/TNF/TNFRSF10B/TNFRSF1B/TP53/CASP3/IL10/PRKCD/PTPN1/TNFRSF1A/…
BP GO:0090132 epithelium migration 49/316 375/18870 1.63851452901937e-29 4.8114497228616e-27 1.76330541884562e-27 ABL1/AKT3/ANGPT2/BMPR2/CIB1/DAB2IP/DPP4/EPHA2/FGF1/FGF2/FGFR1/FLT4/GATA2/HIF1A/ITGA2/ITGA3/ITGB1/ITGB3/KDR/KIT/LOXL2/MAP2K3/MTOR/NFE2L2/NOTCH1/NRP2/PDGFB/PIK3CG/PLK2/PPARD/PPARG/PRKCA/PTGS2/PTK2/PTK2B/PTPN11/RHOA/SRC/TACSTD2/TEK/TGFB1/TGFB2/TGFBR2/TNF/VEGFA/VHL/ADAM17/MMP9/PIK3CA 49
BP GO:0001667 ameboidal-type cell migration 55/316 497/18870 2.32655877445536e-29 6.4523230011562e-27 2.36465447368621e-27 ABL1/ACVR1/AGO2/AKT3/ANGPT2/BMPR2/CDH2/CIB1/DAB2IP/DDR2/DPP4/EPHA2/FGF1/FGF2/FGFR1/FLT4/GATA2/GPC3/HIF1A/ILK/ITGA2/ITGA3/ITGB1/ITGB3/KDR/KIT/LOXL2/MAP2K3/MTOR/NFE2L2/NOTCH1/NRP2/PDGFB/PIK3CG/PLK2/PPARD/PPARG/PRKCA/PTGS2/PTK2/PTK2B/PTPN11/RHOA/SRC/TACSTD2/TEK/TGFB1/TGFB2/TGFBR…
BP GO:0090130 tissue migration 49/316 380/18870 3.05539338094309e-29 8.0276440829831e-27 2.94197988702442e-27 ABL1/AKT3/ANGPT2/BMPR2/CIB1/DAB2IP/DPP4/EPHA2/FGF1/FGF2/FGFR1/FLT4/GATA2/HIF1A/ITGA2/ITGA3/ITGB1/ITGB3/KDR/KIT/LOXL2/MAP2K3/MTOR/NFE2L2/NOTCH1/NRP2/PDGFB/PIK3CG/PLK2/PPARD/PPARG/PRKCA/PTGS2/PTK2/PTK2B/PTPN11/RHOA/SRC/TACSTD2/TEK/TGFB1/TGFB2/TGFBR2/TNF/VEGFA/VHL/ADAM17/MMP9/PIK3CA 49
BP GO:0045785 positive regulation of cell adhesion 54/316 482/18870 4.29078920104614e-29 1.07098098458112e-26 3.92494296390431e-27 ABL1/B2M/BAD/CBFB/CCL2/CCL5/CCR2/CD86/CDK6/CIB1/DPP4/ELANE/ERBB2/GLI2/HAVCR2/IGFBP2/IL2/IL2RA/IL6/ILK/ITGA2/ITGA3/ITGB3/JAK1/JAK2/KDR/MAP3K8/MTOR/PDCD1LG2/PDGFB/PRKCA/PRSS2/PTK2B/PTPN11/PTPRU/RARA/RHOA/RUNX1/SELE/SFRP1/SMAD3/SMARCA2/SRC/STK4/TEK/TFRC/TGFB2/TGFBR2/TGM2…
BP GO:0048732 gland development 52/316 443/18870 5.26313884354804e-29 1.25112329080913e-26 4.58513048124636e-27 ABL1/AKT2/AR/AURKA/BAX/BCL2/BCL2L11/BMP2/CCKBR/CCND1/CTNNB1/EGFR/EPHA2/ESR1/EZH2/FGF1/FGF2/FGFR2/GATA2/GLI2/HIF1A/HK2/IGF2R/IL6/ITGA2/JAK2/MAP2K2/MAPK1/MAPK3/MMP2/NCOA1/NCOR2/NOTCH1/NOTCH2/PDGFRA/PHB2/RAF1/RARA/SFRP1/SMAD2/SMAD3/SOD1/SRC/TGFB1/TGFB2/TGFBR2/TGM2/TNF/VDR/VEGFA/IL10/PIK3CA…
BP GO:0022407 regulation of cell-cell adhesion 54/316 493/18870 1.33554933898954e-28 3.03048286374354e-26 1.11061471347551e-26 ABL1/B2M/BAD/BMP2/CBFB/CCL2/CCL5/CCR2/CD86/DPP4/ELANE/EPCAM/ERBB2/GLI2/HAVCR2/IGFBP2/IL2/IL2RA/IL6/JAK1/JAK2/JAK3/LGALS3/MAD2L2/MAP3K8/MAPK14/MTOR/NOTCH1/PDCD1LG2/PLA2G2A/PLA2G2D/PRKCA/PTK2/PTPN11/PTPRU/RARA/RHOA/RUNX1/SELE/SMARCA2/SRC/TFRC/TGFB1/TGFBR2/TNF/VEGFA/YTHDF2/C…
BP GO:0071900 regulation of protein serine/threonine kinase activity 43/316 285/18870 1.47053558364362e-28 3.1917015798039e-26 1.16969832694399e-26 ABL1/ADRB2/APC/BLM/BMP2/CCNA2/CCND1/CCNE1/CDK12/CIB1/DAB2IP/DDX3X/DVL2/EGFR/ELANE/ERBB2/EZH2/FGF1/FGF2/FGFR1/FLT1/FLT3/HRAS/KIT/LATS2/MAP2K2/PDGFB/PDGFRB/PIK3CG/PPARG/RHOA/SRC/TGFB1/TLR4/TNF/VEGFA/PRKCD/PTPN1/CCNB1/MEN1/ADAM17/CCND3/CCND2 43
BP GO:0048545 response to steroid hormone 45/316 330/18870 6.19956368364413e-28 1.28950924619798e-25 4.72580775533926e-26 ACE/AR/AXIN2/BCL2/BCL2L11/EP300/ESR1/ESR2/FLT3/GJB2/GPER1/HDAC1/HSPA1A/IGFBP2/IL6/JAK2/KDM1A/KMT2D/MAPK1/MDM2/NCOA1/NCOR2/PARP1/PHB2/PPARD/PTGS2/PTPRU/RHOA/RXRA/SFRP1/SKP2/SRC/SRD5A2/SSTR2/SSTR5/TGFB1/TGFB2/TLR2/TNF/YAP1/CASP3/PPARA/IL10/PIK3CA/PTAFR 45
BP GO:0033002 muscle cell proliferation 40/316 247/18870 7.93390081545449e-28 1.58424131482995e-25 5.80594510200417e-26 ABL1/BMP2/BMPR2/CCL5/CDK1/CTNNB1/DDR2/ELANE/FGF2/FGFR2/GPER1/HDAC1/IL6/ITGA2/ITGB3/JAK2/MAPK14/MDM2/MMP2/NOTCH1/PDGFB/PDGFRB/PIM1/PPARD/PPARG/PRKDC/PTGS2/RUNX1/SRC/TCF7L2/TERT/TGFB1/TGFB2/TLR4/TNF/YAP1/IL10/MMP9/PIK3CA/PTAFR 40
BP GO:0070374 positive regulation of ERK1 and ERK2 cascade 38/316 218/18870 1.0854248658973e-27 2.08401574252281e-25 7.63752395518018e-26 ABL1/BMP2/CCL2/CCL5/CCN2/CIB1/EGFR/F2RL1/FGF1/FGF2/FGFR2/FGFR3/FLT4/GCG/GPER1/HAVCR2/HRAS/ITGB3/KDR/MAPK3/NOTCH1/NOTCH2/NTRK1/PDGFB/PDGFRA/PDGFRB/PHB2/PLA2G2A/PRKCA/PTK2B/PTPN11/SHC1/SRC/TEK/TGFB1/TLR4/TNF/APP 38
BP GO:1903829 positive regulation of protein localization 52/316 476/18870 1.73303038978338e-27 3.20418063177727e-25 1.17427166372067e-25 AKT2/APC/BAD/BAG3/CDK1/CIB1/EGFR/EIF2AK3/EP300/EPHA2/EPHB2/ERBB2/EZR/F2/F2RL1/GCG/GPER1/GZMB/HIF1A/HRAS/HSP90AA1/ITGA3/ITGB1/JAK1/JAK2/KAT7/LGALS3/MAPK14/MAPK8/MDM2/NR0B2/NR1H2/PARP1/PIK3R1/PLA2G6/PPARG/PRKAA2/PTGS2/SLC2A2/SMAD3/SRC/TCF7L2/TERT/TFRC/TGFB1/TGFB2…
BP GO:0046777 protein autophosphorylation 36/316 199/18870 7.30648643445473e-27 1.30264215288564e-24 4.77393737709861e-25 ABL1/ACE/AURKA/AURKB/CDK12/CHEK2/DDR2/DDX3X/EGFR/EIF2AK3/ERBB2/FGFR1/FGFR2/FGFR3/FLT1/FLT3/FLT4/JAK2/KDR/KIT/MAP2K2/MAPK3/MTOR/NEK2/NTRK1/NTRK2/PDGFB/PDGFRA/PDGFRB/PIM1/PTK2/PTK2B/SRC/STK4/TEK/VEGFA 36
BP GO:0030522 intracellular receptor signaling pathway 45/316 353/18870 1.14446837261828e-26 1.97006417796912e-24 7.21991300040135e-25 AR/ARNT/BIRC2/BIRC3/BMP2/BTK/DDX3X/EP300/ESR1/ESR2/EZH2/F2RL1/GPER1/HAVCR2/HDAC1/HNF4A/HSPA1A/IKBKB/JAK2/KDM1A/KMT2D/MAPK1/MAPK8/NCOA1/NCOR2/NR1H2/NR5A2/PARP1/PHB2/PIM1/PPARD/PPARG/RARA/RARB/RHOA/RXRA/SFRP1/SKP2/SRC/TLR4/TNF/VDR/XIAP/YAP1/PPARA 45
BP GO:0009410 response to xenobiotic stimulus 49/316 434/18870 1.44792540339544e-26 2.40934787125001e-24 8.82980474070624e-25 ABCC2/ABCC3/ABL1/ACE/AIP/BAK1/BCL2/CCND1/CDK1/CDK4/CTNNB1/CYP2A6/CYP2E1/CYP3A4/E2F1/EHMT2/EPHX1/HDAC2/HNF4A/HSF1/HSP90AA1/IGFBP2/ITGA2/ITGA3/ITGB3/KCNH2/KCNJ11/KCNQ1/MDM2/MMP2/NAT2/NFE2L2/NTRK1/PRKAA2/PTGS2/PTK2B/SFRP1/SOD1/SRC/SRD5A2/SULT1A1/TFRC/TGFBR2/TNF/TOP1/TP53/CASP…
BP GO:1903131 mononuclear cell differentiation 51/316 481/18870 2.38054468896244e-26 3.83344486687114e-24 1.40488511694965e-24 ABL1/B2M/BAD/BAK1/BAX/BCL2/BTK/CBFB/CCR2/CD86/CDK6/CTNNB1/EP300/ERBB2/EZH2/F2RL1/FLT3/GLI2/IL2/IL2RA/IL6/ITGB1/JAK1/JAK3/KAT7/KIT/MMP14/MSH2/MTOR/NOTCH2/NTRK1/PIK3R1/PLA2G2D/PPARG/PRKDC/PTK2B/RARA/RHOA/RUNX1/SFRP1/SMARCA2/SOD1/SOS1/TGFB1/TGFBR2/TP53/VEGFA/IL10/CTSL/MEN1/A…
BP GO:0071902 positive regulation of protein serine/threonine kinase activity 31/316 140/18870 4.42255640069307e-26 6.89918798508119e-24 2.5284220475015e-24 ADRB2/CCND1/CIB1/DAB2IP/DDX3X/DVL2/EGFR/ELANE/ERBB2/EZH2/FGF1/FGF2/FGFR1/FLT1/FLT3/HRAS/KIT/MAP2K2/PDGFB/PDGFRB/PIK3CG/RHOA/SRC/TGFB1/TLR4/TNF/VEGFA/PTPN1/ADAM17/CCND3/CCND2 31
BP GO:0030098 lymphocyte differentiation 48/316 429/18870 7.45265565254008e-26 1.12738354598424e-23 4.13164769509239e-24 ABL1/B2M/BAD/BAK1/BAX/BCL2/BTK/CBFB/CCR2/CD86/CDK6/CTNNB1/EP300/ERBB2/EZH2/FLT3/GLI2/IL2/IL2RA/IL6/ITGB1/JAK1/JAK3/KAT7/KIT/MMP14/MSH2/MTOR/NOTCH2/NTRK1/PIK3R1/PLA2G2D/PRKDC/PTK2B/RARA/RHOA/RUNX1/SFRP1/SMARCA2/SOD1/SOS1/TGFB1/TGFBR2/TP53/IL10/CTSL/MEN1/ADAM17 48
BP GO:0010632 regulation of epithelial cell migration 41/316 295/18870 7.9401577748344e-26 1.16580198858745e-23 4.27244402868798e-24 ABL1/AKT3/ANGPT2/BMPR2/CIB1/DAB2IP/EPHA2/FGF1/FGF2/FGFR1/FLT4/GATA2/HIF1A/ITGA2/ITGA3/ITGB3/KDR/MAP2K3/MTOR/NFE2L2/NOTCH1/NRP2/PDGFB/PIK3CG/PLK2/PPARG/PRKCA/PTGS2/PTK2/PTK2B/RHOA/SRC/TACSTD2/TEK/TGFB1/TGFB2/TGFBR2/TNF/VEGFA/ADAM17/MMP9 41
BP GO:0071214 cellular response to abiotic stimulus 43/316 334/18870 1.1106306469321e-25 1.54007449707918e-23 5.64408205955554e-24 AKT2/AURKB/BAD/BAG3/BAK1/BAX/BCL2L1/BLM/CASP2/CHEK2/DDX3X/EP300/FGF2/GRB2/HRAS/HSF1/ITGA2/ITGB3/KDM1A/MAPK14/MAPK3/MAPK8/MDM2/MMP2/MMP3/MTOR/PARP1/PIK3R1/PTGS2/SFRP1/SLC2A1/TLR4/TNFRSF10B/TP53/WRN/YAP1/CASP3/PRKCD/TNFRSF1A/MMP9/CCND2/PIK3CA/PTAFR 43
BP GO:0104004 cellular response to environmental stimulus 43/316 334/18870 1.1106306469321e-25 1.54007449707918e-23 5.64408205955554e-24 AKT2/AURKB/BAD/BAG3/BAK1/BAX/BCL2L1/BLM/CASP2/CHEK2/DDX3X/EP300/FGF2/GRB2/HRAS/HSF1/ITGA2/ITGB3/KDM1A/MAPK14/MAPK3/MAPK8/MDM2/MMP2/MMP3/MTOR/PARP1/PIK3R1/PTGS2/SFRP1/SLC2A1/TLR4/TNFRSF10B/TP53/WRN/YAP1/CASP3/PRKCD/TNFRSF1A/MMP9/CCND2/PIK3CA/PTAFR 43
BP GO:0048872 homeostasis of number of cells 42/316 316/18870 1.18019051980163e-25 1.59230029049993e-23 5.83547972522115e-24 ABL1/AKT3/ARNT/B2M/BAK1/BAX/BCL2/BCL2L11/BTK/CCR2/CDH2/CDK6/CXCR2/EPAS1/ERCC2/EZH2/FLT3/GATA2/HIF1A/HSPA1A/IL2/IL2RA/IL6/JAK2/JAK3/KCNQ1/KIT/KRAS/MAPK14/NOTCH1/PLA2G2A/PRDX1/PRKDC/PTPN11/SLC1A5/SOD1/SOS1/VEGFA/VHL/XIAP/CASP3/ADAM17 42
BP GO:2001233 regulation of apoptotic signaling pathway 46/316 398/18870 2.12910166709122e-25 2.79696724266299e-23 1.02503565025056e-23 ACVR1/AR/BAD/BAK1/BAX/BCL2/BCL2L1/BCL2L11/CASP2/CTNNB1/DAB2IP/DDX3X/EIF2AK3/ENO1/FGFR1/GPER1/HDAC1/HIF1A/HSPA1A/JAK2/KDM1A/LGALS3/MCL1/MDM2/NFE2L2/PARP1/PTGS2/RAF1/SFRP1/SOD1/SRC/STK4/TCF7L2/TERT/TLR4/TNF/TNFSF10/TP53/VHL/YAP1/ATF3/IL10/PRKCD/PTPN1/CTSL/MMP9 46
BP GO:0010634 positive regulation of epithelial cell migration 33/316 176/18870 3.21013067025685e-25 4.10896725792877e-23 1.50585886772103e-23 ABL1/AKT3/BMPR2/CIB1/FGF1/FGF2/FGFR1/FLT4/GATA2/HIF1A/ITGA2/ITGA3/ITGB3/KDR/MAP2K3/MTOR/NFE2L2/NRP2/PDGFB/PIK3CG/PLK2/PRKCA/PTGS2/PTK2/PTK2B/SRC/TEK/TGFB1/TGFB2/TGFBR2/VEGFA/ADAM17/MMP9 33
BP GO:0030099 myeloid cell differentiation 47/316 430/18870 7.02641106085717e-25 8.55508390629243e-23 3.13527661714243e-23 ANXA2/ARNT/B2M/BMP2/CASP10/CBFB/CDK6/CIB1/CTNNB1/EP300/EPAS1/EPHA2/ERCC2/F2RL1/GATA2/GPC3/HIF1A/HSF1/HSPA1A/JAK2/KCNQ1/KIT/MAPK14/MTOR/NOTCH2/PARP1/PIK3R1/PPARG/PRKCA/PRKDC/PTK2B/PTPN11/RARA/RUNX1/SFRP1/SLC1A5/SRC/TFRC/TGFB1/TGFBR2/TLR2/TLR4/TNF/VEGFA/CASP3/MMP9/APP 47
BP GO:0043434 response to peptide hormone 47/316 430/18870 7.02641106085717e-25 8.55508390629243e-23 3.13527661714243e-23 AGTR1/AKT2/CA2/CCNA2/DDR2/GCG/GJB2/GPER1/GRB2/HRAS/HSF1/ITGB3/JAK1/JAK2/JAK3/KAT2B/KCNQ1/MAPK1/MAPK14/MAPK3/MDM2/MTOR/NCOA1/NFE2L2/PARP1/PIK3R1/PKM/PPARG/PRKCA/PRKDC/PTGS2/PTK2/PTPN11/RAF1/SHC1/SLC2A1/SOS1/SRC/SRD5A2/TEK/TLR2/TNFSF10/PPARA/IL10/PRKCD/PTPN1/PIK3CA 47
BP GO:1904019 epithelial cell apoptotic process 30/316 144/18870 1.95486351039154e-24 2.32349491520823e-22 8.51516987734461e-23 ABL1/BAX/BCL2/BCL2L1/BMPR2/CCL2/DAB2IP/E2F1/ESR1/GATA2/GPER1/IL6/ITGB3/JAK2/KDR/NFE2L2/PIK3CG/PRKAA2/RYR2/STK4/TCF7L2/TEK/TERT/TGFB1/TGFBR2/TNF/YAP1/CASP3/PPARA/IL10 30
BP GO:1901653 cellular response to peptide 43/316 374/18870 1.10474747911791e-23 1.28253474785037e-21 4.70024753661426e-22 ADRB2/AGTR1/AKT2/CA2/CCNA2/DDR2/EPHB2/GCG/GJB2/GPER1/GRB2/HRAS/HSF1/ITGB3/JAK1/JAK2/JAK3/KAT2B/MAPK1/MAPK3/MDM2/MTOR/NCOA1/NFE2L2/PARP1/PIK3R1/PKM/PPARG/PRKCA/PRKDC/PTK2/PTPN11/RAF1/SHC1/SOS1/SRC/TLR4/TNF/TP53/PRKCD/PTPN1/PIK3CA/APP 43
BP GO:0050867 positive regulation of cell activation 44/316 396/18870 1.2997689650909e-23 1.47464697130313e-21 5.40430253906216e-22 ABL1/B2M/BAD/BCL2/BTK/CBFB/CCL2/CCL5/CCR2/CD86/DDR2/DPP4/EPHB2/F2RL1/GATA2/GLI2/HAVCR2/IGFBP2/IL2/IL2RA/IL6/JAK2/MAD2L2/MAP3K8/MMP14/MSH2/MTOR/NSD2/PDCD1LG2/PRKDC/PTPN11/RARA/RHOA/RUNX1/SMARCA2/SRC/TFRC/TGFB1/TGFBR2/TLR4/TNF/IL10/PIK3CA/PTAFR 44
BP GO:0002696 positive regulation of leukocyte activation 43/316 380/18870 2.0924445861967e-23 2.32121852762087e-21 8.50682734692365e-22 ABL1/B2M/BAD/BCL2/BTK/CBFB/CCL2/CCL5/CCR2/CD86/DPP4/EPHB2/F2RL1/GATA2/GLI2/HAVCR2/IGFBP2/IL2/IL2RA/IL6/JAK2/MAD2L2/MAP3K8/MMP14/MSH2/MTOR/NSD2/PDCD1LG2/PRKDC/PTPN11/RARA/RHOA/RUNX1/SMARCA2/SRC/TFRC/TGFB1/TGFBR2/TLR4/TNF/IL10/PIK3CA/PTAFR 43
BP GO:0001503 ossification 46/316 444/18870 2.24977542712849e-23 2.38954870898413e-21 8.75724455173417e-22 ACVR1/ADRB2/AXIN2/BCL2/BMP2/BMPR2/CALCA/CBFB/CCN2/CDK6/CTNNB1/DDR2/EGFR/EIF2AK3/EPHA2/ERCC2/FGF2/FGFR2/FGFR3/GLI2/GPC3/HIF1A/IL6/ILK/MAPK1/MAPK14/MAPK3/MMP14/MMP2/NOTCH1/PPARG/PTGS2/PTK2/PTK2B/PTPN11/RHOA/RUNX1/RXRA/SETD2/SFRP1/SMAD3/TEK/TNF/VDR/YAP1/MEN1 46
BP GO:0010720 positive regulation of cell development 46/316 444/18870 2.24977542712849e-23 2.38954870898413e-21 8.75724455173417e-22 ACE/AURKA/BAD/BCL2/BMP2/BMPR2/BTK/CBFB/CD86/CTNNB1/EPHB2/FGF2/GLI2/GPER1/HDAC1/HDAC2/HIF1A/HSF1/IL2/IL2RA/IL6/ITGB1/KDM1A/KIT/KRAS/LPAR3/MAP2K2/MMP14/MTOR/NOTCH1/NOTCH2/NTRK2/PRKCA/PRKDC/RARA/RHOA/RUNX1/SMARCA2/TGFB1/TGFBR2/TGM2/TLR2/TNF/TNFRSF1B/VEGFA/IL10 46
BP GO:0048660 regulation of smooth muscle cell proliferation 31/316 171/18870 2.76115506250344e-23 2.87160126500358e-21 1.0523876093489e-21 BMP2/BMPR2/CCL5/CTNNB1/DDR2/ELANE/FGF2/FGFR2/GPER1/HDAC1/IL6/ITGA2/ITGB3/JAK2/MDM2/MMP2/PDGFB/PDGFRB/PPARG/PRKDC/PTGS2/SRC/TCF7L2/TERT/TGFB1/TLR4/TNF/IL10/MMP9/PIK3CA/PTAFR 31
BP GO:0050679 positive regulation of epithelial cell proliferation 34/316 218/18870 3.22819124106202e-23 3.25200457581408e-21 1.19179823565386e-21 AGTR1/AKT3/AR/ARNT/BAD/BTK/CCND1/CTNNB1/EGFR/ERBB2/FGF1/FGF2/FGFR1/FGFR2/FLT4/GATA2/HIF1A/HRAS/ITGB3/KDR/NOTCH1/NOTCH2/NRP2/PDGFB/PRKCA/SFRP1/TCF7L2/TEK/TNF/VEGFA/VHL/YAP1/IL10/ADAM17 34
BP GO:0044772 mitotic cell cycle phase transition 47/316 470/18870 3.25721612160866e-23 3.25200457581408e-21 1.19179823565386e-21 ACVR1/APC/AURKA/AURKB/BCL2/BLM/BRD4/CASP2/CCL2/CCNA2/CCND1/CCNE1/CDC25B/CDK1/CDK2/CDK4/CDK6/CHEK2/CKS1B/CUL1/DDR2/DDX3X/E2F1/EGFR/ERCC2/ERCC3/EZH2/FOXM1/ITGB1/LATS2/MAD2L2/MDM2/PHB2/PLK2/PRKDC/RRM1/SKP2/SMARCA2/TERT/TOPBP1/TP53/TRIP13/CCNB1/ADAM17/CCND3/CCND2/APP 47
BP GO:0032496 response to lipopolysaccharide 41/316 348/18870 5.10935016122274e-23 5.00115215780861e-21 1.83282777713212e-21 ABL1/ACE/BTK/CCL2/CD86/CDK4/DAB2IP/ELANE/EPHB2/FGFR2/GJB2/HAVCR2/HDAC2/HSF1/IL6/JAK2/MAP2K3/MAPK1/MAPK14/MAPK3/MAPK8/MMP3/NFKB2/NOTCH1/PDCD1LG2/PRKCA/PTGS2/RARA/RHOA/SELE/SRC/TLR2/TLR4/TNF/TNFRSF1B/CASP3/IL10/ADAM17/MMP9/PTAFR/IDO1 41
BP GO:0002237 response to molecule of bacterial origin 42/316 369/18870 5.64287258274284e-23 5.38599719752526e-21 1.97386621316188e-21 ABL1/ACE/B2M/BTK/CCL2/CD86/CDK4/DAB2IP/ELANE/EPHB2/FGFR2/GJB2/HAVCR2/HDAC2/HSF1/IL6/JAK2/MAP2K3/MAPK1/MAPK14/MAPK3/MAPK8/MMP3/NFKB2/NOTCH1/PDCD1LG2/PRKCA/PTGS2/RARA/RHOA/SELE/SRC/TLR2/TLR4/TNF/TNFRSF1B/CASP3/IL10/ADAM17/MMP9/PTAFR/IDO1 42
BP GO:0048659 smooth muscle cell proliferation 31/316 175/18870 5.71830631948795e-23 5.38599719752526e-21 1.97386621316188e-21 BMP2/BMPR2/CCL5/CTNNB1/DDR2/ELANE/FGF2/FGFR2/GPER1/HDAC1/IL6/ITGA2/ITGB3/JAK2/MDM2/MMP2/PDGFB/PDGFRB/PPARG/PRKDC/PTGS2/SRC/TCF7L2/TERT/TGFB1/TLR4/TNF/IL10/MMP9/PIK3CA/PTAFR 31
BP GO:0018105 peptidyl-serine phosphorylation 38/316 295/18870 8.81598529184719e-23 8.14988862535207e-21 2.98678020218916e-21 AKT2/AKT3/AURKA/AXIN1/BAK1/BAX/BCL2/CDK1/CDK2/EGFR/EIF2AK3/GCG/HSP90AA1/IKBKB/IL6/LATS2/MAD2L2/MAP2K2/MAPK1/MAPK14/MAPK8/MTOR/NTRK2/PLK2/PRKCA/PRKDC/PTGS2/RAF1/STK4/TFRC/TGFB1/TGFBR2/TNF/TOP1/VEGFA/PRKCD/PIK3CA/APP 38
BP GO:0009755 hormone-mediated signaling pathway 32/316 193/18870 9.41197512876495e-23 8.54265088050811e-21 3.13072014809445e-21 AR/EP300/ESR1/ESR2/GPER1/HDAC1/JAK2/KDM1A/KMT2D/LATS2/MAPK1/NCOA1/NCOR2/NR1H2/NR5A2/PARP1/PHB2/PPARD/PPARG/PTPN11/RARA/RARB/RHOA/RXRA/SFRP1/SKP2/SRC/SSTR1/SSTR2/SSTR5/YAP1/PPARA 32
BP GO:0060562 epithelial tube morphogenesis 40/316 334/18870 9.67601342417715e-23 8.62547482383791e-21 3.16107355849998e-21 ABL1/ACVR1/AR/BCL2/BMP2/CTNNB1/CXCR2/DVL2/EPHA2/ESR1/FGF1/FGF2/FGFR2/GLI2/GPC3/HIF1A/ILK/KDR/KRAS/MMP14/NOTCH1/NOTCH2/PHB2/RARA/RHOA/RYR2/SETD2/SFRP1/SMAD3/SRC/STK4/TACSTD2/TGFB1/TGFB2/TGFBR2/TNF/VDR/VEGFA/YAP1/CASP3 40
BP GO:0062197 cellular response to chemical stress 39/316 317/18870 1.27538437258708e-22 1.11696820841311e-20 4.09347745070424e-21 ABL1/ARNT/BAD/BTK/CDK1/DDR2/DDX3X/EGFR/EIF2AK3/EPAS1/EZH2/GJB2/HDAC2/HIF1A/HSF1/HSPA1A/IL6/KAT2B/MAPK1/MAPK3/MAPK8/MDM2/MMP2/MMP3/MTOR/NFE2L2/PARP1/PDGFRA/PRDX1/PRKAA2/PTGS2/SLC2A1/SOD1/SRC/TP53/CASP3/PRKCD/MMP9/PIK3CA 39
BP GO:1902893 regulation of miRNA transcription 22/316 70/18870 1.68545940465283e-22 1.45065747379775e-20 5.31638556313362e-21 AR/BMP2/EGFR/ESR1/FGF2/GATA2/HIF1A/KLF5/NCOR2/NR1H2/PDGFB/PPARD/PPARG/RARA/SMAD3/TERT/TGFB1/TGFB2/TNF/TP53/PPARA/IL10 22
BP GO:0042060 wound healing 44/316 423/18870 1.88805604625738e-22 1.59748742083337e-20 5.85448957786857e-21 ANXA2/DDR2/EPHB2/ERBB2/F2/F2RL1/FGF1/FGF2/GATA2/HIF1A/HNF4A/HRAS/IL6/ILK/ITGA2/ITGB1/ITGB3/JAK2/KDR/MAPK14/MTOR/NFE2L2/NOTCH2/PDGFB/PDGFRA/PIK3CG/PPARD/PPARG/PRKCA/PTK2/RAF1/RHOA/SMAD3/SRC/TGFB1/TGFB2/TLR4/TNF/VEGFA/YAP1/PPARA/PRKCD/ADAM17/PIK3CA 44
BP GO:0006935 chemotaxis 46/316 468/18870 2.03878687939501e-22 1.69627068365665e-20 6.21651157261144e-21 AGTR1/ANGPT2/BMPR2/CALCA/CCL2/CCL5/CCR2/CXCR2/DPP4/ELANE/EPHA2/F2RL1/FGF1/FGF2/FGFR1/FLT1/FPR1/HRAS/IL6/ITGA2/ITGB3/KDR/KIT/LGALS3/MAPK1/MAPK14/MAPK3/MMP2/NOTCH1/NRP2/PDGFB/PDGFRA/PDGFRB/PIK3CG/PLA2G6/PTK2/PTK2B/RHOA/SMAD3/TGFB1/TGFB2/VEGFA/IL10/PRKCD/ADAM17/PTAFR 46
BP GO:0043542 endothelial cell migration 37/316 284/18870 2.23785778633738e-22 1.83137476547479e-20 6.71164250673748e-21 ABL1/AKT3/ANGPT2/CIB1/DAB2IP/DPP4/EPHA2/FGF1/FGF2/FGFR1/FLT4/GATA2/HIF1A/ITGB1/ITGB3/KDR/LOXL2/MAP2K3/NFE2L2/NOTCH1/NRP2/PDGFB/PIK3CG/PLK2/PPARG/PRKCA/PTGS2/PTK2/PTK2B/RHOA/TEK/TGFB1/TNF/VEGFA/VHL/ADAM17/PIK3CA 37
BP GO:0061614 miRNA transcription 22/316 71/18870 2.40572087909208e-22 1.92909498172727e-20 7.06976863664387e-21 AR/BMP2/EGFR/ESR1/FGF2/GATA2/HIF1A/KLF5/NCOR2/NR1H2/PDGFB/PPARD/PPARG/RARA/SMAD3/TERT/TGFB1/TGFB2/TNF/TP53/PPARA/IL10 22
BP GO:0042330 taxis 46/316 470/18870 2.43455496492023e-22 1.92909498172727e-20 7.06976863664387e-21 AGTR1/ANGPT2/BMPR2/CALCA/CCL2/CCL5/CCR2/CXCR2/DPP4/ELANE/EPHA2/F2RL1/FGF1/FGF2/FGFR1/FLT1/FPR1/HRAS/IL6/ITGA2/ITGB3/KDR/KIT/LGALS3/MAPK1/MAPK14/MAPK3/MMP2/NOTCH1/NRP2/PDGFB/PDGFRA/PDGFRB/PIK3CG/PLA2G6/PTK2/PTK2B/RHOA/SMAD3/TGFB1/TGFB2/VEGFA/IL10/PRKCD/ADAM17/PTAFR 46
BP GO:0009314 response to radiation 44/316 428/18870 3.0291863177668e-22 2.3627653278581e-20 8.65908852019522e-21 AKT2/AURKB/BAK1/BAX/BCL2/BCL2L1/BLM/CCND1/CHEK2/EGFR/ELANE/EP300/ERCC2/ERCC3/GRB2/HIF1A/HRAS/HSF1/ITGB1/KDM1A/KIT/KRAS/MAPK10/MAPK14/MAPK8/MDM2/MMP2/MMP3/MSH2/PARP1/PIK3R1/PRKDC/RRM1/SFRP1/TOPBP1/TP53/WRN/YAP1/CASP3/PRKCD/MEN1/MMP9/CCND2/APP 44
BP GO:0018209 peptidyl-serine modification 38/316 308/18870 4.18743649919172e-22 3.21595123137924e-20 1.17858536608829e-20 AKT2/AKT3/AURKA/AXIN1/BAK1/BAX/BCL2/CDK1/CDK2/EGFR/EIF2AK3/GCG/HSP90AA1/IKBKB/IL6/LATS2/MAD2L2/MAP2K2/MAPK1/MAPK14/MAPK8/MTOR/NTRK2/PLK2/PRKCA/PRKDC/PTGS2/RAF1/STK4/TFRC/TGFB1/TGFBR2/TNF/TOP1/VEGFA/PRKCD/PIK3CA/APP 38
BP GO:0061138 morphogenesis of a branching epithelium 31/316 187/18870 4.53333903739674e-22 3.42885279919463e-20 1.25660976826085e-20 ABL1/ACVR1/AR/BCL2/BMP2/CTNNB1/EPHA2/ESR1/FGF1/FGF2/FGFR2/GLI2/GPC3/GRB2/ILK/KDR/KRAS/MMP14/NOTCH1/PHB2/SFRP1/SRC/STK4/TACSTD2/TGFBR2/TGM2/TNF/VDR/VEGFA/YAP1/IL10 31
BP GO:0001763 morphogenesis of a branching structure 32/316 203/18870 4.7095859242894e-22 3.50899297523174e-20 1.28597962865907e-20 ABL1/ACVR1/AR/BCL2/BMP2/CTNNB1/EPHA2/ESR1/FGF1/FGF2/FGFR2/GLI2/GPC3/GRB2/ILK/KDR/KRAS/MMP14/NOTCH1/PHB2/SETD2/SFRP1/SRC/STK4/TACSTD2/TGFBR2/TGM2/TNF/VDR/VEGFA/YAP1/IL10 32
BP GO:0051251 positive regulation of lymphocyte activation 39/316 330/18870 5.58873030451709e-22 4.04467948020056e-20 1.48229861179752e-20 ABL1/B2M/BAD/BCL2/BTK/CBFB/CCL2/CCL5/CCR2/CD86/DPP4/EPHB2/GLI2/HAVCR2/IGFBP2/IL2/IL2RA/IL6/JAK2/MAD2L2/MAP3K8/MMP14/MSH2/MTOR/NSD2/PDCD1LG2/PRKDC/PTPN11/RARA/RHOA/RUNX1/SMARCA2/SRC/TFRC/TGFB1/TGFBR2/TLR4/IL10/PIK3CA 39
BP GO:0070661 leukocyte proliferation 40/316 350/18870 5.59060264691183e-22 4.04467948020056e-20 1.48229861179752e-20 ABL1/ACE/BAX/BCL2/BCL2L1/BTK/CCL5/CCR2/CD86/CTNNB1/EPHB2/ERBB2/F2RL1/FLT3/HAVCR2/IGFBP2/IL2/IL2RA/IL6/JAK2/KIT/LGALS3/MAPK1/MAPK3/PDCD1LG2/PIK3CG/PLA2G2A/PLA2G2D/PTK2/SOS1/TFRC/TGFBR2/TLR4/TNFRSF1B/TP53/CASP3/IL10/PRKCD/CCND3/IDO1 40
BP GO:0007159 leukocyte cell-cell adhesion 43/316 419/18870 1.00714269535739e-21 7.18236619317728e-20 2.63220151057315e-20 ABL1/B2M/BAD/CBFB/CCL2/CCL5/CCR2/CD86/DPP4/ELANE/ERBB2/EZR/GLI2/HAVCR2/IGFBP2/IL2/IL2RA/IL6/ITGB1/JAK2/JAK3/LGALS3/MAP3K8/MTOR/PDCD1LG2/PLA2G2A/PLA2G2D/PTPN11/RARA/RHOA/RUNX1/SELE/SMARCA2/SRC/TFRC/TGFBR2/TNF/CASP3/PPARA/IL10/PIK3CA/PTAFR/IDO1 43
BP GO:2000628 regulation of miRNA metabolic process 23/316 86/18870 1.15656402277033e-21 8.1317853544641e-20 2.98014569544083e-20 AR/BMP2/EGFR/ESR1/FGF2/GATA2/HIF1A/HRAS/KLF5/NCOR2/NR1H2/PDGFB/PPARD/PPARG/RARA/SMAD3/TERT/TGFB1/TGFB2/TNF/TP53/PPARA/IL10 23
BP GO:0006979 response to oxidative stress 42/316 400/18870 1.29411295096353e-21 8.9725164600138e-20 3.28825776136639e-20 ABL1/ARNT/BAK1/BCL2/BTK/CDK1/DDR2/EGFR/EPAS1/ERCC2/ERCC3/EZH2/GJB2/HDAC2/HIF1A/HSF1/HSPA1A/IL6/JAK2/KAT2B/MAPK1/MAPK3/MAPK8/MDM2/MMP14/MMP2/MMP3/NFE2L2/PARP1/PDGFRA/PRDX1/PRKAA2/PTGS2/PTK2B/SOD1/SRC/TP53/WRN/CASP3/PRKCD/MMP9/APP 42
BP GO:0042063 gliogenesis 39/316 338/18870 1.34038469653187e-21 9.16602795217413e-20 3.35917606715558e-20 ABL1/AKT2/BMP2/CCL2/CCR2/CDH2/CDK1/CDK6/CTNNB1/DAB2IP/ERBB2/ERCC2/EZH2/F2/FGF2/HDAC1/HDAC2/IL6/ILK/KRAS/MAPK1/MAPK3/MMP14/MTOR/NOTCH1/NTRK2/PHGDH/PTK2B/PTPN11/RHOA/SOD1/TGFB1/TGFB2/TLR2/TLR4/TNF/TNFRSF1B/TP53/APP 39
BP GO:0048661 positive regulation of smooth muscle cell proliferation 24/316 98/18870 1.48341862284065e-21 1.00070618448926e-19 3.66739909885783e-20 CCL5/DDR2/ELANE/FGF2/FGFR2/HDAC1/IL6/ITGA2/ITGB3/JAK2/MDM2/MMP2/PDGFB/PDGFRB/PTGS2/SRC/TERT/TGFB1/TLR4/TNF/IL10/MMP9/PIK3CA/PTAFR 24
BP GO:1903037 regulation of leukocyte cell-cell adhesion 41/316 382/18870 1.78504483582796e-21 1.1808164741275e-19 4.32746928144737e-20 ABL1/B2M/BAD/CBFB/CCL2/CCL5/CCR2/CD86/DPP4/ELANE/ERBB2/GLI2/HAVCR2/IGFBP2/IL2/IL2RA/IL6/JAK2/JAK3/LGALS3/MAP3K8/MTOR/PDCD1LG2/PLA2G2A/PLA2G2D/PTPN11/RARA/RHOA/RUNX1/SELE/SMARCA2/SRC/TFRC/TGFBR2/TNF/CASP3/PPARA/IL10/PIK3CA/PTAFR/IDO1 41
BP GO:0048863 stem cell differentiation 34/316 246/18870 1.7977173884954e-21 1.1808164741275e-19 4.32746928144737e-20 ABL1/ACE/ACVR1/BCL2/CDH2/CDK12/CDK6/CTNNB1/EPCAM/ERCC2/ESR1/EZH2/FGF2/FGFR2/HDAC1/HDAC2/HIF1A/ITGB1/KIT/MAPK1/MAPK14/MAPK3/NFE2L2/NOTCH1/NRP2/PDGFRA/PRKDC/SETD2/SFRP1/TACSTD2/TGFB2/TP53/YAP1/YTHDF2 34
BP GO:0009612 response to mechanical stimulus 32/316 213/18870 2.14972911790364e-21 1.39369451384091e-19 5.10762707712444e-20 ANGPT2/BAD/BAG3/BAK1/CASP2/CDH2/CTNNB1/DDR2/FGF2/IGFBP2/ITGA2/ITGB3/KCNQ1/KIT/MAPK14/MAPK3/MAPK8/MMP14/MMP2/NTRK1/PTGS2/PTK2/PTK2B/RAF1/RYR2/SLC2A1/SRC/TLR4/TNF/TNFRSF10B/TNFRSF1A/PIK3CA 32
BP GO:0048771 tissue remodeling 30/316 184/18870 3.56451980308479e-21 2.28129267397426e-19 8.36050663665501e-20 ACE/ADRB2/BAK1/BAX/BMPR2/CALCA/CCR2/CTNNB1/DDR2/EPAS1/EPHA2/FLT4/HIF1A/IL2/IL6/ITGB3/MDM2/MMP14/MMP2/NOTCH2/PPARG/PRKCA/PTK2B/RUNX1/SFRP1/SRC/TFRC/TGFB1/TP53/VDR 30
BP GO:0043491 phosphatidylinositol 3-kinase/protein kinase B signal transduction 36/316 290/18870 4.47669823795325e-21 2.82881994985603e-19 1.03670906563128e-19 CCL5/CIB1/DAB2IP/DDR2/EGFR/EPHA2/ERBB2/F2RL1/FGF2/FGFR1/FLT1/FLT3/GPER1/HSP90AA1/ILK/ITGB1/JAK2/KDR/KIT/MTOR/NTRK1/NTRK2/PDGFB/PDGFRA/PDGFRB/PIK3CG/PIK3R1/PTK2/SRC/TCF7L2/TEK/TGFB1/TGFB2/TNF/PPARA/PIK3CA 36
BP GO:0071375 cellular response to peptide hormone stimulus 37/316 310/18870 4.83919490860293e-21 3.01965762296823e-19 1.10664746725683e-19 AGTR1/AKT2/CA2/CCNA2/DDR2/GCG/GJB2/GPER1/GRB2/HRAS/HSF1/ITGB3/JAK1/JAK2/JAK3/KAT2B/MAPK1/MAPK3/MDM2/MTOR/NCOA1/NFE2L2/PARP1/PIK3R1/PKM/PPARG/PRKCA/PRKDC/PTK2/PTPN11/RAF1/SHC1/SOS1/SRC/PRKCD/PTPN1/PIK3CA 37
BP GO:0051897 positive regulation of phosphatidylinositol 3-kinase/protein kinase B signal transduction 29/316 171/18870 5.33216340578879e-21 3.28619255823428e-19 1.20432748528407e-19 CCL5/DDR2/EGFR/F2RL1/FGF2/FGFR1/FLT1/FLT3/GPER1/HSP90AA1/ITGB1/JAK2/KDR/KIT/MTOR/NTRK1/NTRK2/PDGFB/PDGFRA/PDGFRB/PIK3CG/PTK2/SRC/TCF7L2/TEK/TGFB1/TGFB2/TNF/PIK3CA 29
BP GO:0140747 regulation of ncRNA transcription 23/316 92/18870 6.28620384174529e-21 3.8269182412186e-19 1.40249323195806e-19 AR/BMP2/EGFR/ESR1/FGF2/GATA2/HIF1A/KLF5/MTOR/NCOR2/NR1H2/PDGFB/PPARD/PPARG/RARA/SMAD3/TERT/TGFB1/TGFB2/TNF/TP53/PPARA/IL10 23
BP GO:0010586 miRNA metabolic process 24/316 105/18870 8.74115868256697e-21 5.25733302932221e-19 1.92671322641743e-19 AGO2/AR/BMP2/EGFR/ESR1/FGF2/GATA2/HIF1A/HRAS/KLF5/NCOR2/NR1H2/PDGFB/PPARD/PPARG/RARA/SMAD3/TERT/TGFB1/TGFB2/TNF/TP53/PPARA/IL10 24
BP GO:0042113 B cell activation 35/316 278/18870 1.02070201285031e-20 6.0658862477961e-19 2.22303270467899e-19 ABL1/BAD/BAK1/BAX/BCL2/BTK/CD86/EP300/EPHB2/EZH2/FLT3/IL2/IL6/ITGB1/JAK3/KIT/MAD2L2/MMP14/MSH2/NOTCH2/NSD2/NTRK1/PHB2/PIK3R1/PRKDC/PTK2B/SFRP1/TFRC/TGFB1/TLR4/TP53/CASP3/IL10/PRKCD/ADAM17 35
BP GO:0050863 regulation of T cell activation 40/316 381/18870 1.28843485482077e-20 7.56690211207682e-19 2.77312665966378e-19 ABL1/B2M/BAD/CBFB/CCL2/CCL5/CCR2/CD86/CTNNB1/DPP4/ERBB2/GLI2/HAVCR2/IGFBP2/IL2/IL2RA/IL6/JAK2/JAK3/LGALS3/MAP3K8/MTOR/PDCD1LG2/PLA2G2A/PLA2G2D/PTPN11/RARA/RHOA/RUNX1/SMARCA2/SOD1/SOS1/SRC/TFRC/TGFBR2/TNFRSF1B/CASP3/IL10/PIK3CA/IDO1 40
BP GO:0050727 regulation of inflammatory response 42/316 425/18870 1.31465313591408e-20 7.63110285405012e-19 2.79665501862751e-19 AGTR1/ARNT/BIRC2/BIRC3/BRD4/BTK/CCL5/CCR2/ELANE/ESR1/GPER1/IL2/IL2RA/IL6/JAK2/MAPK14/MMP3/PIK3CG/PLA2G2A/PLA2G2D/PLK2/PPARD/PPARG/PTGS2/SELE/SMAD3/SOD1/SRC/TEK/TGFB1/TLR2/TLR4/TNF/TNFRSF1B/XIAP/PPARA/IL10/PRKCD/TNFRSF1A/MMP9/APP/IDO1 42
BP GO:0051896 regulation of phosphatidylinositol 3-kinase/protein kinase B signal transduction 33/316 248/18870 2.41321122406377e-20 1.38468395753177e-18 5.07460509065074e-19 CCL5/CIB1/DAB2IP/DDR2/EGFR/EPHA2/F2RL1/FGF2/FGFR1/FLT1/FLT3/GPER1/HSP90AA1/ITGB1/JAK2/KDR/KIT/MTOR/NTRK1/NTRK2/PDGFB/PDGFRA/PDGFRB/PIK3CG/PTK2/SRC/TCF7L2/TEK/TGFB1/TGFB2/TNF/PPARA/PIK3CA 33
BP GO:0010594 regulation of endothelial cell migration 32/316 231/18870 2.69808319726143e-20 1.53054901371921e-18 5.60917296272771e-19 ABL1/AKT3/ANGPT2/CIB1/DAB2IP/EPHA2/FGF1/FGF2/FGFR1/FLT4/GATA2/HIF1A/ITGB3/KDR/MAP2K3/NFE2L2/NOTCH1/NRP2/PDGFB/PIK3CG/PLK2/PPARG/PRKCA/PTGS2/PTK2/PTK2B/RHOA/TEK/TGFB1/TNF/VEGFA/ADAM17 32
BP GO:0045765 regulation of angiogenesis 38/316 349/18870 3.54394044176899e-20 1.98779221183267e-18 7.28488289508516e-19 ABL1/AGO2/AKT3/ANGPT2/CCR2/CTNNB1/CXCR2/DAB2IP/EPHA2/ERBB2/FGF1/FGF2/FLT1/GATA2/HIF1A/HK2/IL6/ITGB1/ITGB3/JAK1/KDR/NFE2L2/PGK1/PIK3CG/PKM/PLK2/PPARG/PRKCA/PTK2B/RUNX1/SFRP1/TEK/TERT/TGFB2/TGFBR2/TNF/VEGFA/IL10 38
BP GO:0000082 G1/S transition of mitotic cell cycle 33/316 252/18870 4.00191413984722e-20 2.21972837623526e-18 8.13488511702277e-19 ACVR1/APC/BCL2/BRD4/CASP2/CCL2/CCNA2/CCND1/CCNE1/CDK1/CDK2/CDK4/CDK6/CHEK2/CUL1/DDR2/DDX3X/E2F1/EGFR/EZH2/ITGB1/LATS2/MDM2/PLK2/PRKDC/RRM1/SKP2/SMARCA2/TERT/TP53/ADAM17/CCND3/CCND2 33
BP GO:0007162 negative regulation of cell adhesion 36/316 312/18870 5.31830911911999e-20 2.91747243106011e-18 1.06919852504691e-18 ABL1/ANGPT2/BMP2/CBFB/CD86/EPCAM/EPHB2/ERBB2/HAVCR2/IL2/IL2RA/JAK2/JAK3/LGALS3/MAD2L2/MMP14/MMP2/NOTCH1/PDCD1LG2/PIK3R1/PLA2G2A/PLA2G2D/PTK2/PTPN11/RHOA/RUNX1/SRC/TACSTD2/TGFB1/VEGFA/YTHDF2/CASP3/PPARA/IL10/PRKCD/IDO1 36
BP GO:1901342 regulation of vasculature development 38/316 354/18870 5.83023317436673e-20 3.16353521809117e-18 1.15937588753425e-18 ABL1/AGO2/AKT3/ANGPT2/CCR2/CTNNB1/CXCR2/DAB2IP/EPHA2/ERBB2/FGF1/FGF2/FLT1/GATA2/HIF1A/HK2/IL6/ITGB1/ITGB3/JAK1/KDR/NFE2L2/PGK1/PIK3CG/PKM/PLK2/PPARG/PRKCA/PTK2B/RUNX1/SFRP1/TEK/TERT/TGFB2/TGFBR2/TNF/VEGFA/IL10 38
BP GO:1901990 regulation of mitotic cell cycle phase transition 38/316 355/18870 6.43398786133047e-20 3.45359864556578e-18 1.26567865342302e-18 ACVR1/APC/AURKA/AURKB/BCL2/BLM/BRD4/CASP2/CCL2/CCND1/CDC25B/CDK1/CDK2/CDK4/CDK6/CHEK2/DDR2/DDX3X/E2F1/EGFR/ERCC2/ERCC3/EZH2/MAD2L2/MDM2/PHB2/PLK2/PRKDC/RRM1/SMARCA2/TERT/TOPBP1/TP53/TRIP13/CCNB1/ADAM17/CCND2/APP 38
BP GO:0001822 kidney development 36/316 314/18870 6.59061978352165e-20 3.50003978290852e-18 1.28269845282874e-18 ACE/AGTR1/ANGPT2/BAX/BCL2/BCL2L11/BMP2/CTNNB1/CXCR2/EPCAM/EZH2/FGF1/FGF2/FGFR2/GLI2/GPC3/ILK/ITGA3/ITGB3/NOTCH1/NOTCH2/PDGFB/PDGFRA/PDGFRB/RARA/RARB/RHOA/SFRP1/SMAD2/SMAD3/TACSTD2/TEK/TGFB2/VEGFA/YAP1/MMP9 36
BP GO:0048754 branching morphogenesis of an epithelial tube 27/316 156/18870 7.25322781184713e-20 3.81138034070956e-18 1.39679888498508e-18 ABL1/ACVR1/AR/BCL2/BMP2/CTNNB1/EPHA2/ESR1/FGF1/FGF2/FGFR2/GLI2/GPC3/ILK/KDR/KRAS/MMP14/NOTCH1/PHB2/SRC/STK4/TACSTD2/TGFBR2/TNF/VDR/VEGFA/YAP1 27
BP GO:0044843 cell cycle G1/S phase transition 34/316 279/18870 1.07120408180295e-19 5.57026122537532e-18 2.04139549799728e-18 ACVR1/APC/BCL2/BRD4/CASP2/CCL2/CCNA2/CCND1/CCNE1/CDK1/CDK2/CDK4/CDK6/CHEK2/CUL1/DDR2/DDX3X/E2F1/EGFR/EZH2/ITGB1/LATS2/MDM2/PHB2/PLK2/PRKDC/RRM1/SKP2/SMARCA2/TERT/TP53/ADAM17/CCND3/CCND2 34
BP GO:0048568 embryonic organ development 42/316 453/18870 1.45734642271072e-19 7.50007561048652e-18 2.74863600940991e-18 ACVR1/ARNT/CTNNB1/DVL2/EGFR/EPAS1/EPHA2/EPHB2/ERCC2/ERCC3/FGFR2/GATA2/GLI2/GRB2/HIF1A/KCNQ1/KDR/KIT/MAPK1/MAPK3/MMP14/NCOA1/NOTCH1/NOTCH2/PDGFB/PDGFRA/RARA/RARB/RYR2/SETD2/SMAD2/SMAD3/SOD1/STK4/TGFB1/TGFB2/TGFBR2/TNF/TP53/VEGFA/YAP1/IL10 42
BP GO:0072001 renal system development 36/316 324/18870 1.8799796198646e-19 9.57638598200418e-18 3.5095645320351e-18 ACE/AGTR1/ANGPT2/BAX/BCL2/BCL2L11/BMP2/CTNNB1/CXCR2/EPCAM/EZH2/FGF1/FGF2/FGFR2/GLI2/GPC3/ILK/ITGA3/ITGB3/NOTCH1/NOTCH2/PDGFB/PDGFRA/PDGFRB/RARA/RARB/RHOA/SFRP1/SMAD2/SMAD3/TACSTD2/TEK/TGFB2/VEGFA/YAP1/MMP9 36
BP GO:0071216 cellular response to biotic stimulus 33/316 265/18870 1.94223083579146e-19 9.79355185077875e-18 3.58915171994211e-18 ABL1/BTK/CCL2/CD86/CDK4/DAB2IP/EIF2AK3/EPHB2/HAVCR2/HSF1/IL6/JAK2/MAP2K3/MAPK1/MAPK14/MAPK3/MAPK8/MMP3/NOTCH1/NOTCH2/PDCD1LG2/PRKCA/RARA/RHOA/SRC/TLR2/TLR4/TNF/TNFRSF1B/TP53/IL10/MMP9/PTAFR 33
BP GO:0071496 cellular response to external stimulus 37/316 346/18870 2.11497258512408e-19 1.05579431449394e-17 3.8692866873112e-18 BAD/BAG3/BAK1/BCL2/BMPR2/CASP2/EHMT2/EIF2AK3/EP300/FGF2/ITGA2/ITGB3/KAT2B/MAP1LC3B/MAPK1/MAPK3/MAPK8/MDM2/MTOR/NCOA1/NFE2L2/PIM1/PPARD/PRKAA2/PRKAG2/PTGS2/RXRA/SFRP1/SLC2A1/TLR4/TNFRSF10B/TP53/VDR/WRN/PPARA/ATF3/TNFRSF1A 37
BP GO:0051222 positive regulation of protein transport 35/316 308/18870 2.96938684435545e-19 1.46764149772499e-17 5.37862880196954e-18 AKT2/BAD/BAG3/CDK1/CIB1/EP300/ERBB2/F2/F2RL1/GCG/GPER1/GZMB/HIF1A/HRAS/HSP90AA1/JAK2/MAPK14/MAPK8/MDM2/NR0B2/NR1H2/PIK3R1/PLA2G6/PPARG/PTGS2/SLC2A2/SMAD3/SRC/TCF7L2/TGFB1/TGFB2/TLR2/TLR4/TNF/PRKCD 35
BP GO:0071887 leukocyte apoptotic process 24/316 121/18870 3.10072709239151e-19 1.51753231815867e-17 5.56146923279303e-18 AURKB/BAK1/BAX/BCL2/BCL2L1/BCL2L11/BTK/CCL5/CHEK2/CXCR2/HIF1A/IL2/IL2RA/IL6/JAK3/LGALS3/PDCD1/TP53/VHL/CASP3/IL10/CTSL/ADAM17/IDO1 24
BP GO:1903706 regulation of hemopoiesis 40/316 417/18870 3.4049415925312e-19 1.65023965338988e-17 6.04781654350458e-18 ABL1/ARNT/B2M/BAD/BTK/CBFB/CCR2/CD86/CDK6/CIB1/CTNNB1/ERBB2/GATA2/GLI2/HIF1A/HSF1/HSPA1A/IL2/IL2RA/JAK3/MAPK14/MMP14/MTOR/NOTCH2/PIK3R1/PRKCA/PRKDC/PTK2B/RARA/RHOA/RUNX1/SFRP1/SMARCA2/SOD1/SOS1/TGFB1/TGFBR2/TLR4/TNF/IL10 40
BP GO:0001890 placenta development 26/316 151/18870 4.10718321583679e-19 1.97144794360166e-17 7.22498424000439e-18 ARNT/BIRC2/BMPR2/EGFR/EPAS1/FGFR2/GATA2/GJB2/GRB2/HIF1A/MAPK1/MAPK14/NCOA1/NOTCH2/PARP1/PDGFB/PPARD/PPARG/PTGS2/PTK2/SETD2/SOD1/STK4/VDR/IL10/CTSB 26
BP GO:0002573 myeloid leukocyte differentiation 31/316 235/18870 4.65033100411604e-19 2.21090022595688e-17 8.10253161418915e-18 ANXA2/BMP2/CASP10/CDK6/CTNNB1/EPHA2/F2RL1/GATA2/GPC3/HSF1/KIT/MAPK14/MTOR/NOTCH2/PARP1/PIK3R1/PPARG/PRKCA/RARA/RUNX1/SFRP1/SRC/TFRC/TGFB1/TGFBR2/TLR2/TLR4/TNF/VEGFA/MMP9/APP 31
BP GO:0032943 mononuclear cell proliferation 35/316 314/18870 5.55608198576638e-19 2.61660012008922e-17 9.58934507573184e-18 ABL1/ACE/BAX/BCL2/BCL2L1/BTK/CCL5/CCR2/CD86/CTNNB1/EPHB2/ERBB2/FLT3/HAVCR2/IGFBP2/IL2/IL2RA/IL6/JAK2/LGALS3/PDCD1LG2/PIK3CG/PLA2G2A/PLA2G2D/SOS1/TFRC/TGFBR2/TLR4/TNFRSF1B/TP53/CASP3/IL10/PRKCD/CCND3/IDO1 35
BP GO:0031667 response to nutrient levels 43/316 495/18870 6.1597747356939e-19 2.87379397014803e-17 1.05319119435671e-17 ACE/ADRB2/BAX/BCL2/BMPR2/EHMT2/EIF2AK3/EP300/HSF1/IGFBP2/ITGA2/KAT2B/MAP1LC3B/MAPK1/MAPK14/MAPK3/MAPK8/MDM2/MTOR/NCOA1/NFE2L2/NTRK1/PIM1/PPARD/PPARG/PRKAA2/PRKAG2/PTGS2/RARA/RXRA/SFRP1/SLC2A1/SRC/SRD5A2/SSTR1/SSTR2/TFRC/TNF/TP53/VDR/WRN/PPARA/ATF3 43
BP GO:0001819 positive regulation of cytokine production 43/316 499/18870 8.34279926014983e-19 3.85622721358037e-17 1.41323441658289e-17 ABL1/ARNT/B2M/BTK/CCR2/CD86/DDX3X/EIF2AK3/ELANE/EPHB2/F2RL1/FLT4/HAVCR2/HDAC2/HIF1A/HRAS/HSP90AA1/HSPA1A/IL2/IL6/JAK2/KIT/MAPK14/PIK3CG/PIK3R1/PTGS2/PTPN11/RARA/RUNX1/SETD2/SMAD3/SOD1/SRC/TGFB1/TLR2/TLR4/TNF/XIAP/IL10/ADAM17/APP/PTAFR/IDO1 43
BP GO:0051054 positive regulation of DNA metabolic process 34/316 298/18870 8.72998599178953e-19 3.9981734010104e-17 1.46525501243169e-17 AURKB/BAX/CCNA2/CDK1/CDK2/CTNNB1/EGFR/ERCC2/FGF2/FOXM1/GLI2/HSF1/HSP90AA1/IL2/IL6/KAT7/MAD2L2/MAPK1/MAPK3/MSH2/NEK2/NSD2/PARP1/PDGFB/PDGFRB/PRKDC/PTK2B/SMARCA2/TERF2IP/TFRC/TGFB1/TNF/WRN/PRKCD 34
BP GO:0043406 positive regulation of MAP kinase activity 21/316 88/18870 9.37026524278643e-19 4.25239673563544e-17 1.55842306143185e-17 DAB2IP/DVL2/EGFR/ELANE/ERBB2/EZH2/FGF1/FGF2/FGFR1/FLT1/FLT3/HRAS/KIT/PDGFB/PDGFRB/PIK3CG/TGFB1/TLR4/TNF/VEGFA/PTPN1 21
BP GO:0045786 negative regulation of cell cycle 39/316 407/18870 1.01924538602409e-18 4.58384951984889e-17 1.67989424458025e-17 ABL1/ACVR1/APC/AURKB/BCL2/BLM/BMP2/CASP2/CCL2/CCND1/CDK1/CDK2/CDK6/CHEK2/CTNNB1/DAB2IP/E2F1/EZH2/GPER1/KAT2B/LATS2/MAD2L2/MAPK14/MDM2/MSH2/NEK2/PLK2/PRKDC/PTGS2/PTPN11/TGFB1/TNF/TOPBP1/TP53/TRIP13/CASP3/IL10/CCNB1/MEN1 39
BP GO:0043405 regulation of MAP kinase activity 25/316 142/18870 1.15142687532014e-18 5.1320740728555e-17 1.88080818543836e-17 BMP2/CDK12/DAB2IP/DVL2/EGFR/ELANE/ERBB2/EZH2/FGF1/FGF2/FGFR1/FLT1/FLT3/HRAS/KIT/PDGFB/PDGFRB/PIK3CG/PPARG/TGFB1/TLR4/TNF/VEGFA/PRKCD/PTPN1 25
BP GO:1901987 regulation of cell cycle phase transition 41/316 456/18870 1.25158780353539e-18 5.48636275261903e-17 2.01064829285844e-17 ACVR1/APC/AURKA/AURKB/BCL2/BLM/BRD4/CASP2/CCL2/CCND1/CDC25B/CDK1/CDK2/CDK4/CDK6/CHEK2/DDR2/DDX3X/E2F1/EGFR/ERCC2/ERCC3/EZH2/MAD2L2/MAPK14/MDM2/MSH2/PHB2/PLK2/PRKDC/PTPN11/RRM1/SMARCA2/TERT/TOPBP1/TP53/TRIP13/CCNB1/ADAM17/CCND2/APP 41
BP GO:0022409 positive regulation of cell-cell adhesion 35/316 322/18870 1.25289534014137e-18 5.48636275261903e-17 2.01064829285844e-17 ABL1/B2M/BAD/CBFB/CCL2/CCL5/CCR2/CD86/DPP4/ELANE/GLI2/HAVCR2/IGFBP2/IL2/IL2RA/IL6/JAK1/JAK2/MAP3K8/MTOR/PDCD1LG2/PTPN11/PTPRU/RARA/RHOA/RUNX1/SELE/SMARCA2/SRC/TFRC/TGFBR2/TNF/IL10/PIK3CA/PTAFR 35
BP GO:0071383 cellular response to steroid hormone stimulus 29/316 208/18870 1.44079955462995e-18 6.23793353055369e-17 2.28608478325369e-17 ACE/AR/AXIN2/BCL2L11/EP300/ESR1/ESR2/FLT3/GJB2/GPER1/HDAC1/HSPA1A/JAK2/KDM1A/KMT2D/MAPK1/NCOR2/PARP1/PHB2/PPARD/RHOA/RXRA/SFRP1/SKP2/SRC/SSTR2/SSTR5/YAP1/PPARA 29
BP GO:0008630 intrinsic apoptotic signaling pathway in response to DNA damage 22/316 102/18870 1.44951981078571e-18 6.23793353055369e-17 2.28608478325369e-17 ABL1/BAD/BAK1/BAX/BCL2/BCL2A1/BCL2L1/BCL2L11/CASP2/CHEK2/E2F1/EP300/EPHA2/KDM1A/MCL1/MSH2/PIK3R1/PRKDC/TNF/TNFRSF1B/TP53/TNFRSF1A 22
BP GO:1904951 positive regulation of establishment of protein localization 35/316 324/18870 1.52945774633049e-18 6.52568638434344e-17 2.39154076754152e-17 AKT2/BAD/BAG3/CDK1/CIB1/EP300/ERBB2/F2/F2RL1/GCG/GPER1/GZMB/HIF1A/HRAS/HSP90AA1/JAK2/MAPK14/MAPK8/MDM2/NR0B2/NR1H2/PIK3R1/PLA2G6/PPARG/PTGS2/SLC2A2/SMAD3/SRC/TCF7L2/TGFB1/TGFB2/TLR2/TLR4/TNF/PRKCD 35
BP GO:0010595 positive regulation of endothelial cell migration 24/316 130/18870 1.81594703577036e-18 7.68237932420815e-17 2.81544687615422e-17 ABL1/AKT3/CIB1/FGF1/FGF2/FGFR1/FLT4/GATA2/HIF1A/ITGB3/KDR/MAP2K3/NFE2L2/NRP2/PDGFB/PIK3CG/PLK2/PRKCA/PTGS2/PTK2B/TEK/TGFB1/VEGFA/ADAM17 24
BP GO:0045165 cell fate commitment 33/316 286/18870 2.06588100545676e-18 8.66628401616818e-17 3.17602935646514e-17 ACVR1/APC/AR/BCL2/BMP2/CTNNB1/EHMT2/EPAS1/FGF2/FGFR2/GATA2/GLI2/HDAC1/HDAC2/IL6/ITGB1/JAK1/KDR/LATS2/MCL1/MTOR/NOTCH1/NOTCH2/PPARG/PRKDC/RARA/RHOA/SFRP1/SMAD2/TCF7L2/TP53/CASP3/CTSL 33
BP GO:0010718 positive regulation of epithelial to mesenchymal transition 18/316 59/18870 2.30288549078931e-18 9.58000364168351e-17 3.51089033595773e-17 ACVR1/AXIN2/BMP2/CTNNB1/EZH2/HDAC2/IL6/LOXL2/MAD2L2/MTOR/NOTCH1/PTK2/SMAD2/SMAD3/TCF7L2/TGFB1/TGFB2/TGFBR2 18
BP GO:1900182 positive regulation of protein localization to nucleus 21/316 93/18870 3.22793024476664e-18 1.32597183576498e-16 4.85943625708403e-17 BAG3/CDK1/EIF2AK3/EP300/F2/HSP90AA1/JAK1/JAK2/KAT7/MAPK14/PARP1/PIK3R1/PTGS2/SMAD3/SRC/TCF7L2/TERT/TFRC/TGFB1/YAP1/PRKCD 21
BP GO:0060193 positive regulation of lipase activity 18/316 60/18870 3.24055616913717e-18 1.32597183576498e-16 4.85943625708403e-17 AGTR1/CCL5/CD86/EGFR/ESR1/FGF2/FGFR1/FGFR2/FGFR3/FLT1/HRAS/KIT/NR1H2/PDGFRA/PDGFRB/PHB2/RHOA/SELE 18
BP GO:0010001 glial cell differentiation 31/316 252/18870 3.64161286850247e-18 1.47796190565564e-16 5.41645114716071e-17 ABL1/AKT2/BMP2/CDH2/CDK1/CDK6/CTNNB1/ERBB2/ERCC2/F2/FGF2/HDAC1/HDAC2/IL6/ILK/KRAS/MAPK1/MAPK3/MTOR/NOTCH1/NTRK2/PHGDH/PTPN11/RHOA/SOD1/TGFB1/TLR2/TLR4/TNF/TNFRSF1B/APP 31
BP GO:0045787 positive regulation of cell cycle 35/316 334/18870 4.05595610996302e-18 1.63284942749479e-16 5.9840846512018e-17 ABL1/AURKA/AURKB/BCL2L11/BRD4/CCND1/CDC25B/CDK1/CDK4/DDR2/DDX3X/EGFR/EZH2/FGFR2/HSF1/KAT2B/MDM2/PDGFB/PDGFRB/PHB2/PRKCA/PTPN11/RARA/RHOA/RRM1/SSTR5/TERT/TGFB2/TNF/IL10/CCNB1/ADAM17/CCND3/CCND2/APP 35
BP GO:0034599 cellular response to oxidative stress 31/316 255/18870 5.14628927856497e-18 2.05522208628771e-16 7.53200064517551e-17 ABL1/ARNT/BTK/CDK1/DDR2/EGFR/EPAS1/EZH2/GJB2/HDAC2/HIF1A/HSF1/HSPA1A/IL6/KAT2B/MAPK1/MAPK3/MAPK8/MDM2/MMP2/MMP3/NFE2L2/PARP1/PDGFRA/PRDX1/PRKAA2/SOD1/SRC/TP53/PRKCD/MMP9 31
BP GO:1902895 positive regulation of miRNA transcription 17/316 52/18870 5.38735319878132e-18 2.12577328668567e-16 7.79055746512249e-17 AR/BMP2/EGFR/FGF2/GATA2/HIF1A/KLF5/NR1H2/PDGFB/PPARG/SMAD3/TERT/TGFB1/TGFB2/TNF/TP53/IL10 17
BP GO:1903039 positive regulation of leukocyte cell-cell adhesion 32/316 275/18870 5.41257446401573e-18 2.12577328668567e-16 7.79055746512249e-17 ABL1/B2M/BAD/CBFB/CCL2/CCL5/CCR2/CD86/DPP4/ELANE/GLI2/HAVCR2/IGFBP2/IL2/IL2RA/IL6/JAK2/MAP3K8/MTOR/PDCD1LG2/PTPN11/RARA/RHOA/RUNX1/SELE/SMARCA2/SRC/TFRC/TGFBR2/TNF/PIK3CA/PTAFR 32
BP GO:0098781 ncRNA transcription 24/316 136/18870 5.45070073509145e-18 2.12577328668567e-16 7.79055746512249e-17 AR/BMP2/EGFR/ERCC2/ESR1/FGF2/GATA2/HIF1A/KLF5/MTOR/NCOR2/NR1H2/PDGFB/PPARD/PPARG/RARA/SMAD3/TERT/TGFB1/TGFB2/TNF/TP53/PPARA/IL10 24
BP GO:0048511 rhythmic process 33/316 296/18870 5.92283813951105e-18 2.29200061956893e-16 8.39974923416581e-17 CASP2/CDK1/EP300/ESR1/EZH2/HDAC1/HDAC2/HNF4A/KAT2B/MAPK10/MAPK8/MMP2/MTOR/NCOA1/NCOR2/NFKB2/NOTCH1/NR0B2/NTRK1/NTRK2/PARP1/PDGFRA/PPARG/PRKAA2/PRKDC/SRC/TGFB2/TNF/TOP1/TOP2A/TP53/CASP3/PPARA 33
BP GO:0009411 response to UV 25/316 152/18870 6.35306935936451e-18 2.43957863399597e-16 8.94059477455507e-17 AURKB/BAK1/BAX/BCL2/CCND1/EGFR/ELANE/EP300/ERCC2/ERCC3/KDM1A/MAPK14/MAPK8/MDM2/MMP2/MMP3/MSH2/PARP1/PIK3R1/TP53/WRN/CASP3/PRKCD/MEN1/MMP9 25
BP GO:0030183 B cell differentiation 25/316 153/18870 7.48076252045264e-18 2.82935730323775e-16 1.03690599549325e-16 ABL1/BAD/BAK1/BAX/BCL2/BTK/EP300/EZH2/FLT3/IL2/IL6/ITGB1/JAK3/KIT/MMP14/MSH2/NOTCH2/NTRK1/PIK3R1/PRKDC/PTK2B/SFRP1/TP53/IL10/ADAM17 25
BP GO:0051402 neuron apoptotic process 32/316 278/18870 7.48147363836905e-18 2.82935730323775e-16 1.03690599549325e-16 ABL1/AKT2/BAX/BCL2/BCL2L1/BCL2L11/CASP2/CCL2/CCND1/CTNNB1/HIF1A/HRAS/JAK2/KDR/KRAS/MCL1/MSH2/NTRK1/NTRK2/PARP1/PTK2B/RHOA/SOD1/TERT/TGFB2/TNF/TP53/XIAP/CASP3/IL10/PIK3CA/APP 32
BP GO:0010212 response to ionizing radiation 24/316 138/18870 7.76273895490822e-18 2.91365359871442e-16 1.0677989951429e-16 BAK1/BAX/BCL2/BCL2L1/BLM/CHEK2/GRB2/HRAS/HSF1/KDM1A/MAPK14/MDM2/MSH2/PARP1/PRKDC/RRM1/SFRP1/TOPBP1/TP53/WRN/YAP1/CASP3/MEN1/CCND2 24
BP GO:0030324 lung development 27/316 188/18870 1.06242753381384e-17 3.95793899164081e-16 1.45050986156202e-16 ACE/BMP2/BMPR2/CCN2/CTNNB1/EP300/EPAS1/FGF1/FGF2/FGFR2/FLT4/GLI2/GPC3/ITGA3/KDR/KRAS/MAP2K2/MAPK1/MAPK3/MMP14/NOTCH1/PDGFRA/SMAD2/TGFBR2/TNF/VEGFA/YAP1 27
BP GO:2000630 positive regulation of miRNA metabolic process 18/316 64/18870 1.18782038992919e-17 4.3922958418715e-16 1.60969344069937e-16 AR/BMP2/EGFR/FGF2/GATA2/HIF1A/HRAS/KLF5/NR1H2/PDGFB/PPARG/SMAD3/TERT/TGFB1/TGFB2/TNF/TP53/IL10 18
BP GO:0002262 myeloid cell homeostasis 26/316 173/18870 1.37794774416428e-17 5.05787877857948e-16 1.85361701188662e-16 ARNT/B2M/BAK1/BAX/BCL2L11/BTK/CCR2/CDK6/CXCR2/EPAS1/ERCC2/GATA2/HIF1A/HSPA1A/IL6/JAK2/KCNQ1/KIT/MAPK14/PRDX1/PRKDC/SLC1A5/SOD1/VEGFA/CASP3/ADAM17 26
BP GO:0032355 response to estradiol 22/316 113/18870 1.50884854406774e-17 5.49793571677821e-16 2.01488956557029e-16 CCNA2/CTNNB1/EGFR/ESR1/ESR2/EZH2/GJB2/GPER1/HSF1/IGFBP2/ITGA2/MMP2/NCOA1/NCOR2/PTGS2/RARA/SFRP1/SSTR1/SSTR2/TGFB1/CASP3/IL10 22
BP GO:0030217 T cell differentiation 33/316 307/18870 1.79687861718707e-17 6.45325040071788e-16 2.36499434810385e-16 ABL1/B2M/BAD/BCL2/CBFB/CCR2/CD86/CDK6/CTNNB1/ERBB2/GLI2/IL2/IL2RA/IL6/JAK1/JAK3/KIT/MTOR/PIK3R1/PLA2G2D/PRKDC/RARA/RHOA/RUNX1/SMARCA2/SOD1/SOS1/TGFB1/TGFBR2/TP53/CTSL/MEN1/ADAM17 33
BP GO:0046651 lymphocyte proliferation 33/316 307/18870 1.79687861718707e-17 6.45325040071788e-16 2.36499434810385e-16 ABL1/BAX/BCL2/BTK/CCL5/CCR2/CD86/CTNNB1/EPHB2/ERBB2/FLT3/HAVCR2/IGFBP2/IL2/IL2RA/IL6/JAK2/LGALS3/PDCD1LG2/PIK3CG/PLA2G2A/PLA2G2D/SOS1/TFRC/TGFBR2/TLR4/TNFRSF1B/TP53/CASP3/IL10/PRKCD/CCND3/IDO1 33
BP GO:0030323 respiratory tube development 27/316 192/18870 1.84419336327189e-17 6.57586662103806e-16 2.40993087621545e-16 ACE/BMP2/BMPR2/CCN2/CTNNB1/EP300/EPAS1/FGF1/FGF2/FGFR2/FLT4/GLI2/GPC3/ITGA3/KDR/KRAS/MAP2K2/MAPK1/MAPK3/MMP14/NOTCH1/PDGFRA/SMAD2/TGFBR2/TNF/VEGFA/YAP1 27
BP GO:0050900 leukocyte migration 37/316 396/18870 1.93854707677031e-17 6.8632815654166e-16 2.51526302308832e-16 ABL1/CALCA/CCL2/CCL5/CCR2/CXCR2/DPP4/ELANE/F2RL1/FLT1/IL6/ITGA2/ITGA3/ITGB1/ITGB3/KIT/LGALS3/MAPK1/MAPK3/MMP14/MMP2/PDGFB/PIK3CG/PIK3R1/PTK2/PTK2B/RHOA/SELE/SOS1/SRC/TGFB2/TNF/VEGFA/IL10/ADAM17/APP/PTAFR 37
BP GO:0070663 regulation of leukocyte proliferation 31/316 267/18870 1.95731897077061e-17 6.88094105780768e-16 2.52173489340202e-16 BCL2/BCL2L1/BTK/CCL5/CCR2/CD86/CTNNB1/EPHB2/ERBB2/HAVCR2/IGFBP2/IL2/IL2RA/IL6/JAK2/KIT/LGALS3/MAPK1/MAPK3/PDCD1LG2/PLA2G2A/PLA2G2D/PTK2/SOS1/TFRC/TGFBR2/TLR4/TNFRSF1B/CASP3/IL10/IDO1 31
BP GO:0035265 organ growth 26/316 177/18870 2.46457171873115e-17 8.60359581811602e-16 3.15305531627143e-16 ABL1/AR/BCL2/BCL2L11/CDK1/DDR2/EHMT2/ESR1/FGF2/FGFR2/FGFR3/LATS2/MAPK14/NOTCH1/PIM1/PTPN11/RARA/RARB/RUNX1/SMAD2/SOD1/STK4/TGFB2/TGFBR2/YAP1/PPARA 26
BP GO:0050730 regulation of peptidyl-tyrosine phosphorylation 29/316 231/18870 2.64804828042185e-17 9.1799007054624e-16 3.36426016913243e-16 ABL1/ACE/ACVR1/CCL5/EGFR/FGFR3/FLT3/HDAC2/HSF1/IL2/IL6/ITGB3/JAK2/KIT/MTOR/PDGFB/PTK2B/PTPN11/SFRP1/SRC/TGFB1/TNF/TP53/VEGFA/PRKCD/PTPN1/TNFRSF1A/ADAM17/APP 29
BP GO:0060191 regulation of lipase activity 19/316 78/18870 2.87698269748808e-17 9.90475698335206e-16 3.62990629998859e-16 ABL1/AGTR1/CCL5/CD86/EGFR/ESR1/FGF2/FGFR1/FGFR2/FGFR3/FLT1/HRAS/KIT/NR1H2/PDGFRA/PDGFRB/PHB2/RHOA/SELE 19
BP GO:0043523 regulation of neuron apoptotic process 29/316 232/18870 2.98148078111407e-17 1.01942137392613e-15 3.73598673221071e-16 ABL1/BAX/BCL2/BCL2L1/BCL2L11/CASP2/CCL2/CCND1/CTNNB1/HIF1A/HRAS/JAK2/KDR/KRAS/MCL1/MSH2/NTRK1/NTRK2/PARP1/PTK2B/RHOA/SOD1/TERT/TGFB2/TNF/TP53/CASP3/IL10/PIK3CA 29
BP GO:0060541 respiratory system development 28/316 214/18870 3.18868447973734e-17 1.08285121924141e-15 3.96844513124489e-16 ACE/BMP2/BMPR2/CCN2/CTNNB1/EP300/EPAS1/FGF1/FGF2/FGFR2/FLT4/GLI2/GPC3/ITGA3/KDR/KRAS/MAP2K2/MAPK1/MAPK3/MMP14/NOTCH1/PDGFRA/RARA/SMAD2/TGFBR2/TNF/VEGFA/YAP1 28
BP GO:0071456 cellular response to hypoxia 24/316 147/18870 3.54527995405882e-17 1.18778775373568e-15 4.35301770410048e-16 BAD/BCL2/CCNA2/DDR2/ENO1/EPAS1/FGFR2/HIF1A/MDM2/MTOR/NFE2L2/NOTCH1/PGK1/PHB2/PPARD/PPARG/PTGS2/SFRP1/SRC/TERT/TGFB1/TP53/VEGFA/VHL 24
BP GO:2000377 regulation of reactive oxygen species metabolic process 24/316 147/18870 3.54527995405882e-17 1.18778775373568e-15 4.35301770410048e-16 AGTR1/BCL2/BIRC2/F2/F2RL1/FOXM1/GRB2/HIF1A/HK2/MAPK14/MMP3/NFE2L2/PDGFB/PDGFRB/PTK2B/RHOA/SOD1/TGFB1/TGFBR2/TLR4/TNF/TP53/PPARA/PRKCD 24
BP GO:0043534 blood vessel endothelial cell migration 26/316 181/18870 4.34037259274427e-17 1.44447599886529e-15 5.29373162539617e-16 ABL1/AKT3/ANGPT2/CIB1/EPHA2/FGF2/FGFR1/GATA2/HIF1A/ITGB1/KDR/MAP2K3/NFE2L2/NOTCH1/PDGFB/PLK2/PPARG/PRKCA/PTGS2/PTK2B/RHOA/TGFB1/TNF/VEGFA/VHL/ADAM17 26
BP GO:0010518 positive regulation of phospholipase activity 16/316 49/18870 5.32451054204039e-17 1.76026202820302e-15 6.45102776024134e-16 AGTR1/CCL5/CD86/EGFR/ESR1/FGF2/FGFR1/FGFR2/FGFR3/FLT1/HRAS/KIT/PDGFRA/PDGFRB/PHB2/SELE 16
BP GO:0031098 stress-activated protein kinase signaling cascade 29/316 238/18870 5.99733794047876e-17 1.96965203939934e-15 7.21840259041003e-16 AXIN1/BMP2/CCN2/DAB2IP/EGFR/EZR/F2RL1/FLT4/FOXM1/HRAS/IKBKB/KAT7/MAP2K2/MAP2K3/MAPK1/MAPK10/MAPK14/MAPK3/MAPK8/PRDX1/PTK2B/SMAD3/TGFB2/TLR4/TNF/VEGFA/XIAP/MEN1/APP 29
BP GO:0010517 regulation of phospholipase activity 17/316 59/18870 6.12946016459793e-17 1.99988661056685e-15 7.32920658140434e-16 ABL1/AGTR1/CCL5/CD86/EGFR/ESR1/FGF2/FGFR1/FGFR2/FGFR3/FLT1/HRAS/KIT/PDGFRA/PDGFRB/PHB2/SELE 17
BP GO:0030198 extracellular matrix organization 33/316 321/18870 6.89259184034316e-17 2.21985925593504e-15 8.13536476639485e-16 ABL1/ANXA2/AXIN2/BMP2/DDR2/DPP4/ELANE/ERCC2/IL6/ITGB1/ITGB3/LCP1/LOXL2/MAD2L2/MMP14/MMP2/MMP3/NFKB2/NOTCH1/PDGFRA/PRSS1/PRSS2/RUNX1/SMAD3/TGFB1/TGFB2/TNF/TNFRSF1B/VHL/TNFRSF1A/MMP9/MMP7/APP 33
BP GO:1902105 regulation of leukocyte differentiation 33/316 321/18870 6.89259184034316e-17 2.21985925593504e-15 8.13536476639485e-16 ABL1/BAD/BTK/CBFB/CCR2/CD86/CDK6/CTNNB1/ERBB2/GATA2/GLI2/HSF1/IL2/IL2RA/JAK3/MMP14/MTOR/NOTCH2/PIK3R1/PRKCA/PRKDC/RARA/RHOA/RUNX1/SFRP1/SMARCA2/SOD1/SOS1/TGFB1/TGFBR2/TLR4/TNF/IL10 33
BP GO:0048144 fibroblast proliferation 21/316 107/18870 7.00486741176695e-17 2.24155757176542e-15 8.21488499436637e-16 ABL1/BAX/CCNA2/CDK1/CDK4/CDK6/CKS1B/CTNNB1/DAB2IP/DDR2/E2F1/EGFR/ESR1/HRAS/ITGB3/PDGFB/PDGFRA/PRDX1/SFRP1/TP53/CCNB1 21
BP GO:0050731 positive regulation of peptidyl-tyrosine phosphorylation 25/316 168/18870 7.52291111731987e-17 2.39061600941879e-15 8.761156006178e-16 ABL1/ACE/ACVR1/CCL5/FGFR3/FLT3/HDAC2/HSF1/IL2/IL6/ITGB3/JAK2/KIT/MTOR/PDGFB/PTK2B/PTPN11/SRC/TGFB1/TNF/TP53/VEGFA/PTPN1/TNFRSF1A/ADAM17 25
BP GO:0043062 extracellular structure organization 33/316 322/18870 7.56645291442645e-17 2.39061600941879e-15 8.761156006178e-16 ABL1/ANXA2/AXIN2/BMP2/DDR2/DPP4/ELANE/ERCC2/IL6/ITGB1/ITGB3/LCP1/LOXL2/MAD2L2/MMP14/MMP2/MMP3/NFKB2/NOTCH1/PDGFRA/PRSS1/PRSS2/RUNX1/SMAD3/TGFB1/TGFB2/TNF/TNFRSF1B/VHL/TNFRSF1A/MMP9/MMP7/APP 33
BP GO:0045229 external encapsulating structure organization 33/316 323/18870 8.30325497707812e-17 2.60690873242604e-15 9.55382797097767e-16 ABL1/ANXA2/AXIN2/BMP2/DDR2/DPP4/ELANE/ERCC2/IL6/ITGB1/ITGB3/LCP1/LOXL2/MAD2L2/MMP14/MMP2/MMP3/NFKB2/NOTCH1/PDGFRA/PRSS1/PRSS2/RUNX1/SMAD3/TGFB1/TGFB2/TNF/TNFRSF1B/VHL/TNFRSF1A/MMP9/MMP7/APP 33
BP GO:0007565 female pregnancy 26/316 186/18870 8.62552869770655e-17 2.69116495368444e-15 9.86261110303551e-16 ACE/AGO2/ANGPT2/AR/BCL2/BMPR2/CALCA/ESR1/GJB2/HAVCR2/IGFBP2/ITGA2/ITGA3/ITGB3/MMP2/PARP1/PPARD/PTGS2/RARA/SLC2A1/SOD1/VDR/VEGFA/CTSB/MMP9/IDO1 26
BP GO:0000302 response to reactive oxygen species 27/316 205/18870 1.01112286059678e-16 3.11575637043156e-15 1.14186584257128e-15 ABL1/BAK1/BCL2/BTK/CDK1/DDR2/EGFR/EZH2/HDAC2/HIF1A/HSF1/IL6/MAPK1/MAPK3/MAPK8/MDM2/MMP2/MMP3/NFE2L2/PDGFRA/PRDX1/PTK2B/SOD1/SRC/CASP3/PRKCD/MMP9 27
BP GO:0022408 negative regulation of cell-cell adhesion 27/316 205/18870 1.01112286059678e-16 3.11575637043156e-15 1.14186584257128e-15 ABL1/BMP2/CBFB/CD86/EPCAM/ERBB2/HAVCR2/IL2/IL2RA/JAK2/JAK3/LGALS3/MAD2L2/NOTCH1/PDCD1LG2/PLA2G2A/PLA2G2D/PTK2/RUNX1/TGFB1/VEGFA/YTHDF2/CASP3/PPARA/IL10/PRKCD/IDO1 27
BP GO:0044703 multi-organism reproductive process 27/316 206/18870 1.14633658176658e-16 3.50947016067919e-15 1.28615450810991e-15 ACE/AGO2/ANGPT2/AR/BCL2/BMPR2/CALCA/ESR1/GJB2/HAVCR2/IGFBP2/ITGA2/ITGA3/ITGB3/MMP2/PARP1/PPARD/PTGS2/RARA/SLC2A1/SOD1/VDR/VEGFA/CTSB/MMP9/PTAFR/IDO1 27
BP GO:0002263 cell activation involved in immune response 32/316 305/18870 1.15295093419749e-16 3.50947016067919e-15 1.28615450810991e-15 ABL1/BTK/CCR2/CD86/F2RL1/GATA2/HAVCR2/IL13RA2/IL2/IL6/JAK1/JAK3/KIT/LCP1/LGALS3/MAD2L2/MSH2/MTOR/NOTCH2/NSD2/PIK3CG/PTK2B/RARA/TFRC/TGFB1/TLR4/TNF/TP53/IL10/MEN1/APP/PTAFR 32
BP GO:0071222 cellular response to lipopolysaccharide 28/316 226/18870 1.36015240236408e-16 4.11507926824334e-15 1.50809880402474e-15 ABL1/CCL2/CD86/CDK4/DAB2IP/EPHB2/HAVCR2/HSF1/IL6/JAK2/MAP2K3/MAPK1/MAPK14/MAPK3/MAPK8/MMP3/PDCD1LG2/PRKCA/RARA/RHOA/SRC/TLR2/TLR4/TNF/TNFRSF1B/IL10/MMP9/PTAFR 28
BP GO:0016049 cell growth 40/316 497/18870 1.62374079107022e-16 4.88296025844732e-15 1.78951267906154e-15 ABL1/AGTR1/AURKA/BCL2/BMPR2/CIB1/CTNNB1/DDX3X/EGFR/ENO1/ERBB2/ESR2/F2/HNF4A/HSP90AA1/HSPA1A/IL2/ITGB1/KAT7/KMT2D/LPAR3/MAD2L2/MMP14/MTOR/NRP2/PRSS2/PTK2B/ROS1/SFRP1/SMAD3/SMARCA2/TGFB1/TGFB2/TGFBR2/TP53/VEGFA/YAP1/PPARA/ADAM17/APP 40
BP GO:0007548 sex differentiation 31/316 288/18870 1.71679254087004e-16 5.13187327187021e-15 1.88073459567106e-15 ACE/AR/BAK1/BAX/BCL2/BCL2L1/BCL2L11/CASP2/CTNNB1/ESR1/HNF4A/KDR/KIT/MMP14/MMP2/MSH2/NCOA1/NOTCH1/NTRK1/PDGFRA/PTPN11/RARA/RRM1/SFRP1/SOD1/SRC/SRD5A2/TGFB2/TNFSF10/VEGFA/CASP3 31
BP GO:0036294 cellular response to decreased oxygen levels 24/316 158/18870 1.96500503801224e-16 5.83887211295066e-15 2.13983631332411e-15 BAD/BCL2/CCNA2/DDR2/ENO1/EPAS1/FGFR2/HIF1A/MDM2/MTOR/NFE2L2/NOTCH1/PGK1/PHB2/PPARD/PPARG/PTGS2/SFRP1/SRC/TERT/TGFB1/TP53/VEGFA/VHL 24
BP GO:0051403 stress-activated MAPK cascade 28/316 230/18870 2.16117060068181e-16 6.38376546662935e-15 2.33952943256617e-15 AXIN1/BMP2/CCN2/DAB2IP/EGFR/EZR/F2RL1/FLT4/FOXM1/HRAS/IKBKB/MAP2K2/MAP2K3/MAPK1/MAPK10/MAPK14/MAPK3/MAPK8/PRDX1/PTK2B/SMAD3/TGFB2/TLR4/TNF/VEGFA/XIAP/MEN1/APP 28
BP GO:1904035 regulation of epithelial cell apoptotic process 21/316 113/18870 2.26733581603718e-16 6.65796493744564e-15 2.44001835806354e-15 ABL1/BAX/BCL2/CCL2/ESR1/GATA2/GPER1/IL6/ITGB3/JAK2/KDR/NFE2L2/PRKAA2/STK4/TCF7L2/TEK/TERT/TGFB1/TNF/YAP1/PPARA 21
BP GO:1900180 regulation of protein localization to nucleus 23/316 143/18870 2.31364541786072e-16 6.75422100933376e-15 2.47529438980729e-15 BAG3/CDK1/EIF2AK3/EP300/F2/HSP90AA1/JAK1/JAK2/KAT7/LATS2/MAPK14/MTOR/PARP1/PIK3R1/PTGS2/SMAD3/SRC/TCF7L2/TERT/TFRC/TGFB1/YAP1/PRKCD 23
BP GO:0090287 regulation of cellular response to growth factor stimulus 34/316 357/18870 2.36566862534139e-16 6.86594056843269e-15 2.51623749745614e-15 ABL1/ARNT/AXIN1/BMP2/CTNNB1/DAB2IP/EP300/FGF1/FGF2/FGFR1/GPC3/HDAC1/HDAC2/HIF1A/HSPA1A/ILK/ITGA3/ITGB3/KDR/LATS2/NOTCH1/NOTCH2/PPARG/SFRP1/SMAD2/SMAD3/TGFB1/TP53/VEGFA/XIAP/PPARA/PTPN1/MEN1/ADAM17 34
BP GO:0042098 T cell proliferation 27/316 213/18870 2.7051191796856e-16 7.80575430346272e-15 2.86066147507975e-15 ABL1/BAX/CCL5/CCR2/CD86/CTNNB1/ERBB2/HAVCR2/IGFBP2/IL2/IL2RA/IL6/JAK2/LGALS3/PDCD1LG2/PIK3CG/PLA2G2A/PLA2G2D/SOS1/TFRC/TGFBR2/TNFRSF1B/TP53/CASP3/IL10/CCND3/IDO1 27
BP GO:0031100 animal organ regeneration 17/316 64/18870 2.82522298188469e-16 8.10546731354504e-15 2.97050063068094e-15 ACE/ANGPT2/AURKA/BAK1/CCNA2/CCND1/CDK1/EZH2/FLT3/IGF2R/IL6/LCP1/NOTCH1/NR0B2/PTPRU/TNF/IL10 17
BP GO:0051090 regulation of DNA-binding transcription factor activity 36/316 406/18870 2.87354409460338e-16 8.19698978300575e-15 3.00404188656883e-15 AR/BMP2/BTK/CIB1/CTNNB1/DAB2IP/DDR2/DVL2/EP300/ESR1/ESR2/HAVCR2/HDAC2/HSF1/HSPA1A/IKBKB/IL6/KDM1A/KIT/MAD2L2/NR0B2/NTRK1/PHB2/PIM1/PPARG/SMAD3/TCF7L2/TERF2IP/TFRC/TGFB1/TLR2/TLR4/TNF/IL10/MEN1/APP 36
BP GO:0030111 regulation of Wnt signaling pathway 33/316 338/18870 3.21217825473988e-16 9.11090559526221e-15 3.3389747647954e-15 ABL1/APC/AXIN1/AXIN2/BMP2/CDH2/CTNNB1/DAB2IP/DDX3X/EGFR/FGF2/FGFR2/GPC3/HDAC1/IGFBP2/ILK/ITGA3/LATS2/MAD2L2/MAPK14/NOTCH1/PTPRU/SFRP1/SMAD3/SRC/STK4/TCF7L2/TERT/TGFB1/TLR2/XIAP/YAP1/APP 33
BP GO:0044706 multi-multicellular organism process 27/316 216/18870 3.86819458587138e-16 1.08824643009666e-14 3.9882175596913e-15 ACE/AGO2/ANGPT2/AR/BCL2/BMPR2/CALCA/ESR1/GJB2/HAVCR2/IGFBP2/ITGA2/ITGA3/ITGB3/MMP2/PARP1/PPARD/PTGS2/RARA/SLC2A1/SOD1/VDR/VEGFA/CTSB/MMP9/PTAFR/IDO1 27
BP GO:0009416 response to light stimulus 32/316 318/18870 3.8803658765466e-16 1.08824643009666e-14 3.9882175596913e-15 AKT2/AURKB/BAK1/BAX/BCL2/CCND1/EGFR/ELANE/EP300/ERCC2/ERCC3/HIF1A/ITGB1/KDM1A/KIT/KRAS/MAPK10/MAPK14/MAPK8/MDM2/MMP2/MMP3/MSH2/PARP1/PIK3R1/TP53/WRN/CASP3/PRKCD/MEN1/MMP9/APP 32
BP GO:0016055 Wnt signaling pathway 38/316 459/18870 3.91101920610918e-16 1.090715523849e-14 3.99726632179815e-15 ABL1/APC/AXIN1/AXIN2/BMP2/CCND1/CCNE1/CDH2/CTNNB1/DAB2IP/DDX3X/DVL2/EGFR/FGF2/FGFR2/GPC3/HDAC1/IGFBP2/ILK/ITGA3/LATS2/MAD2L2/MAPK14/NOTCH1/PRKAA2/PTPRU/RHOA/SFRP1/SMAD3/SRC/STK4/TCF7L2/TERT/TGFB1/TLR2/XIAP/YAP1/APP 38
BP GO:0198738 cell-cell signaling by wnt 38/316 461/18870 4.51121179344677e-16 1.25110940404924e-14 4.58507958889502e-15 ABL1/APC/AXIN1/AXIN2/BMP2/CCND1/CCNE1/CDH2/CTNNB1/DAB2IP/DDX3X/DVL2/EGFR/FGF2/FGFR2/GPC3/HDAC1/IGFBP2/ILK/ITGA3/LATS2/MAD2L2/MAPK14/NOTCH1/PRKAA2/PTPRU/RHOA/SFRP1/SMAD3/SRC/STK4/TCF7L2/TERT/TGFB1/TLR2/XIAP/YAP1/APP 38
BP GO:0071478 cellular response to radiation 25/316 181/18870 4.59583699740476e-16 1.26753692215716e-14 4.64528333904593e-15 AKT2/AURKB/BAK1/BAX/BCL2L1/BLM/CHEK2/EP300/GRB2/HRAS/HSF1/KDM1A/MAPK14/MDM2/MMP2/MMP3/PARP1/PIK3R1/SFRP1/TP53/WRN/YAP1/PRKCD/MMP9/CCND2 25
BP GO:0002520 immune system development 26/316 199/18870 4.659898728054e-16 1.27814365112338e-14 4.68415499673675e-15 ABL1/BCL2/BCL2L11/CTNNB1/HAVCR2/IL2/IL2RA/MAD2L2/MAP2K2/MAPK1/MAPK3/MSH2/NFKB2/NSD2/PDCD1/PRKDC/RAF1/SMAD3/SOD1/TFRC/TGFB1/TGFBR2/TP53/IL10/ADAM17/IDO1 26
BP GO:0001894 tissue homeostasis 30/316 279/18870 5.55736694595957e-16 1.50773781490381e-14 5.52557422887742e-15 ACACA/ADRB2/AKT3/B2M/BAX/BCL2/CALCA/CCN2/CCR2/CTNNB1/GATA2/IL6/ITGB1/ITGB3/KRAS/NOTCH1/PRDX1/PRKCA/PTGS2/PTK2B/PTPN11/SLC2A1/SOD1/SRC/TFRC/TLR4/VEGFA/VHL/XIAP/YAP1 30
BP GO:0060249 anatomical structure homeostasis 30/316 279/18870 5.55736694595957e-16 1.50773781490381e-14 5.52557422887742e-15 ACACA/ADRB2/AKT3/B2M/BAX/BCL2/CALCA/CCN2/CCR2/CTNNB1/GATA2/IL6/ITGB1/ITGB3/KRAS/NOTCH1/PRDX1/PRKCA/PTGS2/PTK2B/PTPN11/SLC2A1/SOD1/SRC/TFRC/TLR4/VEGFA/VHL/XIAP/YAP1 30
BP GO:0030879 mammary gland development 22/316 133/18870 5.70684287552889e-16 1.53992214241298e-14 5.64352370848888e-15 AKT2/AR/BAX/BCL2L11/CCND1/EPHA2/ESR1/FGF2/FGFR2/GLI2/HIF1A/HK2/ITGA2/JAK2/MAPK1/NCOA1/NCOR2/PHB2/SRC/TGFBR2/VDR/VEGFA 22
BP GO:0071219 cellular response to molecule of bacterial origin 28/316 239/18870 5.91754543175023e-16 1.58819283845684e-14 5.82042668952004e-15 ABL1/CCL2/CD86/CDK4/DAB2IP/EPHB2/HAVCR2/HSF1/IL6/JAK2/MAP2K3/MAPK1/MAPK14/MAPK3/MAPK8/MMP3/PDCD1LG2/PRKCA/RARA/RHOA/SRC/TLR2/TLR4/TNF/TNFRSF1B/IL10/MMP9/PTAFR 28
BP GO:0002366 leukocyte activation involved in immune response 31/316 301/18870 5.99150147794919e-16 1.59944253357873e-14 5.86165469669332e-15 ABL1/BTK/CCR2/CD86/F2RL1/GATA2/HAVCR2/IL13RA2/IL2/IL6/JAK1/JAK3/KIT/LCP1/LGALS3/MAD2L2/MSH2/MTOR/NOTCH2/NSD2/PIK3CG/PTK2B/RARA/TFRC/TGFB1/TLR4/TNF/TP53/IL10/MEN1/PTAFR 31
BP GO:0001701 in utero embryonic development 35/316 392/18870 6.18818874956625e-16 1.64316160839546e-14 6.0218768458825e-15 ACVR1/AR/ARNT/AXIN1/BCL2L1/BCL2L11/BMP2/CTNNB1/EGFR/EPAS1/ERCC2/FGFR2/GATA2/GRB2/HIF1A/ITGB1/LATS2/MAPK1/MSH2/NCOA1/NEK2/NOTCH1/NOTCH2/PDGFB/PDGFRA/SETD2/SMAD2/SMAD3/STK4/TGFBR2/TP53/VEGFA/YAP1/IL10/CCNB1 35
BP GO:0051960 regulation of nervous system development 38/316 466/18870 6.42430250344222e-16 1.69683164535363e-14 6.21856739124622e-15 ACE/ANXA2/B2M/BMP2/BMPR2/CTNNB1/EIF2AK3/EPHB2/EZH2/F2/FGF2/GATA2/GPER1/HDAC1/HDAC2/HIF1A/IL6/ITGB1/KDM1A/KIT/KRAS/LPAR3/MAP2K2/MTOR/NOTCH1/NTRK1/NTRK2/RARA/RARB/TGFB1/TGM2/TLR2/TNF/TNFRSF1B/TP53/VEGFA/YAP1/YTHDF2 38
BP GO:0001935 endothelial cell proliferation 26/316 202/18870 6.7500110295227e-16 1.77347658207249e-14 6.49945660349609e-15 AGTR1/AKT3/ARNT/BMPR2/CCL2/EPHA2/FGF2/FGFR1/FLT1/FLT4/FUT2/GATA2/HIF1A/ITGB3/KDR/LOXL2/MMP14/NRP2/PDGFB/PPARG/PRKCA/TEK/TNF/VEGFA/IL10/ADAM17 26
BP GO:0060326 cell chemotaxis 32/316 325/18870 7.27528201483377e-16 1.90147684911258e-14 6.96855339861179e-15 AGTR1/CALCA/CCL2/CCL5/CCR2/CXCR2/DPP4/EPHA2/F2RL1/FGF1/FGF2/FGFR1/FLT1/IL6/KDR/KIT/LGALS3/MAPK1/MAPK3/MMP2/NOTCH1/PDGFB/PDGFRA/PDGFRB/PIK3CG/PTK2/PTK2B/TGFB2/VEGFA/IL10/PRKCD/ADAM17 32
BP GO:0045766 positive regulation of angiogenesis 25/316 185/18870 7.77510528906957e-16 2.01105314005364e-14 7.37012980223775e-15 ABL1/AGO2/AKT3/ANGPT2/CXCR2/FGF1/FGF2/FLT1/GATA2/HIF1A/HK2/ITGB1/ITGB3/JAK1/KDR/NFE2L2/PKM/PRKCA/PTK2B/RUNX1/TEK/TERT/TGFBR2/VEGFA/IL10 25
BP GO:1904018 positive regulation of vasculature development 25/316 185/18870 7.77510528906957e-16 2.01105314005364e-14 7.37012980223775e-15 ABL1/AGO2/AKT3/ANGPT2/CXCR2/FGF1/FGF2/FLT1/GATA2/HIF1A/HK2/ITGB1/ITGB3/JAK1/KDR/NFE2L2/PKM/PRKCA/PTK2B/RUNX1/TEK/TERT/TGFBR2/VEGFA/IL10 25
BP GO:0060485 mesenchyme development 32/316 327/18870 8.6799593911318e-16 2.22358510388038e-14 8.14901929517566e-15 ACVR1/APC/AXIN2/BCL2/BMP2/BMPR2/CDH2/CTNNB1/DAB2IP/EZH2/FGFR1/FGFR2/HDAC2/HIF1A/IL6/LOXL2/MAD2L2/MAPK1/MAPK3/MDM2/MTOR/NOTCH1/NRP2/PTK2/SFRP1/SMAD2/SMAD3/TCF7L2/TGFB1/TGFB2/TGFBR2/YAP1 32
BP GO:0048608 reproductive structure development 31/316 305/18870 8.68587931203274e-16 2.22358510388038e-14 8.14901929517566e-15 ACE/AR/BAK1/BAX/BCL2/BCL2L1/BCL2L11/CASP2/CTNNB1/ESR1/FGFR2/KDR/KIT/MMP14/MMP2/MSH2/NCOA1/NOTCH1/NTRK1/PDGFRA/PTPN11/RARA/RRM1/SFRP1/SOD1/SRC/SRD5A2/TGFB2/TNFSF10/VEGFA/CASP3 31
BP GO:0003007 heart morphogenesis 29/316 264/18870 9.86346046337595e-16 2.51216299148841e-14 9.20660273112105e-15 ACVR1/APC/AXIN2/BMP2/BMPR2/CTNNB1/DVL2/FGFR2/HIF1A/ILK/MDM2/MTOR/NOTCH1/NOTCH2/NRP2/NSD2/PIM1/PTK2/RYR2/SMAD2/SMAD3/SOS1/TEK/TGFB1/TGFB2/TGFBR2/TP53/VEGFA/YAP1 29
BP GO:0061448 connective tissue development 30/316 285/18870 9.9661414091344e-16 2.52543035098472e-14 9.25522509702142e-15 AXIN2/BMP2/BMPR2/CCN2/CTNNB1/EIF2AK3/FGF2/FGFR3/FTO/HIF1A/HRAS/ITGB3/LOXL2/MAPK14/MAPK3/NCOA1/NOTCH1/PARP1/PDGFB/PDGFRB/PPARD/PPARG/PTPN11/RARA/RARB/RUNX1/SMAD3/TGFB1/TGFBR2/PIK3CA 30
BP GO:0043535 regulation of blood vessel endothelial cell migration 23/316 153/18870 1.07170575626567e-15 2.70199754306981e-14 9.9023104964898e-15 ABL1/AKT3/ANGPT2/CIB1/EPHA2/FGF2/FGFR1/GATA2/HIF1A/KDR/MAP2K3/NFE2L2/NOTCH1/PDGFB/PLK2/PPARG/PRKCA/PTGS2/RHOA/TGFB1/TNF/VEGFA/ADAM17 23
BP GO:0022612 gland morphogenesis 21/316 122/18870 1.15618383325876e-15 2.90033653046621e-14 1.06291854123445e-14 AR/BAX/BCL2/EGFR/EPHA2/ESR1/FGF1/FGFR2/IL6/MMP2/NOTCH1/NOTCH2/PHB2/SFRP1/SRC/TGFB1/TGFB2/TGFBR2/TGM2/TNF/VDR 21
BP GO:0061458 reproductive system development 31/316 309/18870 1.25175572384923e-15 3.12438228672768e-14 1.14502707792103e-14 ACE/AR/BAK1/BAX/BCL2/BCL2L1/BCL2L11/CASP2/CTNNB1/ESR1/FGFR2/KDR/KIT/MMP14/MMP2/MSH2/NCOA1/NOTCH1/NTRK1/PDGFRA/PTPN11/RARA/RRM1/SFRP1/SOD1/SRC/SRD5A2/TGFB2/TNFSF10/VEGFA/CASP3 31
BP GO:0002065 columnar/cuboidal epithelial cell differentiation 21/316 123/18870 1.37335706834355e-15 3.41084501749802e-14 1.25001025649704e-14 ABL1/BAD/BMP2/CDH2/CDK6/CTNNB1/FGF2/FGFR2/GATA2/HIF1A/KLF5/NOTCH1/NR5A2/RARA/RARB/ROS1/SMAD2/SRC/TGFB1/VHL/YAP1 21
BP GO:0070227 lymphocyte apoptotic process 18/316 82/18870 1.47068624354863e-15 3.63448798405681e-14 1.33197117836765e-14 AURKB/BAK1/BAX/BCL2/BCL2L11/BTK/CCL5/CHEK2/HIF1A/IL2/IL2RA/JAK3/LGALS3/PDCD1/TP53/VHL/IL10/IDO1 18
BP GO:0031099 regeneration 25/316 191/18870 1.66860503626966e-15 4.10328883795968e-14 1.50377783408694e-14 ACE/ANGPT2/AURKA/BAK1/BCL2/CCNA2/CCND1/CDK1/EZH2/FLT3/IGF2R/IL6/JAK2/KLF5/LCP1/MAP2K2/MMP2/NOTCH1/NR0B2/PPARD/PTPRU/RUNX1/TNF/YAP1/IL10 25
BP GO:0071453 cellular response to oxygen levels 24/316 174/18870 1.86822348913707e-15 4.57165277341776e-14 1.6754243674511e-14 BAD/BCL2/CCNA2/DDR2/ENO1/EPAS1/FGFR2/HIF1A/MDM2/MTOR/NFE2L2/NOTCH1/PGK1/PHB2/PPARD/PPARG/PTGS2/SFRP1/SRC/TERT/TGFB1/TP53/VEGFA/VHL 24
BP GO:0030900 forebrain development 35/316 407/18870 1.9571101165248e-15 4.76580180570333e-14 1.74657631965089e-14 B2M/BAX/BMP2/CDH2/CDK6/CTNNB1/DAB2IP/E2F1/EGFR/EPHB2/EZH2/FGF2/FGFR2/GATA2/GLI2/HDAC1/HIF1A/KDM1A/KRAS/NCOA1/NOTCH1/NRP2/NTRK2/RARA/RARB/RHOA/RRM1/SETD2/SLC2A1/SRC/SRD5A2/SSTR1/SSTR2/CASP3/APP 35
BP GO:0050870 positive regulation of T cell activation 28/316 251/18870 2.11531377641822e-15 5.12604192809696e-14 1.878597518352e-14 ABL1/B2M/BAD/CBFB/CCL2/CCL5/CCR2/CD86/DPP4/GLI2/HAVCR2/IGFBP2/IL2/IL2RA/IL6/JAK2/MAP3K8/MTOR/PDCD1LG2/PTPN11/RARA/RHOA/RUNX1/SMARCA2/SRC/TFRC/TGFBR2/PIK3CA 28
BP GO:0010717 regulation of epithelial to mesenchymal transition 20/316 111/18870 2.23485310730793e-15 5.38955879791361e-14 1.97517147241351e-14 ACVR1/AXIN2/BMP2/CTNNB1/DAB2IP/EZH2/HDAC2/IL6/LOXL2/MAD2L2/MTOR/NOTCH1/PTK2/SFRP1/SMAD2/SMAD3/TCF7L2/TGFB1/TGFB2/TGFBR2 20
BP GO:0050920 regulation of chemotaxis 27/316 232/18870 2.36687564681129e-15 5.6805015523471e-14 2.08179649501924e-14 ANGPT2/BMPR2/CCL2/CCL5/CCR2/CXCR2/DPP4/ELANE/F2RL1/FGF1/FGF2/FGFR1/IL6/ITGA2/KDR/MAPK1/MAPK3/NOTCH1/PDGFB/PDGFRA/PDGFRB/PTK2/PTK2B/SMAD3/TGFB1/VEGFA/ADAM17 27
BP GO:0007178 transmembrane receptor protein serine/threonine kinase signaling pathway 35/316 410/18870 2.44826401482547e-15 5.84771959904725e-14 2.14307874981953e-14 ABL1/ACVR1/AXIN1/BMP2/BMPR2/EP300/GPC3/HDAC1/HDAC2/HNF4A/HSPA1A/ILK/ITGA3/JAK2/KDR/LATS2/MAPK14/MAPK3/NOTCH1/NOTCH2/PARP1/PPARG/PTK2/SFRP1/SMAD2/SMAD3/SRC/TGFB1/TGFB2/TGFBR2/TP53/XIAP/PPARA/MEN1/ADAM17 35
BP GO:0008406 gonad development 27/316 233/18870 2.63726216147402e-15 6.26914890956109e-14 2.29752462989566e-14 ACE/AR/BAX/BCL2/BCL2L1/BCL2L11/CASP2/ESR1/KDR/KIT/MMP14/MMP2/MSH2/NCOA1/NOTCH1/NTRK1/PDGFRA/RARA/RRM1/SFRP1/SOD1/SRC/SRD5A2/TGFB2/TNFSF10/VEGFA/CASP3 27
BP GO:0002064 epithelial cell development 26/316 214/18870 2.7888673892197e-15 6.59811659098802e-14 2.41808506982481e-14 AR/BAD/CDH2/CDK6/EPAS1/EPHA2/ESR1/EZR/F2RL1/GATA2/HIF1A/IKBKB/KDR/KLF5/NOTCH1/NOTCH2/NTRK1/PDGFB/RARA/RARB/ROS1/SRC/TNF/VEGFA/YAP1/TNFRSF1A 26
BP GO:0097305 response to alcohol 28/316 254/18870 2.87529660268291e-15 6.77050973612882e-14 2.48126390042845e-14 ACACA/ACE/BAK1/BCL2L1/BIRC2/BLM/CDK1/CDK4/CTNNB1/EHMT2/FGFR2/GNB1/HDAC2/IL2/MDM2/NR0B2/PARP1/PRKAA2/PTK2B/RARA/SFRP1/SMAD2/SOD1/TGFB1/TGFBR2/TNF/VHL/PPARA 28
BP GO:0010332 response to gamma radiation 15/316 51/18870 3.03721613349659e-15 7.11820795230751e-14 2.60868872746087e-14 BAK1/BAX/BCL2/BCL2L1/CHEK2/HRAS/HSF1/KDM1A/MDM2/PARP1/PRKDC/TP53/WRN/YAP1/MEN1 15
BP GO:0045931 positive regulation of mitotic cell cycle 21/316 128/18870 3.16961586454881e-15 7.39379551206901e-14 2.70968636133096e-14 ABL1/AURKA/BRD4/CCND1/CDC25B/CDK1/CDK4/DDR2/DDX3X/EGFR/HSF1/MDM2/PHB2/PRKCA/PTPN11/RRM1/TERT/CCNB1/ADAM17/CCND2/APP 21
BP GO:0050767 regulation of neurogenesis 34/316 390/18870 3.37448410483727e-15 7.83508123318497e-14 2.87140924073791e-14 ACE/ANXA2/B2M/BMP2/BMPR2/CTNNB1/EPHB2/EZH2/F2/FGF2/GATA2/GPER1/HDAC1/HDAC2/HIF1A/IL6/ITGB1/KDM1A/KIT/KRAS/LPAR3/MAP2K2/MTOR/NOTCH1/NTRK2/TGFB1/TGM2/TLR2/TNF/TNFRSF1B/TP53/VEGFA/YAP1/YTHDF2 34
BP GO:0045834 positive regulation of lipid metabolic process 22/316 145/18870 3.7407644744117e-15 8.64532234086259e-14 3.1683472985027e-14 AKT2/F2/FGF1/FGF2/FGFR3/FLT1/FLT3/KAT2B/KIT/MTOR/NR1H2/PDGFRA/PDGFRB/PLA2G6/PPARD/PPARG/PTGS2/TEK/TGFB1/TNF/PPARA/PRKCD 22
BP GO:0048009 insulin-like growth factor receptor signaling pathway 15/316 52/18870 4.2046632070722e-15 9.67266300908037e-14 3.54484824345936e-14 AR/BMP2/EIF2AK3/ERCC2/GRB2/IGF2R/IGFBP2/MAP2K2/MAPK1/MAPK3/PIK3R1/RAF1/SHC1/SOS1/PIK3CA 15
BP GO:0045137 development of primary sexual characteristics 27/316 238/18870 4.49195873240599e-15 1.0286173390904e-13 3.76968820710846e-14 ACE/AR/BAX/BCL2/BCL2L1/BCL2L11/CASP2/ESR1/KDR/KIT/MMP14/MMP2/MSH2/NCOA1/NOTCH1/NTRK1/PDGFRA/RARA/RRM1/SFRP1/SOD1/SRC/SRD5A2/TGFB2/TNFSF10/VEGFA/CASP3 27
BP GO:0034612 response to tumor necrosis factor 28/316 259/18870 4.74965865753742e-15 1.08266191864962e-13 3.96775138034128e-14 BIRC2/BIRC3/CALCA/CCL2/CCL5/CIB1/DAB2IP/F2RL1/GPER1/HSPA1A/IKBKB/ILK/JAK2/MAPK1/MAPK14/MAPK3/NFE2L2/PTGS2/PTK2B/SELE/SFRP1/TNF/TNFRSF1B/TP53/XIAP/CASP3/TNFRSF1A/ADAM17 28
BP GO:0048762 mesenchymal cell differentiation 28/316 262/18870 6.38271354137453e-15 1.44174235287519e-13 5.28371332932076e-14 ACVR1/AXIN2/BCL2/BMP2/CDH2/CTNNB1/DAB2IP/EZH2/FGFR1/FGFR2/HDAC2/HIF1A/IL6/LOXL2/MAD2L2/MAPK1/MAPK3/MTOR/NOTCH1/NRP2/PTK2/SFRP1/SMAD2/SMAD3/TCF7L2/TGFB1/TGFB2/TGFBR2 28
BP GO:0060828 regulation of canonical Wnt signaling pathway 28/316 262/18870 6.38271354137453e-15 1.44174235287519e-13 5.28371332932076e-14 APC/AXIN1/AXIN2/BMP2/CDH2/CTNNB1/DAB2IP/DDX3X/EGFR/FGF2/FGFR2/GPC3/HDAC1/IGFBP2/ILK/LATS2/MAD2L2/MAPK14/NOTCH1/PTPRU/SFRP1/SMAD3/SRC/STK4/TCF7L2/TGFB1/XIAP/YAP1 28
BP GO:0043536 positive regulation of blood vessel endothelial cell migration 17/316 76/18870 6.53204692089033e-15 1.46882784815696e-13 5.38297655216093e-14 ABL1/AKT3/CIB1/FGF2/FGFR1/GATA2/HIF1A/KDR/MAP2K3/NFE2L2/PDGFB/PLK2/PRKCA/PTGS2/TGFB1/VEGFA/ADAM17 17
BP GO:0002687 positive regulation of leukocyte migration 22/316 149/18870 6.72037687987174e-15 1.50440006207712e-13 5.51334199538215e-14 ABL1/CCL5/CCR2/CXCR2/F2RL1/IL6/ITGA2/ITGB3/LGALS3/MAPK1/MAPK3/MMP14/PIK3R1/PTK2/PTK2B/RHOA/SELE/TNF/VEGFA/ADAM17/APP/PTAFR 22
BP GO:0032944 regulation of mononuclear cell proliferation 27/316 242/18870 6.81178513806739e-15 1.51805497362645e-13 5.56338466633512e-14 BCL2/BCL2L1/BTK/CCL5/CCR2/CD86/CTNNB1/EPHB2/ERBB2/HAVCR2/IGFBP2/IL2/IL2RA/IL6/JAK2/LGALS3/PDCD1LG2/PLA2G2A/PLA2G2D/SOS1/TFRC/TGFBR2/TLR4/TNFRSF1B/CASP3/IL10/IDO1 27
BP GO:0048145 regulation of fibroblast proliferation 18/316 89/18870 6.85569756891815e-15 1.52105076729064e-13 5.57436368410748e-14 ABL1/BAX/CCNA2/CDK4/CDK6/CTNNB1/DAB2IP/DDR2/E2F1/EGFR/ESR1/HRAS/ITGB3/PDGFB/PDGFRA/SFRP1/TP53/CCNB1 18
BP GO:2001234 negative regulation of apoptotic signaling pathway 27/316 243/18870 7.54919866538119e-15 1.66750441316738e-13 6.1110886261912e-14 ACVR1/AR/BAK1/BAX/BCL2/BCL2L1/CTNNB1/DDX3X/ENO1/HDAC1/HIF1A/HSPA1A/KDM1A/LGALS3/MCL1/MDM2/NFE2L2/PTGS2/RAF1/SRC/TCF7L2/TERT/TNF/YAP1/IL10/PTPN1/MMP9 27
BP GO:0051091 positive regulation of DNA-binding transcription factor activity 27/316 244/18870 8.36215401589007e-15 1.83893712983803e-13 6.73935714334196e-14 AR/BMP2/BTK/CIB1/CTNNB1/DDR2/DVL2/EP300/ESR1/ESR2/HSF1/HSPA1A/IKBKB/IL6/KIT/NTRK1/PHB2/PPARG/SMAD3/TERF2IP/TFRC/TGFB1/TLR2/TLR4/TNF/IL10/APP 27
BP GO:0097696 receptor signaling pathway via STAT 24/316 188/18870 1.10356838453082e-14 2.41623393665695e-13 8.85504086941163e-14 CCL2/CCL5/CCR2/EP300/EPHB2/F2/FGFR3/FLT3/HDAC2/HSF1/IL2/IL6/JAK1/JAK2/JAK3/KIT/NOTCH1/PPARG/PTK2B/TGFB1/TNF/VHL/IL10/TNFRSF1A 24
BP GO:0032868 response to insulin 28/316 269/18870 1.25205678976206e-14 2.71860599269848e-13 9.96317732648018e-14 AKT2/GRB2/HRAS/KAT2B/KCNQ1/MAPK1/MAPK14/MAPK3/MTOR/NCOA1/PARP1/PIK3R1/PKM/PPARG/PRKDC/PTPN11/RAF1/SHC1/SLC2A1/SOS1/SRC/TLR2/TNFSF10/PPARA/IL10/PRKCD/PTPN1/PIK3CA 28
BP GO:0045444 fat cell differentiation 27/316 248/18870 1.25256285721284e-14 2.71860599269848e-13 9.96317732648018e-14 ADRB2/AKT2/AXIN1/AXIN2/BMP2/CCND1/E2F1/EP300/FTO/GATA2/GPER1/IL6/KLF5/MAPK14/PDGFRA/PIM1/PPARD/PPARG/PTGS2/RNASEL/SFRP1/SMAD3/STK4/TCF7L2/TGFB1/TNF/YAP1 27
BP GO:0034614 cellular response to reactive oxygen species 22/316 154/18870 1.36208162375546e-14 2.94351145705076e-13 1.07874133610708e-13 ABL1/BTK/CDK1/DDR2/EGFR/EZH2/HDAC2/HSF1/IL6/MAPK1/MAPK3/MAPK8/MDM2/MMP2/MMP3/NFE2L2/PDGFRA/PRDX1/SOD1/SRC/PRKCD/MMP9 22
BP GO:2001242 regulation of intrinsic apoptotic signaling pathway 24/316 190/18870 1.40395650423755e-14 3.02092709877322e-13 1.10711270615466e-13 BAD/BAX/BCL2/BCL2L1/BCL2L11/CTNNB1/DDX3X/EIF2AK3/ENO1/HDAC1/HIF1A/HSPA1A/KDM1A/MCL1/MDM2/NFE2L2/PARP1/PTGS2/SOD1/SRC/TP53/IL10/PTPN1/MMP9 24
BP GO:0043401 steroid hormone mediated signaling pathway 21/316 138/18870 1.51081464630494e-14 3.23690416925075e-13 1.18626422194623e-13 AR/EP300/ESR1/ESR2/GPER1/HDAC1/JAK2/KDM1A/KMT2D/MAPK1/NCOR2/PARP1/PHB2/PPARD/RHOA/RXRA/SFRP1/SKP2/SRC/YAP1/PPARA 21
BP GO:2000106 regulation of leukocyte apoptotic process 18/316 93/18870 1.55037038846363e-14 3.30745682872241e-13 1.21212043866387e-13 AURKB/BAX/BCL2/BCL2L1/BCL2L11/BTK/CCL5/CXCR2/HIF1A/IL2/JAK3/LGALS3/PDCD1/TP53/VHL/IL10/ADAM17/IDO1 18
BP GO:0090092 regulation of transmembrane receptor protein serine/threonine kinase signaling pathway 29/316 297/18870 2.20178295578779e-14 4.67714915544367e-13 1.71408679827958e-13 ABL1/ACVR1/AXIN1/BMP2/BMPR2/EP300/GPC3/HDAC1/HDAC2/HSPA1A/ILK/ITGA3/JAK2/KDR/LATS2/NOTCH1/NOTCH2/PARP1/PPARG/SFRP1/SMAD2/SMAD3/TGFB1/TGFBR2/TP53/XIAP/PPARA/MEN1/ADAM17 29
BP GO:0072089 stem cell proliferation 20/316 125/18870 2.41567165009436e-14 5.10975969375892e-13 1.87263038709367e-13 ACE/AXIN2/CCNE1/CTNNB1/EPCAM/ERCC2/FGF2/KAT7/KDM1A/KDR/NOTCH1/PIM1/RARB/RUNX1/TERT/TGFB1/TGFBR2/TP53/YAP1/YTHDF2 20
BP GO:0072593 reactive oxygen species metabolic process 26/316 234/18870 2.42625721238397e-14 5.11049620431255e-13 1.87290030429639e-13 AGTR1/BCL2/BIRC2/CCN2/F2/F2RL1/FOXM1/GRB2/HIF1A/HK2/MAPK14/MMP3/NFE2L2/PDGFB/PDGFRB/PRDX1/PTK2B/RHOA/SOD1/TGFB1/TGFBR2/TLR4/TNF/TP53/PPARA/PRKCD 26
BP GO:0001837 epithelial to mesenchymal transition 23/316 178/18870 3.08645693833308e-14 6.47377858662131e-13 2.37251754039048e-13 ACVR1/AXIN2/BMP2/CTNNB1/DAB2IP/EZH2/FGFR1/FGFR2/HDAC2/HIF1A/IL6/LOXL2/MAD2L2/MTOR/NOTCH1/PTK2/SFRP1/SMAD2/SMAD3/TCF7L2/TGFB1/TGFB2/TGFBR2 23
BP GO:0007369 gastrulation 24/316 197/18870 3.18512414208534e-14 6.65277812438913e-13 2.4381174890748e-13 ACVR1/AXIN1/BMPR2/CTNNB1/DVL2/EPHA2/FGFR2/GPC3/GRB2/HNF4A/ITGA2/ITGA3/ITGB1/ITGB3/MMP14/MMP2/SETD2/SFRP1/SMAD2/SMAD3/TGFBR2/TP53/IL10/MMP9 24
BP GO:1900274 regulation of phospholipase C activity 13/316 39/18870 3.49987770580233e-14 7.27974562806885e-13 2.66788923363353e-13 ABL1/CD86/EGFR/ESR1/FGF2/FGFR1/FLT1/HRAS/KIT/PDGFRA/PDGFRB/PHB2/SELE 13
BP GO:0031334 positive regulation of protein-containing complex assembly 24/316 198/18870 3.57031584414417e-14 7.39544261160486e-13 2.71028999219156e-13 BAK1/BAX/BCL2L11/BTK/DAB2IP/DDX3X/GRB2/HSP90AA1/HSPA1A/LCP1/LGALS3/MAPK8/MMP3/MTOR/NR1H2/PTK2B/RHOA/SRC/TFRC/TGFB1/TLR4/TNF/TP53/VEGFA 24
BP GO:0050670 regulation of lymphocyte proliferation 26/316 238/18870 3.64056269212685e-14 7.50978882607324e-13 2.7521957194069e-13 BCL2/BTK/CCL5/CCR2/CD86/CTNNB1/EPHB2/ERBB2/HAVCR2/IGFBP2/IL2/IL2RA/IL6/JAK2/LGALS3/PDCD1LG2/PLA2G2A/PLA2G2D/SOS1/TFRC/TGFBR2/TLR4/TNFRSF1B/CASP3/IL10/IDO1 26
BP GO:0050921 positive regulation of chemotaxis 21/316 145/18870 4.16864439874926e-14 8.56373367841824e-13 3.13844659520304e-13 BMPR2/CCL5/CCR2/CXCR2/F2RL1/FGF2/FGFR1/IL6/ITGA2/KDR/MAPK1/MAPK3/PDGFB/PDGFRA/PDGFRB/PTK2/PTK2B/SMAD3/TGFB1/VEGFA/ADAM17 21
BP GO:0070228 regulation of lymphocyte apoptotic process 15/316 60/18870 4.42402093324921e-14 9.0511116798279e-13 3.31706142449833e-13 AURKB/BAX/BCL2/BCL2L11/BTK/CCL5/HIF1A/IL2/JAK3/LGALS3/PDCD1/TP53/VHL/IL10/IDO1 15
BP GO:1905475 regulation of protein localization to membrane 23/316 181/18870 4.44589045475876e-14 9.05872863271662e-13 3.31985289382201e-13 AKT2/AR/BCL2L1/CDH2/CIB1/EGFR/EPHA2/EPHB2/ERBB2/EZR/GPC3/GPER1/GZMB/HRAS/ITGA3/ITGB1/LGALS3/MAPK8/MMP14/PIK3R1/TGFB1/TNF/PIK3CA 23
BP GO:0050769 positive regulation of neurogenesis 26/316 242/18870 5.41791616442782e-14 1.09944054848877e-12 4.02924188865021e-13 ACE/BMP2/BMPR2/CTNNB1/EPHB2/FGF2/GPER1/HDAC1/HDAC2/HIF1A/IL6/ITGB1/KDM1A/KIT/KRAS/LPAR3/MAP2K2/MTOR/NOTCH1/NTRK2/TGFB1/TGM2/TLR2/TNF/TNFRSF1B/VEGFA 26
BP GO:0032102 negative regulation of response to external stimulus 36/316 481/18870 5.46443850916151e-14 1.10439178290422e-12 4.04738722732695e-13 ANGPT2/ANXA2/ARNT/AURKB/CCL2/DPP4/ELANE/F2/F2RL1/FGF2/GPER1/HAVCR2/IL2/IL2RA/MAPK14/NOTCH1/NR1H2/PARP1/PDGFB/PDGFRA/PLK2/PPARD/PPARG/PRKDC/SMAD3/SOD1/SRC/TEK/TGFB1/TNF/TNFRSF1B/YTHDF2/PPARA/IL10/PRKCD/TNFRSF1A 36
BP GO:0003170 heart valve development 16/316 73/18870 5.8370789310206e-14 1.17265902629528e-12 4.2975737763605e-13 ACVR1/APC/AXIN2/BMP2/BMPR2/MDM2/MTOR/NOTCH1/NOTCH2/RHOA/SMAD2/TGFB1/TGFB2/TGFBR2/TNFRSF1B/TNFRSF1A 16
BP GO:0008625 extrinsic apoptotic signaling pathway via death domain receptors 17/316 86/18870 5.84920067202575e-14 1.17265902629528e-12 4.2975737763605e-13 BAD/BAG3/BAX/BCL2/BCL2L1/CASP10/DAB2IP/DDX3X/LGALS3/PIK3R1/RAF1/SFRP1/STK4/TNF/TNFRSF10B/ATF3/TNFRSF1A 17
BP GO:0034504 protein localization to nucleus 29/316 310/18870 6.67423120082146e-14 1.33271048618003e-12 4.88413213769587e-13 BAG3/CDK1/EIF2AK3/EP300/F2/HSP90AA1/JAK1/JAK2/KAT7/LATS2/MAPK14/MDM2/MTOR/NOTCH1/PARP1/PHB2/PIK3R1/PTGS2/SMAD3/SRC/STK4/TCF7L2/TERT/TFRC/TGFB1/TP53/WRN/YAP1/PRKCD 29
BP GO:0031960 response to corticosteroid 21/316 149/18870 7.25464681533821e-14 1.44283652996687e-12 5.28772328163464e-13 ACE/AXIN2/BCL2/BCL2L11/FLT3/GJB2/GPER1/IGFBP2/IL6/JAK2/PARP1/PTGS2/PTPRU/SRC/SSTR2/SSTR5/TNF/CASP3/IL10/PIK3CA/PTAFR 21
BP GO:0002244 hematopoietic progenitor cell differentiation 20/316 133/18870 8.19732052660462e-14 1.62385016146072e-12 5.95110404145314e-13 ABL1/ACE/BCL2/CDK6/ERCC2/FLT3/GATA2/KDR/KIT/NFE2L2/NOTCH1/PDGFRA/PRKDC/RARA/SFRP1/SOS1/TGFB1/TOP2A/TP53/YTHDF2 20
BP GO:0032147 activation of protein kinase activity 17/316 88/18870 8.74244984450388e-14 1.72499247524756e-12 6.32177151227283e-13 ABL1/ADRB2/AXIN1/CALCA/CCL5/CD86/FGF1/ITGB3/JAK2/PHB2/PTK2B/TGFB2/TGFBR2/TNFRSF10B/TPX2/VEGFA/PRKCD 17
BP GO:0062012 regulation of small molecule metabolic process 30/316 337/18870 8.99441839128166e-14 1.7677219137511e-12 6.47836683134999e-13 AKT2/ARNT/BAD/BMP2/ENO1/EP300/FGF1/GCG/GPER1/HIF1A/KAT2B/KIT/MTOR/NCOR2/NR1H2/PARP1/PPARD/PPARG/PRKAA2/PRKAG2/PTGS2/PTK2B/SOD1/SRC/TCF7L2/TNF/TP53/PPARA/APP/PTAFR 30
BP GO:0048565 digestive tract development 20/316 134/18870 9.49113272766126e-14 1.85802880692098e-12 6.80932453278649e-13 BCL2/CCKBR/CTNNB1/EGFR/FGFR2/GLI2/HIF1A/KCNQ1/KIT/KLF5/NOTCH1/PDGFRA/RARB/SFRP1/SMAD2/SMAD3/SRC/TGFB2/TNF/YAP1 20
BP GO:0060070 canonical Wnt signaling pathway 29/316 316/18870 1.09227103676778e-13 2.12992852169718e-12 7.80578561637503e-13 APC/AXIN1/AXIN2/BMP2/CDH2/CTNNB1/DAB2IP/DDX3X/DVL2/EGFR/FGF2/FGFR2/GPC3/HDAC1/IGFBP2/ILK/LATS2/MAD2L2/MAPK14/NOTCH1/PTPRU/SFRP1/SMAD3/SRC/STK4/TCF7L2/TGFB1/XIAP/YAP1 29
BP GO:0090100 positive regulation of transmembrane receptor protein serine/threonine kinase signaling pathway 18/316 104/18870 1.1972372270674e-13 2.32552849708967e-12 8.52262257072758e-13 ACVR1/AXIN1/BMP2/BMPR2/EP300/GPC3/ILK/JAK2/KDR/NOTCH1/NOTCH2/PARP1/PPARG/SMAD2/TGFB1/TGFBR2/MEN1/ADAM17 18
BP GO:0002040 sprouting angiogenesis 23/316 190/18870 1.27385885165351e-13 2.46476875482726e-12 9.03291180813466e-13 ABL1/AGTR1/AKT3/CIB1/EPHA2/FGF1/FGF2/FLT4/GATA2/ITGB1/JAK1/KDR/LOXL2/NOTCH1/PKM/PLK2/PTGS2/PTK2B/RHOA/TEK/TGFB1/VEGFA/IL10 23
BP GO:0031669 cellular response to nutrient levels 26/316 251/18870 1.28798478177302e-13 2.47748603387154e-12 9.07951823310717e-13 BCL2/BMPR2/EHMT2/EIF2AK3/EP300/KAT2B/MAP1LC3B/MAPK1/MAPK3/MAPK8/MDM2/MTOR/NCOA1/NFE2L2/PIM1/PPARD/PRKAA2/PRKAG2/RXRA/SFRP1/SLC2A1/TP53/VDR/WRN/PPARA/ATF3 26
BP GO:0002685 regulation of leukocyte migration 25/316 230/18870 1.2903573093081e-13 2.47748603387154e-12 9.07951823310717e-13 ABL1/CCL2/CCL5/CCR2/CXCR2/DPP4/ELANE/F2RL1/IL6/ITGA2/ITGB3/LGALS3/MAPK1/MAPK3/MMP14/PIK3R1/PTK2/PTK2B/RHOA/SELE/TNF/VEGFA/ADAM17/APP/PTAFR 25
BP GO:0019216 regulation of lipid metabolic process 30/316 342/18870 1.3246205219511e-13 2.53352706727199e-12 9.28489803247032e-13 AKT2/BMP2/F2/FGF1/FGF2/FGFR3/FLT1/FLT3/GPER1/HNF4A/KAT2B/KIT/MTOR/NR1H2/PDGFB/PDGFRA/PDGFRB/PHB2/PIK3CG/PLA2G6/PPARD/PPARG/PRKAG2/PTGS2/SOD1/TEK/TGFB1/TNF/PPARA/PRKCD 30
BP GO:0030278 regulation of ossification 19/316 121/18870 1.55007776865282e-13 2.95343061874613e-12 1.08237652146187e-12 ACVR1/ADRB2/BCL2/BMP2/BMPR2/CALCA/DDR2/HIF1A/MAPK1/MAPK14/MAPK3/NOTCH1/PTK2B/PTPN11/RXRA/SETD2/SFRP1/SMAD3/VDR 19
BP GO:0032963 collagen metabolic process 18/316 106/18870 1.68873584144966e-13 3.20538757434096e-12 1.17471398536703e-12 DDR2/F2/HDAC2/HIF1A/IL6/ITGA2/ITGB1/MMP14/MMP2/MMP3/NOTCH1/PRSS2/RUNX1/TGFB1/CTSL/CTSB/MMP9/MMP7 18
BP GO:0007259 receptor signaling pathway via JAK-STAT 22/316 174/18870 1.786782263049e-13 3.37864282467448e-12 1.23820876123571e-12 CCL2/CCL5/CCR2/EP300/EPHB2/F2/FGFR3/FLT3/HDAC2/HSF1/IL2/IL6/JAK1/JAK2/JAK3/KIT/NOTCH1/PTK2B/TNF/VHL/IL10/TNFRSF1A 22
BP GO:0071897 DNA biosynthetic process 23/316 194/18870 1.99527237508584e-13 3.75864139487869e-12 1.37747105775539e-12 AURKB/BMPR2/CCN2/CCNA2/CTNNB1/FGF2/HSP90AA1/KAT7/MAD2L2/MAPK1/MAPK3/NEK2/PDGFB/PDGFRB/PTK2B/RRM1/SRC/TERF2IP/TERT/TNF/TP53/WRN/MEN1 23
BP GO:0045927 positive regulation of growth 26/316 256/18870 2.05015692024469e-13 3.84751253603816e-12 1.41004065191344e-12 BCL2/BMPR2/CDK1/CIB1/DDX3X/EGFR/ERBB2/EZR/F2/FGF2/FGFR2/IL2/LPAR3/MAPK14/MMP14/MTOR/NOTCH1/PIM1/PPARD/PRSS2/PTK2B/SFRP1/TGFB2/VEGFA/YAP1/ADAM17 26
BP GO:2001236 regulation of extrinsic apoptotic signaling pathway 21/316 158/18870 2.37063441847206e-13 4.43228727228933e-12 1.62434954437392e-12 ACVR1/AR/BCL2/BCL2L1/DDX3X/FGFR1/GPER1/HSPA1A/LGALS3/MCL1/RAF1/SFRP1/SRC/STK4/TCF7L2/TERT/TLR4/TNF/TNFSF10/YAP1/ATF3 21
BP GO:0038034 signal transduction in absence of ligand 15/316 67/18870 2.58785543600143e-13 4.80244399127105e-12 1.76000498836646e-12 BAD/BAG3/BAK1/BAX/BCL2/BCL2A1/BCL2L1/BCL2L11/CASP2/FGFR1/HSPA1A/IL2/MCL1/TERT/TNF 15
BP GO:0097192 extrinsic apoptotic signaling pathway in absence of ligand 15/316 67/18870 2.58785543600143e-13 4.80244399127105e-12 1.76000498836646e-12 BAD/BAG3/BAK1/BAX/BCL2/BCL2A1/BCL2L1/BCL2L11/CASP2/FGFR1/HSPA1A/IL2/MCL1/TERT/TNF 15
BP GO:0071356 cellular response to tumor necrosis factor 25/316 238/18870 2.81946711572272e-13 5.21288142284734e-12 1.9104225524858e-12 BIRC2/BIRC3/CALCA/CCL2/CCL5/CIB1/DAB2IP/F2RL1/GPER1/HSPA1A/IKBKB/ILK/JAK2/MAPK1/MAPK14/MAPK3/NFE2L2/PTK2B/SFRP1/TNF/TNFRSF1B/TP53/XIAP/TNFRSF1A/ADAM17 25
BP GO:2000379 positive regulation of reactive oxygen species metabolic process 15/316 68/18870 3.27060795438583e-13 6.02467708793138e-12 2.20793032616918e-12 AGTR1/F2/F2RL1/GRB2/MAPK14/NFE2L2/PDGFB/PDGFRB/PTK2B/SOD1/TGFB1/TGFBR2/TLR4/TP53/PRKCD 15
BP GO:0051098 regulation of binding 26/316 262/18870 3.52977231656878e-13 6.47817036923212e-12 2.3741270457417e-12 ABL1/ADRB2/ANXA2/AURKA/AURKB/B2M/BAX/BMP2/E2F1/EP300/JAK2/KDM1A/MAD2L2/MAPK8/PDGFB/PPARG/RARA/SMAD2/STK4/TCF7L2/TERT/TGFB1/IL10/PRKCD/MMP9/APP 26
BP GO:0010810 regulation of cell-substrate adhesion 24/316 220/18870 3.73748266462174e-13 6.83425401530832e-12 2.50462497440238e-12 ABL1/ANGPT2/BCL2/CDK6/CIB1/ILK/ITGA3/ITGB3/JAK2/KDR/MMP14/NOTCH1/PDGFB/PIK3R1/PTK2/PTK2B/RHOA/SFRP1/SMAD3/SRC/STK4/TACSTD2/TEK/VEGFA 24
BP GO:0031589 cell-substrate adhesion 30/316 356/18870 3.77479244664127e-13 6.87728609256686e-12 2.52039541769594e-12 ABL1/ANGPT2/BCL2/BCL2L11/CCN2/CDK6/CIB1/CTNNB1/ILK/ITGA2/ITGA3/ITGB1/ITGB3/JAK2/KDR/MMP14/NOTCH1/PDGFB/PIK3R1/PPARD/PTK2/PTK2B/RHOA/SFRP1/SMAD3/SRC/STK4/TACSTD2/TEK/VEGFA 30
BP GO:0001936 regulation of endothelial cell proliferation 22/316 181/18870 4.04912716570937e-13 7.35027011317134e-12 2.69373512497718e-12 AGTR1/AKT3/ARNT/CCL2/FGF2/FGFR1/FLT1/FLT4/FUT2/GATA2/HIF1A/ITGB3/KDR/NRP2/PDGFB/PPARG/PRKCA/TEK/TNF/VEGFA/IL10/ADAM17 22
BP GO:0042129 regulation of T cell proliferation 22/316 182/18870 4.53695440762885e-13 8.20596971118956e-12 3.00733286058693e-12 CCL5/CCR2/CD86/CTNNB1/ERBB2/HAVCR2/IGFBP2/IL2/IL2RA/IL6/JAK2/LGALS3/PDCD1LG2/PLA2G2A/PLA2G2D/SOS1/TFRC/TGFBR2/TNFRSF1B/CASP3/IL10/IDO1 22
BP GO:0045598 regulation of fat cell differentiation 20/316 146/18870 5.006160661829e-13 8.97727691304407e-12 3.2900023774609e-12 AXIN1/AXIN2/BMP2/E2F1/FTO/GATA2/GPER1/IL6/KLF5/MAPK14/PIM1/PPARD/PPARG/PTGS2/SFRP1/SMAD3/STK4/TGFB1/TNF/YAP1 20
BP GO:0055123 digestive system development 20/316 146/18870 5.006160661829e-13 8.97727691304407e-12 3.2900023774609e-12 BCL2/CCKBR/CTNNB1/EGFR/FGFR2/GLI2/HIF1A/KCNQ1/KIT/KLF5/NOTCH1/PDGFRA/RARB/SFRP1/SMAD2/SMAD3/SRC/TGFB2/TNF/YAP1 20
BP GO:0010863 positive regulation of phospholipase C activity 12/316 37/18870 5.03192781585039e-13 8.97727691304407e-12 3.2900023774609e-12 CD86/EGFR/ESR1/FGF2/FGFR1/FLT1/HRAS/KIT/PDGFRA/PDGFRB/PHB2/SELE 12
BP GO:0050866 negative regulation of cell activation 24/316 223/18870 5.03533160186767e-13 8.97727691304407e-12 3.2900023774609e-12 BTK/CBFB/CCR2/CD86/ERBB2/F2/GPER1/HAVCR2/IL13RA2/IL2/IL2RA/JAK3/LGALS3/PDCD1LG2/PDGFB/PDGFRA/PLA2G2A/PLA2G2D/RUNX1/SFRP1/CASP3/IL10/PRKCD/IDO1 24
BP GO:2000045 regulation of G1/S transition of mitotic cell cycle 22/316 183/18870 5.07973575879708e-13 9.0242138462331e-12 3.30720387667703e-12 ACVR1/APC/BCL2/CASP2/CCL2/CCND1/CDK2/CHEK2/DDR2/DDX3X/E2F1/EGFR/EZH2/MDM2/PLK2/PRKDC/RRM1/SMARCA2/TERT/TP53/ADAM17/CCND2 22
BP GO:0070231 T cell apoptotic process 14/316 58/18870 5.35186390069286e-13 9.47393779867331e-12 3.47201920843754e-12 BAK1/BAX/BCL2/BCL2L11/CCL5/CHEK2/HIF1A/IL2RA/JAK3/LGALS3/PDCD1/TP53/VHL/IDO1 14
BP GO:0051962 positive regulation of nervous system development 27/316 290/18870 5.67553682051346e-13 1.00114062925806e-11 3.66899125685415e-12 ACE/BMP2/BMPR2/CTNNB1/EPHB2/FGF2/GPER1/HDAC1/HDAC2/HIF1A/IL6/ITGB1/KDM1A/KIT/KRAS/LPAR3/MAP2K2/MTOR/NOTCH1/NTRK1/NTRK2/TGFB1/TGM2/TLR2/TNF/TNFRSF1B/VEGFA 27
BP GO:0070665 positive regulation of leukocyte proliferation 21/316 166/18870 6.35821085832146e-13 1.11761227481482e-11 4.09583783238054e-12 BCL2/BCL2L1/BTK/CCL5/CCR2/CD86/EPHB2/HAVCR2/IGFBP2/IL2/IL2RA/IL6/JAK2/KIT/MAPK1/MAPK3/PDCD1LG2/PTK2/TFRC/TGFBR2/TLR4 21
BP GO:0032872 regulation of stress-activated MAPK cascade 22/316 186/18870 7.09824569473983e-13 1.24331377221548e-11 4.55651007108323e-12 AXIN1/BMP2/CCN2/DAB2IP/EGFR/EZR/F2RL1/FLT4/FOXM1/HRAS/MAP2K2/MAPK1/MAPK3/PRDX1/PTK2B/TGFB2/TLR4/TNF/VEGFA/XIAP/MEN1/APP 22
BP GO:0045930 negative regulation of mitotic cell cycle 25/316 248/18870 7.16775129788621e-13 1.25109840835832e-11 4.58503929176527e-12 ABL1/ACVR1/APC/AURKB/BCL2/BLM/CASP2/CCL2/CCND1/CDK1/CDK2/CHEK2/CTNNB1/EZH2/MAD2L2/MDM2/MSH2/PLK2/PRKDC/TNF/TOPBP1/TP53/TRIP13/IL10/CCNB1 25
BP GO:0071392 cellular response to estradiol stimulus 12/316 38/18870 7.24503762841379e-13 1.26018215474013e-11 4.6183295060272e-12 CCNA2/EGFR/ESR1/ESR2/GPER1/HSF1/ITGA2/MMP2/SFRP1/SSTR1/SSTR2/IL10 12
BP GO:0022411 cellular component disassembly 35/316 497/18870 7.40027893353141e-13 1.28271501514544e-11 4.7009081821921e-12 ADRB2/APC/AURKA/BAX/CDK1/CIB1/DDR2/DPP4/ELANE/F2RL1/GPER1/HIF1A/HK2/HSF1/IL6/ITGB1/LCP1/MAP1LC3B/MMP14/MMP2/MMP3/PHB2/PIK3R1/PRKAA2/PRKCA/PRSS1/PRSS2/TGFB1/TNF/TOP2A/TP53/TPX2/MMP9/MMP7/PIK3CA 35
BP GO:0001558 regulation of cell growth 32/316 417/18870 7.6837747552099e-13 1.32724579854698e-11 4.86410508998536e-12 ABL1/AGTR1/BCL2/BMPR2/CIB1/DDX3X/EGFR/ENO1/ERBB2/ESR2/F2/HNF4A/HSPA1A/IL2/KAT7/LPAR3/MAD2L2/MMP14/MTOR/PRSS2/PTK2B/ROS1/SFRP1/SMAD3/SMARCA2/TGFB1/TGFB2/TP53/VEGFA/YAP1/PPARA/ADAM17 32
BP GO:0072073 kidney epithelium development 20/316 150/18870 8.40612202612539e-13 1.44701245360062e-11 5.30302725277892e-12 BCL2/BMP2/CTNNB1/CXCR2/EPCAM/FGF1/FGF2/FGFR2/GPC3/ILK/NOTCH1/NOTCH2/RARA/RARB/SFRP1/SMAD2/SMAD3/TACSTD2/VEGFA/YAP1 20
BP GO:0002764 immune response-regulating signaling pathway 35/316 500/18870 8.80281332572093e-13 1.51009086329893e-11 5.53419770667498e-12 ABL1/BAX/BCL2/BIRC2/BIRC3/BTK/DAB2IP/DDX3X/EP300/ESR1/EZR/F2RL1/FPR1/GRB2/HAVCR2/HRAS/HSPA1A/IKBKB/KIT/LGALS3/MAPK1/MAPK10/MAPK8/PHB2/PIK3R1/PLA2G6/PTK2/SOS1/SRC/TLR2/TLR4/TNF/XIAP/PRKCD/PIK3CA 35
BP GO:0010948 negative regulation of cell cycle process 28/316 320/18870 9.56227984147275e-13 1.6347568824874e-11 5.99107511336685e-12 ACVR1/APC/AURKB/BCL2/BLM/CASP2/CCL2/CCND1/CDK1/CDK2/CHEK2/DAB2IP/E2F1/EZH2/GPER1/KAT2B/MAD2L2/MAPK14/MDM2/MSH2/NEK2/PLK2/PRKDC/PTPN11/TOPBP1/TP53/TRIP13/CCNB1 28
BP GO:1902806 regulation of cell cycle G1/S phase transition 23/316 209/18870 9.76617073233289e-13 1.66391550497631e-11 6.09793595573722e-12 ACVR1/APC/BCL2/CASP2/CCL2/CCND1/CDK2/CHEK2/DDR2/DDX3X/E2F1/EGFR/EZH2/MDM2/PHB2/PLK2/PRKDC/RRM1/SMARCA2/TERT/TP53/ADAM17/CCND2 23
BP GO:0070302 regulation of stress-activated protein kinase signaling cascade 22/316 189/18870 9.85500316356307e-13 1.6733393126703e-11 6.13247243045923e-12 AXIN1/BMP2/CCN2/DAB2IP/EGFR/EZR/F2RL1/FLT4/FOXM1/HRAS/MAP2K2/MAPK1/MAPK3/PRDX1/PTK2B/TGFB2/TLR4/TNF/VEGFA/XIAP/MEN1/APP 22
BP GO:0002067 glandular epithelial cell differentiation 15/316 73/18870 9.94307517550085e-13 1.68257055173221e-11 6.16630317752738e-12 BAD/BMP2/CDH2/CDK6/CTNNB1/FGF2/FGFR2/GATA2/HIF1A/NOTCH1/NR5A2/RARA/RARB/VHL/YAP1 15
BP GO:0002700 regulation of production of molecular mediator of immune response 22/316 191/18870 1.22221960833986e-12 2.06125685298397e-11 7.55411692494548e-12 B2M/BTK/CCR2/CD86/EPHB2/F2RL1/IL13RA2/IL2/IL6/JAK3/KIT/MAD2L2/MSH2/NSD2/PHB2/TFRC/TGFB1/TGFB2/TLR4/TNF/TNFRSF1B/IL10 22
BP GO:0031349 positive regulation of defense response 34/316 480/18870 1.36934653092681e-12 2.30160871460829e-11 8.43496108719047e-12 AGTR1/BIRC2/BIRC3/BTK/CCL5/CCR2/DAB2IP/DDX3X/EP300/ESR1/F2RL1/HAVCR2/HSP90AA1/HSPA1A/IKBKB/IL2/IL6/MAPK3/MAPK8/PHB2/PIK3CG/PIK3R1/PLA2G2A/PRKDC/PTGS2/SRC/TGFB1/TLR2/TLR4/TNF/XIAP/TNFRSF1A/APP/IDO1 34
BP GO:1903053 regulation of extracellular matrix organization 14/316 62/18870 1.44471288420014e-12 2.42013648252587e-11 8.86934296269815e-12 ABL1/AXIN2/BMP2/DDR2/DPP4/IL6/ITGB3/MAD2L2/NOTCH1/RUNX1/SMAD3/TGFB1/TNFRSF1B/TNFRSF1A 14
BP GO:0045862 positive regulation of proteolysis 29/316 350/18870 1.45114061448941e-12 2.42277389549536e-11 8.87900858293467e-12 ANXA2/AURKA/AXIN1/AXIN2/BAD/BAK1/BAX/CASP10/CASP2/DAB2IP/DDX3X/EIF2AK3/ENO1/GPER1/HDAC2/HSPA1A/JAK2/MDM2/MMP14/NFE2L2/PPARG/PTK2/PTK2B/SMAD3/SRC/TNF/TNFRSF1B/TNFSF10/CTSL 29
BP GO:0002285 lymphocyte activation involved in immune response 23/316 213/18870 1.4572901507943e-12 2.42493081092171e-11 8.88691327045785e-12 ABL1/CD86/F2RL1/HAVCR2/IL2/IL6/JAK1/JAK3/LCP1/LGALS3/MAD2L2/MSH2/MTOR/NOTCH2/NSD2/PTK2B/RARA/TFRC/TGFB1/TLR4/TP53/IL10/MEN1 23
BP GO:2000273 positive regulation of signaling receptor activity 11/316 31/18870 1.53452464800096e-12 2.52732100086259e-11 9.26215397161602e-12 ADRB2/CCL2/CCR2/EPHB2/HDAC1/HDAC2/HIF1A/ITGB1/JAK2/IL10/ADAM17 11
BP GO:0033138 positive regulation of peptidyl-serine phosphorylation 17/316 104/18870 1.53850899090847e-12 2.52732100086259e-11 9.26215397161602e-12 AXIN1/BCL2/EGFR/GCG/HSP90AA1/IL6/MAD2L2/NTRK2/PTGS2/RAF1/STK4/TFRC/TGFB1/TNF/VEGFA/PIK3CA/APP 17
BP GO:1905477 positive regulation of protein localization to membrane 17/316 104/18870 1.53850899090847e-12 2.52732100086259e-11 9.26215397161602e-12 AKT2/CIB1/EGFR/EPHA2/EPHB2/ERBB2/EZR/GPER1/GZMB/HRAS/ITGA3/ITGB1/LGALS3/MAPK8/PIK3R1/TNF/PIK3CA 17
BP GO:0046660 female sex differentiation 18/316 120/18870 1.53907368642273e-12 2.52732100086259e-11 9.26215397161602e-12 BAK1/BAX/BCL2/BCL2L1/CASP2/ESR1/KDR/KIT/MMP14/MMP2/NOTCH1/PDGFRA/SFRP1/SOD1/SRC/SRD5A2/VEGFA/CASP3 18
BP GO:0033135 regulation of peptidyl-serine phosphorylation 19/316 138/18870 1.767673707507e-12 2.89318922881145e-11 1.06029919021472e-11 AXIN1/BAK1/BAX/BCL2/EGFR/GCG/HSP90AA1/IL6/MAD2L2/NTRK2/PTGS2/RAF1/STK4/TFRC/TGFB1/TNF/VEGFA/PIK3CA/APP 19
BP GO:0031668 cellular response to extracellular stimulus 26/316 281/18870 1.79113618041875e-12 2.92201039629098e-11 1.07086160356649e-11 BCL2/BMPR2/EHMT2/EIF2AK3/EP300/KAT2B/MAP1LC3B/MAPK1/MAPK3/MAPK8/MDM2/MTOR/NCOA1/NFE2L2/PIM1/PPARD/PRKAA2/PRKAG2/RXRA/SFRP1/SLC2A1/TP53/VDR/WRN/PPARA/ATF3 26
BP GO:0030518 intracellular steroid hormone receptor signaling pathway 18/316 122/18870 2.05788940671093e-12 3.34624883332279e-11 1.22633697543754e-11 AR/EP300/ESR1/ESR2/GPER1/HDAC1/JAK2/KDM1A/KMT2D/MAPK1/NCOR2/PARP1/PHB2/RHOA/SFRP1/SKP2/SRC/YAP1 18
BP GO:0060537 muscle tissue development 32/316 433/18870 2.11426357583885e-12 3.42675447096998e-11 1.25584077061105e-11 ABL1/ACVR1/BCL2/BMP2/CDK1/CTNNB1/EP300/FGF2/FGFR2/ITGB1/KCNJ11/KLF5/KRAS/MAPK14/MTOR/NOTCH1/NOTCH2/PDGFRA/PDGFRB/PIM1/RARA/RARB/RHOA/RUNX1/RYR2/SMAD3/TGFB1/TGFB2/VEGFA/YAP1/PPARA/ATF3 32
BP GO:0090068 positive regulation of cell cycle process 25/316 262/18870 2.4555353396148e-12 3.96700078166895e-11 1.45383083639943e-11 AURKA/AURKB/BRD4/CCND1/CDC25B/CDK1/CDK4/DDR2/DDX3X/EGFR/EZH2/KAT2B/MDM2/PDGFB/PDGFRB/PHB2/RHOA/RRM1/SSTR5/TERT/TNF/CCNB1/ADAM17/CCND2/APP 25
BP GO:2000736 regulation of stem cell differentiation 15/316 78/18870 2.76967416251247e-12 4.4600688449233e-11 1.63453096585625e-11 ABL1/CDK12/CDK6/EZH2/FGF2/HDAC1/HDAC2/NFE2L2/NOTCH1/PDGFRA/PRKDC/TACSTD2/TGFB2/YAP1/YTHDF2 15
BP GO:0014706 striated muscle tissue development 25/316 264/18870 2.90843133415649e-12 4.65381404322693e-11 1.70553492053146e-11 ABL1/ACVR1/BMP2/CDK1/FGF2/FGFR2/ITGB1/KCNJ11/MAPK14/MTOR/NOTCH1/NOTCH2/PDGFRA/PDGFRB/PIM1/RARA/RARB/RUNX1/RYR2/SMAD3/TGFB1/TGFB2/VEGFA/YAP1/PPARA 25
BP GO:0071560 cellular response to transforming growth factor beta stimulus 26/316 287/18870 2.90863377701683e-12 4.65381404322693e-11 1.70553492053146e-11 ABL1/ACVR1/AXIN1/BMP2/DDR2/EP300/FGFR2/HDAC1/HDAC2/HSPA1A/ITGA3/LATS2/PARP1/PPARG/PTK2/SFRP1/SMAD2/SMAD3/SRC/TGFB1/TGFB2/TGFBR2/TP53/PPARA/MEN1/ADAM17 26
BP GO:0048146 positive regulation of fibroblast proliferation 13/316 53/18870 2.93802533217872e-12 4.68582187164094e-11 1.7172651849089e-11 ABL1/CCNA2/CDK4/CDK6/DDR2/E2F1/EGFR/ESR1/HRAS/ITGB3/PDGFB/PDGFRA/CCNB1 13
BP GO:0032386 regulation of intracellular transport 28/316 336/18870 3.12959851726258e-12 4.97546362999197e-11 1.82341341703063e-11 AKT2/ANXA2/BAG3/CDK1/CIB1/EP300/ERBB2/EZR/GZMB/HRAS/HSP90AA1/JAK2/LCP1/MAP2K2/MAPK1/MAPK14/MAPK3/MAPK8/MDM2/PIK3R1/PTGS2/PTPN11/SETD2/SMAD3/SRC/TGFB1/PRKCD/PTPN1 28
BP GO:0001776 leukocyte homeostasis 17/316 109/18870 3.38933694646151e-12 5.37129207515424e-11 1.96847706364247e-11 ABL1/BAK1/BAX/BCL2/BCL2L11/BTK/CCR2/CXCR2/FLT3/HIF1A/IL2/IL2RA/IL6/JAK3/SOS1/CASP3/ADAM17 17
BP GO:0050708 regulation of protein secretion 25/316 266/18870 3.43942062559042e-12 5.43341384903397e-11 1.99124352007866e-11 BAD/CCL5/F2/F2RL1/GCG/GPER1/HIF1A/HNF4A/IL6/JAK2/KCNJ11/NR0B2/NR1H2/PLA2G6/PPARG/PTPN11/SFRP1/SLC2A2/SSTR5/TCF7L2/TGFB1/TGFB2/TLR2/TLR4/TNF 25
BP GO:0061180 mammary gland epithelium development 14/316 66/18870 3.62145810942338e-12 5.70293971048627e-11 2.09001965604444e-11 AKT2/AR/BAX/CCND1/EPHA2/ESR1/FGF2/FGFR2/HIF1A/JAK2/MAPK1/PHB2/SRC/VDR 14
BP GO:1902894 negative regulation of miRNA transcription 10/316 25/18870 3.93864116464072e-12 6.17951579935687e-11 2.26467578847888e-11 ESR1/HIF1A/NCOR2/PDGFB/PPARD/PPARG/RARA/SMAD3/TGFB1/PPARA 10
BP GO:0010469 regulation of signaling receptor activity 17/316 110/18870 3.94884923877172e-12 6.17951579935687e-11 2.26467578847888e-11 ADRB2/CCL2/CCR2/EPHB2/HDAC1/HDAC2/HIF1A/ITGB1/JAK2/PPARG/PTK2B/TNF/PPARA/IL10/PRKCD/ADAM17/APP 17
BP GO:0043524 negative regulation of neuron apoptotic process 20/316 163/18870 4.06638796590094e-12 6.34356522680547e-11 2.32479680418942e-11 BAX/BCL2/BCL2L1/CCL2/CCND1/CTNNB1/HIF1A/HRAS/JAK2/KDR/KRAS/MSH2/NTRK1/NTRK2/PTK2B/RHOA/SOD1/TERT/IL10/PIK3CA 20
BP GO:0051384 response to glucocorticoid 18/316 127/18870 4.15263539257591e-12 6.45793018060403e-11 2.36670939901522e-11 ACE/AXIN2/BCL2/BCL2L11/FLT3/GJB2/IGFBP2/IL6/JAK2/PTGS2/PTPRU/SSTR2/SSTR5/TNF/CASP3/IL10/PIK3CA/PTAFR 18
BP GO:0001654 eye development 30/316 391/18870 4.18150070787339e-12 6.48262469990806e-11 2.37575947377703e-11 BAK1/BAX/BCL2/BMPR2/CASP2/CTNNB1/EGFR/EPHA2/EPHB2/FGF2/FLT1/GNB1/HDAC1/HDAC2/HIF1A/KDR/NOTCH1/NOTCH2/NTRK2/PDGFRA/PDGFRB/RARA/RARB/RRM1/SMAD3/SOS1/TGFB2/TGFBR2/VEGFA/VHL 30
BP GO:0072091 regulation of stem cell proliferation 16/316 95/18870 4.3850254157706e-12 6.77710429582874e-11 2.4836806819649e-11 ACE/CCNE1/CTNNB1/EPCAM/FGF2/KAT7/KDM1A/KDR/NOTCH1/PIM1/RARB/TERT/TGFB1/TGFBR2/TP53/YAP1 16
BP GO:0003018 vascular process in circulatory system 25/316 269/18870 4.41023765651878e-12 6.79503283374746e-11 2.4902511523813e-11 ABCC2/ABCC3/ABCG2/ABL1/ACE/ADRB2/AGTR1/BMPR2/CALCA/CXCR2/F2RL1/GPER1/KAT2B/MMP2/PTGS2/RHOA/SLC1A5/SLC2A1/SOD1/SRC/TEK/TFRC/TGFB1/TNF/VEGFA 25
BP GO:0072577 endothelial cell apoptotic process 14/316 67/18870 4.50971124001819e-12 6.91795353415543e-11 2.53529926669242e-11 ABL1/BMPR2/CCL2/DAB2IP/GATA2/GPER1/ITGB3/KDR/NFE2L2/TEK/TERT/TGFB1/TNF/IL10 14
BP GO:0002757 immune response-activating signaling pathway 33/316 473/18870 4.51773407879542e-12 6.91795353415543e-11 2.53529926669242e-11 ABL1/BAX/BCL2/BIRC2/BIRC3/BTK/DAB2IP/DDX3X/EP300/ESR1/EZR/F2RL1/FPR1/GRB2/HAVCR2/HRAS/HSPA1A/IKBKB/LGALS3/MAPK1/MAPK8/PHB2/PIK3R1/PLA2G6/PTK2/SOS1/SRC/TLR2/TLR4/TNF/XIAP/PRKCD/PIK3CA 33
BP GO:0001938 positive regulation of endothelial cell proliferation 17/316 111/18870 4.59316217661895e-12 7.01194666228802e-11 2.56974597230444e-11 AGTR1/AKT3/ARNT/FGF2/FGFR1/FLT4/GATA2/HIF1A/ITGB3/KDR/NRP2/PDGFB/PRKCA/TEK/VEGFA/IL10/ADAM17 17
BP GO:0043254 regulation of protein-containing complex assembly 31/316 419/18870 4.63498948117052e-12 7.0395621234482e-11 2.57986651707004e-11 ABL1/BAK1/BAX/BCL2L11/BIRC2/BTK/DAB2IP/DDX3X/EP300/GRB2/HSF1/HSP90AA1/HSPA1A/LCP1/LGALS3/MAPK8/MMP3/MTOR/NR1H2/PTK2B/PTPN11/RAF1/RHOA/SRC/TFRC/TGFB1/TLR4/TNF/TP53/VEGFA/PRKCD 31
BP GO:0048738 cardiac muscle tissue development 24/316 247/18870 4.63945500523729e-12 7.0395621234482e-11 2.57986651707004e-11 ABL1/ACVR1/BMP2/CDK1/FGF2/FGFR2/ITGB1/KCNJ11/MAPK14/MTOR/NOTCH1/NOTCH2/PDGFRA/PDGFRB/PIM1/RARA/RARB/RUNX1/RYR2/TGFB1/TGFB2/VEGFA/YAP1/PPARA 24
BP GO:0071559 response to transforming growth factor beta 26/316 293/18870 4.66482988301933e-12 7.05661538667651e-11 2.58611621584931e-11 ABL1/ACVR1/AXIN1/BMP2/DDR2/EP300/FGFR2/HDAC1/HDAC2/HSPA1A/ITGA3/LATS2/PARP1/PPARG/PTK2/SFRP1/SMAD2/SMAD3/SRC/TGFB1/TGFB2/TGFBR2/TP53/PPARA/MEN1/ADAM17 26
BP GO:0150063 visual system development 30/316 395/18870 5.40849184716419e-12 8.1568553779588e-11 2.98933338539398e-11 BAK1/BAX/BCL2/BMPR2/CASP2/CTNNB1/EGFR/EPHA2/EPHB2/FGF2/FLT1/GNB1/HDAC1/HDAC2/HIF1A/KDR/NOTCH1/NOTCH2/NTRK2/PDGFRA/PDGFRB/RARA/RARB/RRM1/SMAD3/SOS1/TGFB2/TGFBR2/VEGFA/VHL 30
BP GO:0043010 camera-type eye development 28/316 344/18870 5.51433557912116e-12 8.29143470210026e-11 3.03865416503253e-11 BAK1/BAX/BMPR2/CASP2/CTNNB1/EGFR/EPHA2/EPHB2/FGF2/FLT1/GNB1/HDAC1/HDAC2/HIF1A/KDR/NOTCH1/NOTCH2/NTRK2/PDGFRA/PDGFRB/RARA/RRM1/SMAD3/SOS1/TGFB2/TGFBR2/VEGFA/VHL 28
BP GO:0062013 positive regulation of small molecule metabolic process 19/316 147/18870 5.56972458374997e-12 8.34956910572968e-11 3.0599593256069e-11 AKT2/ARNT/ENO1/FGF1/GCG/GPER1/HIF1A/KAT2B/MTOR/NR1H2/PPARD/PPARG/PRKAA2/PTGS2/SRC/TNF/PPARA/APP/PTAFR 19
BP GO:0090218 positive regulation of lipid kinase activity 10/316 26/18870 6.30599948222461e-12 9.39688042246724e-11 3.44377913593287e-11 F2/FGF2/FGFR3/FLT1/FLT3/KIT/PDGFRA/PDGFRB/TEK/TGFB1 10
BP GO:2000629 negative regulation of miRNA metabolic process 10/316 26/18870 6.30599948222461e-12 9.39688042246724e-11 3.44377913593287e-11 ESR1/HIF1A/NCOR2/PDGFB/PPARD/PPARG/RARA/SMAD3/TGFB1/PPARA 10
BP GO:0045088 regulation of innate immune response 31/316 425/18870 6.69323194357399e-12 9.94423031616708e-11 3.64437253068033e-11 AURKB/BIRC2/BIRC3/BTK/CCL5/DAB2IP/DDX3X/EP300/ESR1/F2RL1/HAVCR2/HSP90AA1/HSPA1A/IKBKB/MAPK8/NFE2L2/NR1H2/PARP1/PHB2/PIK3R1/PPARG/PRKDC/PTPN11/SRC/TGFB1/TLR2/TLR4/TNF/XIAP/YTHDF2/PTPN1 31
BP GO:0044403 biological process involved in symbiotic interaction 27/316 322/18870 6.73124115664912e-12 9.97102547596213e-11 3.65419245049388e-11 AGTR1/BCL2L1/CCL5/CD86/CDK1/DPP4/EGFR/ELANE/EP300/EPHA2/F2/F2RL1/HDAC1/HSPA1A/IGF2R/ITGA2/ITGB1/ITGB3/JAK2/SLC1A5/SRC/TFRC/TMPRSS2/TMPRSS4/PPARA/CTSL/CTSB 27
BP GO:1901654 response to ketone 22/316 208/18870 6.86670530924561e-12 1.01415955336551e-10 3.71670315399217e-11 ACACA/ACE/AR/AXIN2/BCL2L1/CDK4/GJB2/GNB1/HSF1/JAK2/NCOA1/PARP1/PRKAA2/SFRP1/SRC/SRD5A2/TGFB1/TGFB2/TLR2/YAP1/PIK3CA/PTAFR 22
BP GO:0001657 ureteric bud development 16/316 98/18870 7.19785903126633e-12 1.05681506717887e-10 3.87302755304671e-11 BCL2/BMP2/CTNNB1/EPCAM/FGF1/FGF2/FGFR2/GPC3/ILK/RARA/RARB/SFRP1/SMAD2/SMAD3/TACSTD2/VEGFA 16
BP GO:1901992 positive regulation of mitotic cell cycle phase transition 16/316 98/18870 7.19785903126633e-12 1.05681506717887e-10 3.87302755304671e-11 BRD4/CCND1/CDC25B/CDK1/CDK4/DDR2/DDX3X/EGFR/MDM2/PHB2/RRM1/TERT/CCNB1/ADAM17/CCND2/APP 16
BP GO:0048880 sensory system development 30/316 401/18870 7.90663818256322e-12 1.15747618203389e-10 4.24193152069606e-11 BAK1/BAX/BCL2/BMPR2/CASP2/CTNNB1/EGFR/EPHA2/EPHB2/FGF2/FLT1/GNB1/HDAC1/HDAC2/HIF1A/KDR/NOTCH1/NOTCH2/NTRK2/PDGFRA/PDGFRB/RARA/RARB/RRM1/SMAD3/SOS1/TGFB2/TGFBR2/VEGFA/VHL 30
BP GO:0007249 canonical NF-kappaB signal transduction 26/316 300/18870 7.97327575454163e-12 1.16309426069686e-10 4.26252071755048e-11 ABL1/BIRC2/BIRC3/BRD4/BTK/CASP10/CTNNB1/CUL1/DAB2IP/ESR1/F2RL1/HDAC1/IKBKB/NFKB2/PARP1/PLK2/RHOA/TERF2IP/TFRC/TLR2/TLR4/TNF/TNFRSF10B/TNFSF10/XIAP/TNFRSF1A 26
BP GO:0008584 male gonad development 19/316 150/18870 8.01491237339181e-12 1.16309426069686e-10 4.26252071755048e-11 ACE/AR/BAX/BCL2/BCL2L1/BCL2L11/ESR1/KIT/MMP14/MSH2/NCOA1/NTRK1/PDGFRA/RARA/RRM1/SFRP1/SRD5A2/TGFB2/TNFSF10 19
BP GO:0045667 regulation of osteoblast differentiation 19/316 150/18870 8.01491237339181e-12 1.16309426069686e-10 4.26252071755048e-11 ACVR1/AXIN2/BMP2/BMPR2/CDK6/CTNNB1/DDR2/FGF2/FGFR2/IL6/ILK/NOTCH1/PPARG/PTK2/SFRP1/SMAD3/TNF/YAP1/MEN1 19
BP GO:0042770 signal transduction in response to DNA damage 21/316 189/18870 8.10151293055577e-12 1.17225369708216e-10 4.29608832137481e-11 ABL1/BLM/CASP2/CCND1/CDK1/CDK2/CHEK2/E2F1/FOXM1/GRB2/KDM1A/MAD2L2/MAPK14/MAPK3/MDM2/MSH2/PLK2/PRKDC/PTPN11/TOPBP1/TP53 21
BP GO:0072163 mesonephric epithelium development 16/316 99/18870 8.4568947339853e-12 1.21662301187477e-10 4.45869347722325e-11 BCL2/BMP2/CTNNB1/EPCAM/FGF1/FGF2/FGFR2/GPC3/ILK/RARA/RARB/SFRP1/SMAD2/SMAD3/TACSTD2/VEGFA 16
BP GO:0072164 mesonephric tubule development 16/316 99/18870 8.4568947339853e-12 1.21662301187477e-10 4.45869347722325e-11 BCL2/BMP2/CTNNB1/EPCAM/FGF1/FGF2/FGFR2/GPC3/ILK/RARA/RARB/SFRP1/SMAD2/SMAD3/TACSTD2/VEGFA 16
BP GO:0071479 cellular response to ionizing radiation 14/316 70/18870 8.51256230547968e-12 1.2211123858895e-10 4.4751461847924e-11 BCL2L1/BLM/CHEK2/GRB2/HRAS/HSF1/KDM1A/MAPK14/MDM2/SFRP1/TP53/WRN/YAP1/CCND2 14
BP GO:0046546 development of primary male sexual characteristics 19/316 151/18870 9.03119317373458e-12 1.29179702932043e-10 4.73419204824331e-11 ACE/AR/BAX/BCL2/BCL2L1/BCL2L11/ESR1/KIT/MMP14/MSH2/NCOA1/NTRK1/PDGFRA/RARA/RRM1/SFRP1/SRD5A2/TGFB2/TNFSF10 19
BP GO:0045619 regulation of lymphocyte differentiation 22/316 212/18870 1.00533979660774e-11 1.43390178990453e-10 5.25497914738123e-11 ABL1/BAD/BTK/CBFB/CCR2/CD86/ERBB2/GLI2/IL2/IL2RA/JAK3/MMP14/PRKDC/RARA/RHOA/RUNX1/SFRP1/SMARCA2/SOD1/SOS1/TGFBR2/IL10 22
BP GO:0016032 viral process 31/316 432/18870 1.0189858204335e-11 1.44922427794986e-10 5.31113317113036e-11 AGTR1/BCL2/BCL2L1/CCL2/CCL5/CD86/CDK1/DDX3X/DPP4/EGFR/EP300/EPHA2/HDAC1/HSPA1A/IGF2R/ITGA2/ITGB1/ITGB3/NOTCH1/NR5A2/RNASEL/SLC1A5/TFRC/TMPRSS2/TMPRSS4/TNF/TOP2A/TP53/PPARA/CTSL/CTSB 31
BP GO:2000278 regulation of DNA biosynthetic process 17/316 117/18870 1.10078937105756e-11 1.56111947168163e-10 5.72120791536494e-11 AURKB/BMPR2/CCNA2/CTNNB1/FGF2/HSP90AA1/KAT7/MAPK1/MAPK3/NEK2/PDGFB/PDGFRB/PTK2B/SRC/TNF/TP53/MEN1 17
BP GO:0045637 regulation of myeloid cell differentiation 22/316 213/18870 1.10435255678378e-11 1.56173596698714e-10 5.72346725418281e-11 ARNT/B2M/CDK6/CIB1/CTNNB1/GATA2/HIF1A/HSF1/HSPA1A/MAPK14/MTOR/NOTCH2/PIK3R1/PRKCA/PRKDC/PTK2B/RARA/RUNX1/SFRP1/TGFB1/TLR4/TNF 22
BP GO:0008585 female gonad development 16/316 101/18870 1.16074086010745e-11 1.63223052779053e-10 5.98181650071682e-11 BAX/BCL2/BCL2L1/CASP2/ESR1/KDR/KIT/MMP14/MMP2/NOTCH1/PDGFRA/SFRP1/SOD1/SRC/VEGFA/CASP3 16
BP GO:0042542 response to hydrogen peroxide 16/316 101/18870 1.16074086010745e-11 1.63223052779053e-10 5.98181650071682e-11 ABL1/BAK1/BCL2/CDK1/EZH2/HDAC2/HSF1/IL6/MDM2/MMP2/NFE2L2/PTK2B/SOD1/SRC/CASP3/PRKCD 16
BP GO:0031346 positive regulation of cell projection organization 28/316 355/18870 1.16988359845896e-11 1.6404659897492e-10 6.01199791283761e-11 ABL1/APC/BMPR2/DAB2IP/DDR2/DVL2/EP300/EPHB2/EZH2/F2RL1/HRAS/HSP90AA1/ITGA2/ITGA3/KAT2B/KDM1A/KIT/LPAR3/MAP2K2/MTOR/NFE2L2/NTRK1/NTRK2/PIK3R1/PTK2B/SRC/VEGFA/PIK3CA 28
BP GO:1905314 semi-lunar valve development 12/316 47/18870 1.22194497382093e-11 1.70866927431767e-10 6.26195006487032e-11 AXIN2/BMP2/BMPR2/NOTCH1/NOTCH2/RHOA/SMAD2/TGFB1/TGFB2/TGFBR2/TNFRSF1B/TNFRSF1A 12
BP GO:0007204 positive regulation of cytosolic calcium ion concentration 20/316 173/18870 1.2375604110233e-11 1.72567083011963e-10 6.32425755471475e-11 ABL1/AGTR1/BAK1/BAX/BCL2/CALCA/CCKBR/CCR2/CXCR2/ESR1/F2RL1/FPR1/GATA2/GPER1/IL2/JAK2/LPAR3/PIK3CG/PTK2B/RYR2 20
BP GO:0014823 response to activity 14/316 72/18870 1.27726929789887e-11 1.7711467597531e-10 6.49091824487788e-11 ANGPT2/CDK1/GCG/HIF1A/HSF1/IL6/ITGA2/ITGB3/MMP2/PRKAA2/RYR2/TNF/IL10/PIK3CA 14
BP GO:0071260 cellular response to mechanical stimulus 14/316 72/18870 1.27726929789887e-11 1.7711467597531e-10 6.49091824487788e-11 BAD/BAG3/BAK1/CASP2/FGF2/ITGA2/ITGB3/MAPK3/MAPK8/PTGS2/SLC2A1/TLR4/TNFRSF10B/TNFRSF1A 14
BP GO:0046661 male sex differentiation 20/316 174/18870 1.37733255954821e-11 1.90461056433924e-10 6.98003787285256e-11 ACE/AR/BAX/BCL2/BCL2L1/BCL2L11/CTNNB1/ESR1/KIT/MMP14/MSH2/NCOA1/NTRK1/PDGFRA/RARA/RRM1/SFRP1/SRD5A2/TGFB2/TNFSF10 20
BP GO:0044839 cell cycle G2/M phase transition 19/316 155/18870 1.44236954541421e-11 1.98544095233804e-10 7.27626597326988e-11 AURKA/AURKB/BLM/BRD4/CCNA2/CCND1/CDC25B/CDK1/CDK2/CDK4/CDK6/CHEK2/FOXM1/RRM1/SKP2/TOPBP1/TP53/CCNB1/APP 19
BP GO:0046879 hormone secretion 26/316 308/18870 1.44374011558235e-11 1.98544095233804e-10 7.27626597326988e-11 AGTR1/BAD/BTK/CCL5/F2/F2RL1/GCG/GPER1/HIF1A/HNF4A/IL6/JAK2/KCNJ11/KCNQ1/NR0B2/PLA2G6/PPARG/PTPN11/RAF1/SFRP1/SLC2A2/SMAD2/SSTR5/TCF7L2/TNF/TRPV6 26
BP GO:1901989 positive regulation of cell cycle phase transition 17/316 119/18870 1.45580883039155e-11 1.99653782453699e-10 7.31693391330399e-11 BRD4/CCND1/CDC25B/CDK1/CDK4/DDR2/DDX3X/EGFR/EZH2/MDM2/PHB2/RRM1/TERT/CCNB1/ADAM17/CCND2/APP 17
BP GO:0031214 biomineral tissue development 20/316 175/18870 1.53175389884363e-11 2.09493574329518e-10 7.67754369485285e-11 ACVR1/ADRB2/AXIN2/BMP2/BMPR2/DDR2/EIF2AK3/ERCC2/FGFR2/FGFR3/GPC3/HIF1A/NOTCH1/PTGS2/PTK2B/RXRA/SMAD3/TGFB1/VDR/PPARA 20
BP GO:0001823 mesonephros development 16/316 103/18870 1.58145355394336e-11 2.15699894570635e-10 7.90499360584859e-11 BCL2/BMP2/CTNNB1/EPCAM/FGF1/FGF2/FGFR2/GPC3/ILK/RARA/RARB/SFRP1/SMAD2/SMAD3/TACSTD2/VEGFA 16
BP GO:0007160 cell-matrix adhesion 23/316 239/18870 1.59922179527193e-11 2.16969636847959e-10 7.95152726133924e-11 ABL1/BCL2/BCL2L11/CCN2/CDK6/CIB1/CTNNB1/ILK/ITGA2/ITGA3/ITGB1/ITGB3/KDR/MMP14/PIK3R1/PTK2/PTK2B/RHOA/SFRP1/SMAD3/SRC/TEK/VEGFA 23
BP GO:0034764 positive regulation of transmembrane transport 22/316 217/18870 1.59945565625098e-11 2.16969636847959e-10 7.95152726133924e-11 ABL1/ADRB2/AKT2/BAK1/BAX/CA2/CCL2/CCR2/EPHB2/F2/GPC3/GPER1/ITGB1/KCNH2/KCNQ1/MAPK14/NFE2L2/PIK3R1/PTPN11/RNASEL/RYR2/TERT 22
BP GO:0072006 nephron development 19/316 156/18870 1.61779610652997e-11 2.18862822867144e-10 8.02090895207271e-11 ANGPT2/BCL2/BMP2/CTNNB1/FGF1/FGF2/GPC3/ILK/ITGA3/ITGB3/NOTCH1/NOTCH2/PDGFB/PDGFRA/PDGFRB/TACSTD2/TEK/VEGFA/YAP1 19
BP GO:0035270 endocrine system development 18/316 139/18870 1.97255481652867e-11 2.66134963354355e-10 9.75334358784306e-11 BAD/BAK1/BMP2/CDH2/CDK6/EIF2AK3/FGF2/GATA2/GLI2/IL6/MAP2K2/MAPK1/MAPK3/PDGFRA/RAF1/SMAD2/SMAD3/VHL 18
BP GO:0003179 heart valve morphogenesis 13/316 61/18870 2.03336145178608e-11 2.72863988368712e-10 9.99994964121167e-11 ACVR1/AXIN2/BMP2/BMPR2/MDM2/MTOR/NOTCH1/NOTCH2/RHOA/SMAD2/TGFB1/TGFB2/TGFBR2 13
BP GO:0048010 vascular endothelial growth factor receptor signaling pathway 13/316 61/18870 2.03336145178608e-11 2.72863988368712e-10 9.99994964121167e-11 ARNT/DAB2IP/FLT1/FLT4/HIF1A/ITGB3/KDR/MAPK14/PTK2/PTK2B/SRC/VEGFA/PTPN1 13
BP GO:0046545 development of primary female sexual characteristics 16/316 105/18870 2.13947971729404e-11 2.86334658142946e-10 1.04936242377792e-10 BAX/BCL2/BCL2L1/CASP2/ESR1/KDR/KIT/MMP14/MMP2/NOTCH1/PDGFRA/SFRP1/SOD1/SRC/VEGFA/CASP3 16
BP GO:0030073 insulin secretion 21/316 199/18870 2.18446703084829e-11 2.91573781229803e-10 1.06856282004343e-10 BAD/CCL5/F2/F2RL1/GCG/GPER1/HIF1A/HNF4A/IL6/JAK2/KCNJ11/NR0B2/PLA2G6/PTPN11/RAF1/SFRP1/SLC2A2/SMAD2/SSTR5/TCF7L2/TNF 21
BP GO:0000086 G2/M transition of mitotic cell cycle 18/316 140/18870 2.22967354685926e-11 2.9602474324259e-10 1.08487475488281e-10 AURKA/AURKB/BLM/BRD4/CCNA2/CCND1/CDC25B/CDK1/CDK2/CDK4/CDK6/CHEK2/FOXM1/RRM1/SKP2/TOPBP1/CCNB1/APP 18
BP GO:0090090 negative regulation of canonical Wnt signaling pathway 18/316 140/18870 2.22967354685926e-11 2.9602474324259e-10 1.08487475488281e-10 APC/AXIN1/AXIN2/BMP2/CDH2/CTNNB1/DAB2IP/GPC3/HDAC1/IGFBP2/LATS2/MAD2L2/MAPK14/NOTCH1/PTPRU/SFRP1/STK4/TCF7L2 18
BP GO:0050878 regulation of body fluid levels 28/316 365/18870 2.25988064728082e-11 2.9923936846753e-10 1.09665574898061e-10 ANXA2/CCND1/EPHB2/F2/F2RL1/HIF1A/HK2/HNF4A/IL6/ILK/ITGA2/ITGB3/JAK2/MAPK14/NCOA1/NCOR2/NFE2L2/NR1H2/PDGFB/PDGFRA/PIK3CG/PRKCA/SRC/TLR4/VDR/VEGFA/PRKCD/PIK3CA 28
BP GO:0043552 positive regulation of phosphatidylinositol 3-kinase activity 9/316 21/18870 2.27780773829671e-11 3.00815244168708e-10 1.10243103568914e-10 FGF2/FGFR3/FLT1/FLT3/KIT/PDGFRA/PDGFRB/TEK/TGFB1 9
BP GO:0030282 bone mineralization 17/316 123/18870 2.504701720216e-11 3.29906886208925e-10 1.20904640736992e-10 ACVR1/ADRB2/AXIN2/BMP2/BMPR2/DDR2/EIF2AK3/ERCC2/FGFR2/FGFR3/GPC3/HIF1A/PTGS2/PTK2B/RXRA/SMAD3/VDR 17
BP GO:0022617 extracellular matrix disassembly 13/316 62/18870 2.53449557676075e-11 3.32952682083939e-10 1.22020867379783e-10 DDR2/DPP4/ELANE/IL6/LCP1/MMP14/MMP2/MMP3/PRSS1/PRSS2/TGFB1/MMP9/MMP7 13
BP GO:0043550 regulation of lipid kinase activity 11/316 39/18870 2.69588138628317e-11 3.53224143840566e-10 1.29449975117009e-10 F2/FGF2/FGFR3/FLT1/FLT3/KIT/PDGFRA/PDGFRB/PIK3R1/TEK/TGFB1 11
BP GO:0043393 regulation of protein binding 18/316 142/18870 2.83994513549721e-11 3.71125814565499e-10 1.36010599214498e-10 ABL1/ADRB2/ANXA2/AURKA/AURKB/B2M/BAX/BMP2/KDM1A/MAPK8/PDGFB/STK4/TCF7L2/TERT/IL10/PRKCD/MMP9/APP 18
BP GO:0009914 hormone transport 26/316 319/18870 3.16639822323129e-11 4.12706525597143e-10 1.51249144207118e-10 AGTR1/BAD/BTK/CCL5/F2/F2RL1/GCG/GPER1/HIF1A/HNF4A/IL6/JAK2/KCNJ11/KCNQ1/NR0B2/PLA2G6/PPARG/PTPN11/RAF1/SFRP1/SLC2A2/SMAD2/SSTR5/TCF7L2/TNF/TRPV6 26
BP GO:0002637 regulation of immunoglobulin production 14/316 77/18870 3.33024145892579e-11 4.31806892544352e-10 1.58249067822639e-10 BTK/CD86/EPHB2/IL13RA2/IL2/IL6/MAD2L2/MSH2/NSD2/PHB2/TFRC/TGFB1/TNF/IL10 14
BP GO:0046323 glucose import 14/316 77/18870 3.33024145892579e-11 4.31806892544352e-10 1.58249067822639e-10 ACE/AKT2/GPC3/HK2/MAPK14/NFE2L2/PIK3R1/PRKAG2/PTPN11/RNASEL/SLC2A1/SLC2A2/TERT/TNF 14
BP GO:0007623 circadian rhythm 21/316 204/18870 3.50710024423372e-11 4.53560736249087e-10 1.6622144053663e-10 CDK1/EP300/EZH2/HDAC1/HDAC2/HNF4A/MAPK10/MAPK8/MTOR/NR0B2/NTRK1/NTRK2/PARP1/PPARG/PRKAA2/PRKDC/TNF/TOP1/TOP2A/TP53/PPARA 21
BP GO:0031348 negative regulation of defense response 26/316 321/18870 3.63898774057829e-11 4.69401209327309e-10 1.72026674639605e-10 ARNT/AURKB/ELANE/F2RL1/GPER1/HAVCR2/IL2/IL2RA/MAPK14/NR1H2/PARP1/PLK2/PPARD/PPARG/PRKDC/SMAD3/SOD1/SRC/TEK/TGFB1/TNFRSF1B/YTHDF2/PPARA/IL10/PRKCD/TNFRSF1A 26
BP GO:0042307 positive regulation of protein import into nucleus 11/316 40/18870 3.66342309189168e-11 4.71335259657816e-10 1.72735467544974e-10 BAG3/CDK1/EP300/HSP90AA1/JAK2/MAPK14/PIK3R1/PTGS2/SMAD3/TGFB1/PRKCD 11
BP GO:2001235 positive regulation of apoptotic signaling pathway 18/316 145/18870 4.05157858594515e-11 5.19935226247768e-10 1.90546437082199e-10 BAD/BAX/BCL2L11/CASP2/DAB2IP/GPER1/JAK2/MCL1/SFRP1/SOD1/STK4/TLR4/TNF/TNFSF10/TP53/ATF3/PRKCD/CTSL 18
BP GO:0003206 cardiac chamber morphogenesis 17/316 127/18870 4.2210618245538e-11 5.38973384402836e-10 1.97523562350736e-10 ACVR1/BMP2/BMPR2/FGFR2/HIF1A/MDM2/NOTCH1/NOTCH2/NRP2/NSD2/RYR2/SOS1/TEK/TGFB1/TGFB2/TGFBR2/TP53 17
BP GO:0032869 cellular response to insulin stimulus 21/316 206/18870 4.22152630812318e-11 5.38973384402836e-10 1.97523562350736e-10 AKT2/GRB2/HRAS/KAT2B/MAPK1/MAPK3/MTOR/NCOA1/PARP1/PIK3R1/PKM/PPARG/PRKDC/PTPN11/RAF1/SHC1/SOS1/SRC/PRKCD/PTPN1/PIK3CA 21
BP GO:1902107 positive regulation of leukocyte differentiation 20/316 185/18870 4.26375307158071e-11 5.41594283290863e-10 1.9848407227554e-10 BAD/BTK/CBFB/CD86/GLI2/HSF1/IL2/IL2RA/MMP14/NOTCH2/PRKCA/PRKDC/RARA/RHOA/RUNX1/SMARCA2/TGFB1/TGFBR2/TNF/IL10 20
BP GO:1903708 positive regulation of hemopoiesis 20/316 185/18870 4.26375307158071e-11 5.41594283290863e-10 1.9848407227554e-10 BAD/BTK/CBFB/CD86/GLI2/HSF1/IL2/IL2RA/MMP14/NOTCH2/PRKCA/PRKDC/RARA/RHOA/RUNX1/SMARCA2/TGFB1/TGFBR2/TNF/IL10 20
BP GO:0050796 regulation of insulin secretion 19/316 165/18870 4.37414360155002e-11 5.5420621469385e-10 2.0310610685263e-10 BAD/CCL5/F2/F2RL1/GCG/GPER1/HIF1A/HNF4A/IL6/JAK2/KCNJ11/NR0B2/PLA2G6/PTPN11/SFRP1/SLC2A2/SSTR5/TCF7L2/TNF 19
BP GO:0008637 apoptotic mitochondrial changes 16/316 110/18870 4.42398849521528e-11 5.5910254602822e-10 2.04900519778392e-10 BAD/BAK1/BAX/BCL2/BCL2A1/BCL2L1/BCL2L11/GPER1/GZMB/HK2/HSPA1A/MAPK8/MCL1/TNFSF10/TP53/MMP9 16
BP GO:1904707 positive regulation of vascular associated smooth muscle cell proliferation 12/316 52/18870 4.47835379757128e-11 5.64543993875652e-10 2.06894707607094e-10 DDR2/FGF2/FGFR2/JAK2/MDM2/MMP2/PDGFB/SRC/TERT/TNF/IL10/MMP9 12
BP GO:2000241 regulation of reproductive process 21/316 207/18870 4.6277692703805e-11 5.80642879299605e-10 2.12794644952495e-10 AGO2/AR/AURKA/BAX/BCL2L1/CDC25B/CIB1/CTNNB1/ESR1/HDAC2/ITGB3/KIT/NOTCH1/SFRP1/SOD1/SRC/STK4/TRIP13/VEGFA/YTHDF2/PTAFR 21
BP GO:0007179 transforming growth factor beta receptor signaling pathway 22/316 229/18870 4.62932423800567e-11 5.80642879299605e-10 2.12794644952495e-10 ACVR1/AXIN1/BMP2/EP300/HDAC1/HDAC2/HSPA1A/ITGA3/LATS2/PARP1/PPARG/PTK2/SMAD2/SMAD3/SRC/TGFB1/TGFB2/TGFBR2/TP53/PPARA/MEN1/ADAM17 22
BP GO:0001704 formation of primary germ layer 17/316 128/18870 4.79463352712244e-11 5.99869939032461e-10 2.19840999080301e-10 ACVR1/AXIN1/BMPR2/CTNNB1/EPHA2/FGFR2/GRB2/ITGA2/ITGA3/ITGB1/ITGB3/MMP14/MMP2/SETD2/SMAD2/SMAD3/MMP9 17
BP GO:0009743 response to carbohydrate 22/316 230/18870 5.0423065856323e-11 6.29279861886911e-10 2.30619180153393e-10 ACE/ANGPT2/BAD/GCG/GPER1/HIF1A/HNF4A/ITGA2/KAT7/MAP2K3/NR0B2/PLA2G6/PRKAA2/PTGS2/PTK2B/RAF1/SLC2A2/SMAD2/TCF7L2/TNF/CASP3/PIK3CA 22
BP GO:0090596 sensory organ morphogenesis 24/316 277/18870 5.25865553248744e-11 6.5301513478053e-10 2.39317709229201e-10 BAK1/BAX/BCL2/CTNNB1/DVL2/EPHA2/EPHB2/FGF2/FGFR2/GATA2/HDAC1/HDAC2/HIF1A/KCNQ1/KDR/MAPK1/MAPK3/NOTCH1/NOTCH2/NTRK2/RARB/SOD1/VEGFA/VHL 24
BP GO:1901988 negative regulation of cell cycle phase transition 24/316 277/18870 5.25865553248744e-11 6.5301513478053e-10 2.39317709229201e-10 ACVR1/APC/AURKB/BCL2/BLM/CASP2/CCL2/CCND1/CDK1/CDK2/CHEK2/E2F1/EZH2/MAD2L2/MAPK14/MDM2/MSH2/PLK2/PRKDC/PTPN11/TOPBP1/TP53/TRIP13/CCNB1 24
BP GO:0006109 regulation of carbohydrate metabolic process 20/316 188/18870 5.7213753142519e-11 7.08008533787658e-10 2.59471750953726e-10 AKT2/ARNT/BAD/EP300/GCG/GPER1/HIF1A/KAT2B/MTOR/PDGFB/PRKAA2/PRKAG2/PTK2B/SRC/TCF7L2/TGFB1/TP53/PPARA/APP/PTAFR 20
BP GO:0038061 non-canonical NF-kappaB signal transduction 18/316 148/18870 5.72987675581357e-11 7.08008533787658e-10 2.59471750953726e-10 BIRC2/BIRC3/CD86/DDX3X/EGFR/EP300/HAVCR2/ILK/NFKB2/PHB2/PRDX1/RHOA/TERF2IP/TLR2/TLR4/TNF/TNFRSF10B/APP 18
BP GO:0048638 regulation of developmental growth 26/316 328/18870 5.87116956909364e-11 7.23676012071986e-10 2.65213585733197e-10 ABL1/ADRB2/AR/BCL2/BCL2L11/BMPR2/CDK1/EZR/FGF2/FGFR2/FGFR3/FTO/LATS2/LPAR3/MAPK14/NOTCH1/PIM1/PPARD/RUNX1/SOD1/STK4/VEGFA/YAP1/PPARA/PIK3CA/APP 26
BP GO:0019318 hexose metabolic process 22/316 233/18870 6.49797503042815e-11 7.98962841179738e-10 2.92804786177966e-10 AKT2/BAD/ENO1/EP300/FUT2/GCG/HK2/KAT2B/KCNJ11/KCNQ1/MAPK14/PFKFB3/PGK1/PKM/PPARD/SRC/TCF7L2/TNF/TP53/PPARA/ATF3/PIK3CA 22
BP GO:0001649 osteoblast differentiation 23/316 257/18870 7.0085226126651e-11 8.5962026738143e-10 3.15034586856639e-10 ACVR1/AXIN2/BMP2/BMPR2/CBFB/CDK6/CTNNB1/DDR2/EPHA2/FGF2/FGFR2/GLI2/IL6/ILK/MAPK14/NOTCH1/PPARG/PTK2/SFRP1/SMAD3/TNF/YAP1/MEN1 23
BP GO:0048645 animal organ formation 13/316 67/18870 7.18027847232119e-11 8.78528189554592e-10 3.21963983098406e-10 AR/AXIN2/BMP2/CTNNB1/FGF1/FGF2/FGFR2/MAP2K2/MAPK1/MAPK3/NOTCH1/PIM1/TGFBR2 13
BP GO:0002639 positive regulation of immunoglobulin production 12/316 54/18870 7.22364550908644e-11 8.8167331005769e-10 3.23116610340812e-10 BTK/CD86/EPHB2/IL2/IL6/MAD2L2/MSH2/NSD2/PHB2/TFRC/TGFB1/IL10 12
BP GO:2001243 negative regulation of intrinsic apoptotic signaling pathway 16/316 114/18870 7.69399090372108e-11 9.36790307106722e-10 3.43315948412509e-10 BCL2/BCL2L1/CTNNB1/DDX3X/ENO1/HDAC1/HIF1A/HSPA1A/KDM1A/MDM2/NFE2L2/PTGS2/SRC/IL10/PTPN1/MMP9 16
BP GO:1901888 regulation of cell junction assembly 21/316 213/18870 7.94175527781085e-11 9.64604436662573e-10 3.53509301391606e-10 ABL1/ACE/CTNNB1/EPHA2/EPHB2/IKBKB/KDR/MMP14/NTRK1/NTRK2/PTK2/PTK2B/RHOA/SFRP1/SMAD3/SRC/TEK/TLR2/TNF/VEGFA/APP 21
BP GO:0035148 tube formation 18/316 151/18870 8.03591101261276e-11 9.73671547935993e-10 3.56832226364869e-10 ABL1/BCL2L11/CTNNB1/DAB2IP/DVL2/FGF2/FGFR2/HIF1A/NOTCH1/RARA/SETD2/SFRP1/STK4/TGFB1/TGFB2/TGM2/VEGFA/CASP3 18
BP GO:0000075 cell cycle checkpoint signaling 20/316 192/18870 8.39388030021242e-11 1.01213165359083e-09 3.70927128445695e-10 APC/AURKB/BLM/CASP2/CCND1/CDK1/CDK2/CHEK2/E2F1/MAD2L2/MAPK14/MDM2/MSH2/PLK2/PRKDC/PTPN11/TOPBP1/TP53/TRIP13/CCNB1 20
BP GO:0071466 cellular response to xenobiotic stimulus 20/316 192/18870 8.39388030021242e-11 1.01213165359083e-09 3.70927128445695e-10 ABCC2/ABCC3/AIP/CYP2A6/CYP2E1/CYP3A4/E2F1/EHMT2/EPHX1/HNF4A/HSF1/ITGB3/KCNH2/KCNQ1/NAT2/NFE2L2/PRKAA2/SULT1A1/TFRC/TP53 20
BP GO:0010821 regulation of mitochondrion organization 18/316 152/18870 8.9787940138909e-11 1.08005155945406e-09 3.9581849070748e-10 AURKA/BAD/BAK1/BAX/BCL2L1/BCL2L11/EP300/GPER1/GZMB/HIF1A/HSPA1A/KDR/MAPK8/PPARG/TFRC/TNFSF10/TP53/MMP9 18
BP GO:0006006 glucose metabolic process 20/316 193/18870 9.22395134340902e-11 1.10687416120908e-09 4.05648467480893e-10 AKT2/BAD/ENO1/EP300/GCG/HK2/KAT2B/KCNJ11/KCNQ1/MAPK14/PGK1/PKM/PPARD/SRC/TCF7L2/TNF/TP53/PPARA/ATF3/PIK3CA 20
BP GO:0060348 bone development 21/316 215/18870 9.46887381768286e-11 1.13354000234707e-09 4.154209944499e-10 ANXA2/AXIN2/BMP2/BMPR2/DDR2/FGFR2/FGFR3/KDR/MAPK14/MMP14/NOTCH2/NSD2/RARA/RARB/RHOA/SRC/SRD5A2/TEK/TGFBR2/TGM2/TP53 21
BP GO:0005996 monosaccharide metabolic process 23/316 261/18870 9.56430700167817e-11 1.13949929719278e-09 4.17604963419587e-10 AKT2/BAD/ENO1/EP300/FUT2/GCG/HK2/KAT2B/KCNJ11/KCNQ1/MAPK14/PFKFB3/PGK1/PKM/PPARD/SLC2A1/SRC/TCF7L2/TNF/TP53/PPARA/ATF3/PIK3CA 23
BP GO:0071695 anatomical structure maturation 23/316 261/18870 9.56430700167817e-11 1.13949929719278e-09 4.17604963419587e-10 AURKA/BCL2/BMP2/BTK/CBFB/CDC25B/CTNNB1/EPAS1/ERCC2/FGFR3/GATA2/HIF1A/KDM1A/KDR/MMP2/PPARG/PTK2B/RHOA/TGFB2/TRIP13/VEGFA/YTHDF2/APP 23
BP GO:0002062 chondrocyte differentiation 16/316 116/18870 1.00594864183624e-10 1.19564181429679e-09 4.38180135215886e-10 AXIN2/BMP2/BMPR2/CCN2/CTNNB1/EIF2AK3/FGFR3/HIF1A/LOXL2/MAPK14/PTPN11/RARB/RUNX1/SMAD3/TGFB1/TGFBR2 16
BP GO:0043627 response to estrogen 13/316 69/18870 1.06148626298513e-10 1.25567284948384e-09 4.6018037542234e-10 AR/EP300/ESR1/ESR2/HSP90AA1/IGFBP2/KMT2D/MDM2/MMP14/MMP2/RARA/SFRP1/TEK 13
BP GO:1901224 positive regulation of non-canonical NF-kappaB signal transduction 13/316 69/18870 1.06148626298513e-10 1.25567284948384e-09 4.6018037542234e-10 CD86/DDX3X/EGFR/EP300/HAVCR2/ILK/PHB2/RHOA/TERF2IP/TLR2/TLR4/TNF/APP 13
BP GO:2000116 regulation of cysteine-type endopeptidase activity 20/316 195/18870 1.11186479285091e-10 1.31215816688221e-09 4.80881177049864e-10 BAD/BAK1/BAX/BIRC2/BIRC3/CASP10/CASP2/DDX3X/EIF2AK3/GPER1/JAK2/PPARG/RAF1/SMAD3/SRC/TNF/TNFSF10/VEGFA/XIAP/MMP9 20
BP GO:0050871 positive regulation of B cell activation 14/316 84/18870 1.13254823073049e-10 1.33341527542608e-09 4.88671505712409e-10 BAD/BCL2/BTK/EPHB2/IL2/IL6/MAD2L2/MMP14/MSH2/NSD2/TFRC/TGFB1/TLR4/IL10 14
BP GO:0001836 release of cytochrome c from mitochondria 12/316 56/18870 1.14127113098716e-10 1.34052364373833e-09 4.91276588397693e-10 BAD/BAK1/BAX/BCL2/BCL2A1/BCL2L1/BCL2L11/GPER1/MCL1/TNFSF10/TP53/MMP9 12
BP GO:0030595 leukocyte chemotaxis 22/316 240/18870 1.15636917666559e-10 1.35506923237432e-09 4.96607271817345e-10 CALCA/CCL2/CCL5/CCR2/CXCR2/DPP4/F2RL1/FLT1/IL6/KIT/LGALS3/MAPK1/MAPK3/MMP2/PDGFB/PIK3CG/PTK2/PTK2B/TGFB2/VEGFA/IL10/ADAM17 22
BP GO:0042692 muscle cell differentiation 29/316 419/18870 1.16347895030471e-10 1.3602077095834e-09 4.98490426631229e-10 ACVR1/BCL2/BMP2/BMPR2/CDH2/CDK1/CTNNB1/EZH2/FGFR2/GPER1/ITGB1/KDM1A/KIT/KLF5/KRAS/MAPK14/MDM2/MMP14/MTOR/NOTCH1/PDGFB/PDGFRA/PDGFRB/RARA/RARB/TGFB1/VEGFA/CASP3/PPARA 29
BP GO:0043123 positive regulation of canonical NF-kappaB signal transduction 20/316 196/18870 1.21965861582818e-10 1.41923911660006e-09 5.201243219996e-10 ABL1/BIRC2/BIRC3/BRD4/CASP10/CTNNB1/CUL1/F2RL1/IKBKB/PARP1/PLK2/RHOA/TERF2IP/TFRC/TLR4/TNF/TNFRSF10B/TNFSF10/XIAP/TNFRSF1A 20
BP GO:1901991 negative regulation of mitotic cell cycle phase transition 20/316 196/18870 1.21965861582818e-10 1.41923911660006e-09 5.201243219996e-10 ACVR1/APC/AURKB/BCL2/BLM/CASP2/CCL2/CCND1/CDK1/CDK2/CHEK2/EZH2/MAD2L2/MDM2/PLK2/PRKDC/TOPBP1/TP53/TRIP13/CCNB1 20
BP GO:0002274 myeloid leukocyte activation 22/316 241/18870 1.25347500584999e-10 1.45519703004725e-09 5.33302217911208e-10 BTK/CCL5/CCR2/CXCR2/F2RL1/GATA2/HAVCR2/IL13RA2/IL6/JAK2/KIT/NOTCH2/PIK3CG/PLA2G2A/TGFBR2/TLR2/TLR4/TNF/IL10/PRKCD/APP/PTAFR 22
BP GO:0043122 regulation of canonical NF-kappaB signal transduction 23/316 265/18870 1.29752608298678e-10 1.50284227523666e-09 5.50763300093059e-10 ABL1/BIRC2/BIRC3/BRD4/CASP10/CTNNB1/CUL1/DAB2IP/ESR1/F2RL1/HDAC1/IKBKB/PARP1/PLK2/RHOA/TERF2IP/TFRC/TLR4/TNF/TNFRSF10B/TNFSF10/XIAP/TNFRSF1A 23
BP GO:0034103 regulation of tissue remodeling 14/316 85/18870 1.33563176550921e-10 1.54339670681064e-09 5.65625733054339e-10 CALCA/DDR2/FLT4/IL2/IL6/ITGB3/PPARG/PRKCA/RUNX1/SFRP1/SRC/TFRC/TGFB1/TP53 14
BP GO:0007265 Ras protein signal transduction 26/316 341/18870 1.38013951774761e-10 1.59019546124983e-09 5.82776592369308e-10 ABL1/AGTR1/CCNA2/CDK2/DAB2IP/EPHB2/F2RL1/FGF2/FOXM1/GNB1/GRB2/HRAS/ITGA3/ITGB1/KRAS/NOTCH1/NOTCH2/NTRK1/PIK3CG/PLK2/RAF1/RHOA/SOS1/SRC/TGFB2/TP53 26
BP GO:0043276 anoikis 10/316 34/18870 1.38250166302569e-10 1.59019546124983e-09 5.82776592369308e-10 BCL2/E2F1/ITGB1/MCL1/MTOR/NOTCH1/NTRK2/PTK2/SRC/PIK3CA 10
BP GO:0009306 protein secretion 27/316 368/18870 1.43193775503039e-10 1.64327201680729e-09 6.02228147185196e-10 BAD/CCL5/F2/F2RL1/GCG/GPER1/HIF1A/HNF4A/IL6/JAK2/KCNJ11/NR0B2/NR1H2/PLA2G6/PPARG/PTPN11/RAF1/SFRP1/SLC2A2/SMAD2/SSTR5/TCF7L2/TGFB1/TGFB2/TLR2/TLR4/TNF 27
BP GO:0010623 programmed cell death involved in cell development 9/316 25/18870 1.49257427792874e-10 1.70892908151841e-09 6.26290220917467e-10 BAX/BCL2/BCL2L1/CASP2/FGF2/KIT/NTRK1/PRKDC/SOD1 9
BP GO:0003012 muscle system process 30/316 452/18870 1.51884930184473e-10 1.73456936838984e-09 6.35686901623974e-10 ADRB2/CALCA/ENO1/EZH2/GPER1/HDAC2/HSP90AA1/ITGA2/KCNH2/KCNQ1/KIT/MAP2K3/MTOR/NOTCH1/PARP1/PIK3CG/PPARG/PRKCA/PTGS2/RHOA/RYR2/SMAD3/SOD1/SSTR2/TNF/TNFRSF1B/PPARA/TNFRSF1A/PIK3CA/PTAFR 30
BP GO:0035592 establishment of protein localization to extracellular region 27/316 369/18870 1.52191783524589e-10 1.73456936838984e-09 6.35686901623974e-10 BAD/CCL5/F2/F2RL1/GCG/GPER1/HIF1A/HNF4A/IL6/JAK2/KCNJ11/NR0B2/NR1H2/PLA2G6/PPARG/PTPN11/RAF1/SFRP1/SLC2A2/SMAD2/SSTR5/TCF7L2/TGFB1/TGFB2/TLR2/TLR4/TNF 27
BP GO:0150115 cell-substrate junction organization 15/316 102/18870 1.54081511115305e-10 1.75210684165741e-09 6.42114054234266e-10 ABL1/BCL2/ITGA2/ITGB3/KDR/MMP14/PIK3R1/PTK2/PTK2B/RHOA/SFRP1/SMAD3/SRC/TEK/VEGFA 15
BP GO:0090316 positive regulation of intracellular protein transport 18/316 158/18870 1.71590369498013e-10 1.94677073757746e-09 7.1345469422858e-10 AKT2/BAG3/CDK1/CIB1/EP300/ERBB2/GZMB/HRAS/HSP90AA1/JAK2/MAPK14/MAPK8/MDM2/PIK3R1/PTGS2/SMAD3/TGFB1/PRKCD 18
BP GO:0090087 regulation of peptide transport 20/316 200/18870 1.75592195915173e-10 1.9876558775704e-09 7.28438325577208e-10 BAD/CA2/CCL5/F2/F2RL1/GCG/GPER1/HIF1A/HNF4A/IL6/JAK2/KCNJ11/NR0B2/PLA2G6/PTPN11/SFRP1/SLC2A2/SSTR5/TCF7L2/TNF 20
BP GO:0043467 regulation of generation of precursor metabolites and energy 17/316 139/18870 1.80798823677742e-10 2.04196318506626e-09 7.48340927725449e-10 AKT2/ARNT/CDK1/EP300/HIF1A/KAT2B/MTOR/PHB2/PRKAA2/PRKAG2/RHOA/TNF/TP53/PPARA/CCNB1/PIK3CA/APP 17
BP GO:0002768 immune response-regulating cell surface receptor signaling pathway 26/316 346/18870 1.89622415608585e-10 2.13678351855092e-09 7.83090788470288e-10 ABL1/BAX/BCL2/BTK/DAB2IP/EP300/EZR/F2RL1/FPR1/GRB2/HRAS/IKBKB/KIT/LGALS3/MAPK1/MAPK10/MAPK8/PIK3R1/PLA2G6/PTK2/SOS1/SRC/TLR2/TLR4/PRKCD/PIK3CA 26
BP GO:0048873 homeostasis of number of cells within a tissue 10/316 35/18870 1.90700852896309e-10 2.14409607580715e-09 7.8577070254572e-10 AKT3/BAX/BCL2/CCR2/GATA2/KRAS/NOTCH1/PTPN11/VHL/XIAP 10
BP GO:0032388 positive regulation of intracellular transport 20/316 201/18870 1.92072596819293e-10 2.1546660748807e-09 7.89644407503091e-10 AKT2/ANXA2/BAG3/CDK1/CIB1/EP300/ERBB2/EZR/GZMB/HRAS/HSP90AA1/JAK2/MAPK14/MAPK8/MDM2/PIK3R1/PTGS2/SMAD3/TGFB1/PRKCD 20
BP GO:0090257 regulation of muscle system process 22/316 247/18870 2.01603356884257e-10 2.25651111561931e-09 8.26968690735989e-10 ADRB2/CALCA/ENO1/GPER1/HSP90AA1/ITGA2/KCNQ1/KIT/NOTCH1/PARP1/PIK3CG/PPARG/PRKCA/PTGS2/RHOA/RYR2/SMAD3/SOD1/TNFRSF1B/PPARA/TNFRSF1A/PTAFR 22
BP GO:0019058 viral life cycle 25/316 321/18870 2.02448077675296e-10 2.25871972512146e-09 8.27778104390415e-10 AGTR1/BCL2/CCL2/CCL5/CD86/CDK1/DDX3X/DPP4/EGFR/EPHA2/HSPA1A/ITGA2/ITGB1/ITGB3/NOTCH1/NR5A2/RNASEL/SLC1A5/TFRC/TMPRSS2/TMPRSS4/TNF/TOP2A/CTSL/CTSB 25
BP GO:0034101 erythrocyte homeostasis 17/316 140/18870 2.02705616357054e-10 2.25871972512146e-09 8.27778104390415e-10 ARNT/B2M/CDK6/EPAS1/ERCC2/GATA2/HIF1A/HSPA1A/JAK2/KCNQ1/KIT/MAPK14/PRDX1/PRKDC/SLC1A5/VEGFA/CASP3 17
BP GO:0002695 negative regulation of leukocyte activation 20/316 202/18870 2.09984901217687e-10 2.33462054984119e-09 8.55594322626515e-10 BTK/CBFB/CCR2/CD86/ERBB2/GPER1/HAVCR2/IL13RA2/IL2/IL2RA/JAK3/LGALS3/PDCD1LG2/PLA2G2A/PLA2G2D/RUNX1/SFRP1/CASP3/IL10/IDO1 20
BP GO:0038083 peptidyl-tyrosine autophosphorylation 8/316 18/18870 2.1417774972296e-10 2.37067699915081e-09 8.6880833007003e-10 ABL1/ACE/EGFR/KDR/MAPK3/NTRK1/PTK2B/VEGFA 8
BP GO:2000811 negative regulation of anoikis 8/316 18/18870 2.1417774972296e-10 2.37067699915081e-09 8.6880833007003e-10 BCL2/ITGB1/MCL1/NOTCH1/NTRK2/PTK2/SRC/PIK3CA 8
BP GO:0060135 maternal process involved in female pregnancy 12/316 59/18870 2.18767167921679e-10 2.41611881032084e-09 8.85461895314107e-10 ANGPT2/AR/BMPR2/ESR1/GJB2/HAVCR2/ITGA3/PARP1/PPARD/PTGS2/VDR/CTSB 12
BP GO:0046631 alpha-beta T cell activation 19/316 181/18870 2.20067622936724e-10 2.42511605673317e-09 8.88759216135765e-10 ABL1/BCL2/CBFB/CCR2/CD86/IL2/IL2RA/IL6/JAK1/JAK2/JAK3/MTOR/PLA2G2D/RARA/RHOA/RUNX1/TGFBR2/CTSL/MEN1 19
BP GO:0033143 regulation of intracellular steroid hormone receptor signaling pathway 13/316 73/18870 2.23128253230855e-10 2.45342784169257e-09 8.99134950417866e-10 AR/EP300/HDAC1/KDM1A/KMT2D/NCOR2/PARP1/PHB2/RHOA/SFRP1/SKP2/SRC/YAP1 13
BP GO:0033157 regulation of intracellular protein transport 21/316 226/18870 2.40588393733547e-10 2.63959837696234e-09 9.67362934202207e-10 AKT2/BAG3/CDK1/CIB1/EP300/ERBB2/GZMB/HRAS/HSP90AA1/JAK2/LCP1/MAPK14/MAPK8/MDM2/PIK3R1/PTGS2/PTPN11/SMAD3/TGFB1/PRKCD/PTPN1 21
BP GO:0071692 protein localization to extracellular region 27/316 377/18870 2.45940370605492e-10 2.69239984662854e-09 9.86713675236253e-10 BAD/CCL5/F2/F2RL1/GCG/GPER1/HIF1A/HNF4A/IL6/JAK2/KCNJ11/NR0B2/NR1H2/PLA2G6/PPARG/PTPN11/RAF1/SFRP1/SLC2A2/SMAD2/SSTR5/TCF7L2/TGFB1/TGFB2/TLR2/TLR4/TNF 27
BP GO:0007093 mitotic cell cycle checkpoint signaling 17/316 142/18870 2.54059947513678e-10 2.77520187743606e-09 1.01705905511637e-09 APC/AURKB/BLM/CASP2/CCND1/CDK1/CDK2/CHEK2/MAD2L2/MDM2/MSH2/PLK2/PRKDC/TOPBP1/TP53/TRIP13/CCNB1 17
BP GO:0060218 hematopoietic stem cell differentiation 10/316 36/18870 2.6016044534151e-10 2.83563524704109e-09 1.03920674328555e-09 ABL1/ACE/BCL2/CDK6/ERCC2/NFE2L2/PRKDC/SFRP1/TP53/YTHDF2 10
BP GO:0046324 regulation of glucose import 12/316 60/18870 2.69398409640693e-10 2.92992780158243e-09 1.0737631830192e-09 ACE/AKT2/GPC3/HK2/MAPK14/NFE2L2/PIK3R1/PRKAG2/PTPN11/RNASEL/TERT/TNF 12
BP GO:0038127 ERBB signaling pathway 16/316 124/18870 2.78847333521574e-10 3.01953555084533e-09 1.10660273013014e-09 ABL1/DAB2IP/EGFR/ERBB2/GPER1/GRB2/MAPK1/PTK2/PTK2B/PTPN11/SHC1/SOS1/SRC/TGFB1/MMP9/PIK3CA 16
BP GO:0046632 alpha-beta T cell differentiation 16/316 124/18870 2.78847333521574e-10 3.01953555084533e-09 1.10660273013014e-09 ABL1/BCL2/CBFB/CD86/IL2/IL6/JAK1/JAK3/MTOR/PLA2G2D/RARA/RHOA/RUNX1/TGFBR2/CTSL/MEN1 16
BP GO:0030307 positive regulation of cell growth 18/316 163/18870 2.87862893517668e-10 3.11041464164545e-09 1.13990819989452e-09 BCL2/BMPR2/CIB1/DDX3X/EGFR/ERBB2/F2/IL2/LPAR3/MMP14/MTOR/PRSS2/PTK2B/SFRP1/TGFB2/VEGFA/YAP1/ADAM17 18
BP GO:0034644 cellular response to UV 14/316 90/18870 2.94718732390284e-10 3.17761536089049e-09 1.16453599384862e-09 AURKB/BAK1/BAX/EP300/KDM1A/MAPK14/MDM2/MMP2/MMP3/PARP1/PIK3R1/TP53/PRKCD/MMP9 14
BP GO:0034284 response to monosaccharide 20/316 206/18870 2.9836792009377e-10 3.21002727825022e-09 1.17641434919005e-09 ACE/ANGPT2/BAD/GCG/GPER1/HIF1A/HNF4A/ITGA2/NR0B2/PLA2G6/PRKAA2/PTGS2/PTK2B/RAF1/SLC2A2/SMAD2/TCF7L2/TNF/CASP3/PIK3CA 20
BP GO:0007173 epidermal growth factor receptor signaling pathway 15/316 107/18870 3.08926021307366e-10 3.31647031906746e-09 1.21542371257997e-09 ABL1/DAB2IP/EGFR/ERBB2/GPER1/GRB2/PTK2/PTK2B/PTPN11/SHC1/SOS1/SRC/TGFB1/MMP9/PIK3CA 15
BP GO:0001952 regulation of cell-matrix adhesion 16/316 125/18870 3.14994218927341e-10 3.37435867142765e-09 1.23663870001292e-09 ABL1/BCL2/CDK6/CIB1/ITGB3/KDR/MMP14/PIK3R1/PTK2/PTK2B/RHOA/SFRP1/SMAD3/SRC/TEK/VEGFA 16
BP GO:0050714 positive regulation of protein secretion 17/316 144/18870 3.17216182324829e-10 3.38217851547475e-09 1.23950452511284e-09 BAD/F2/F2RL1/GCG/GPER1/HIF1A/JAK2/NR0B2/NR1H2/PLA2G6/PPARG/SLC2A2/TCF7L2/TGFB1/TGFB2/TLR2/TLR4 17
BP GO:0010822 positive regulation of mitochondrion organization 13/316 75/18870 3.17756755560429e-10 3.38217851547475e-09 1.23950452511284e-09 AURKA/BAD/BAK1/BAX/BCL2L11/GPER1/GZMB/HIF1A/KDR/MAPK8/TNFSF10/TP53/MMP9 13
BP GO:0035924 cellular response to vascular endothelial growth factor stimulus 13/316 75/18870 3.17756755560429e-10 3.38217851547475e-09 1.23950452511284e-09 DAB2IP/FLT1/FLT3/FLT4/KDR/MAP2K3/MAPK14/NOTCH1/NRP2/PDGFRA/PDGFRB/VEGFA/PIK3CA 13
BP GO:0071674 mononuclear cell migration 20/316 207/18870 3.25329441739756e-10 3.45541398545715e-09 1.26634394119529e-09 ABL1/CALCA/CCL2/CCL5/CCR2/CXCR2/FLT1/IL6/ITGB3/LGALS3/MAPK1/MAPK3/PDGFB/PIK3CG/PTK2/PTK2B/RHOA/TNF/ADAM17/APP 20
BP GO:0071480 cellular response to gamma radiation 9/316 27/18870 3.32472458264431e-10 3.523784525809e-09 1.29140045248314e-09 BCL2L1/CHEK2/HRAS/HSF1/KDM1A/MDM2/TP53/WRN/YAP1 9
BP GO:0035051 cardiocyte differentiation 18/316 165/18870 3.52153396151398e-10 3.72446981692326e-09 1.36494782005158e-09 ACVR1/BMP2/CDK1/EGFR/GPER1/ITGB1/MAPK1/MAPK3/MTOR/NOTCH1/PDGFRA/PDGFRB/RARA/RARB/TGFB1/TGFB2/VEGFA/PPARA 18
BP GO:1903076 regulation of protein localization to plasma membrane 15/316 108/18870 3.53390989433093e-10 3.72965712315011e-09 1.36684886977794e-09 AR/BCL2L1/CIB1/EGFR/EPHA2/EPHB2/EZR/GPER1/ITGA3/ITGB1/LGALS3/MMP14/PIK3R1/TGFB1/TNF 15
BP GO:0046824 positive regulation of nucleocytoplasmic transport 12/316 62/18870 4.03605609007536e-10 4.23418980773353e-09 1.55175056634634e-09 BAG3/CDK1/EP300/HSP90AA1/JAK2/MAPK14/MDM2/PIK3R1/PTGS2/SMAD3/TGFB1/PRKCD 12
BP GO:0014911 positive regulation of smooth muscle cell migration 11/316 49/18870 4.03740855064335e-10 4.23418980773353e-09 1.55175056634634e-09 BCL2/CCL5/DDR2/ITGA2/ITGB3/MDM2/PDGFB/PDGFRB/SRC/TERT/TLR4 11
BP GO:0048546 digestive tract morphogenesis 11/316 49/18870 4.03740855064335e-10 4.23418980773353e-09 1.55175056634634e-09 BCL2/CTNNB1/EGFR/FGFR2/GLI2/HIF1A/NOTCH1/PDGFRA/SFRP1/SMAD2/SMAD3 11
BP GO:0035264 multicellular organism growth 17/316 147/18870 4.3953472043746e-10 4.59991053338323e-09 1.68578030259363e-09 ADRB2/AR/BCL2/EP300/ERCC2/EZR/FTO/MTOR/NOTCH2/PTPN11/RARA/RARB/SOD1/SOS1/TP53/PIK3CA/APP 17
BP GO:0014013 regulation of gliogenesis 15/316 110/18870 4.60409156094111e-10 4.78825522337875e-09 1.75480507300782e-09 BMP2/CTNNB1/EZH2/F2/HDAC1/HDAC2/IL6/KRAS/MTOR/NOTCH1/TGFB1/TLR2/TNF/TNFRSF1B/TP53 15
BP GO:0090398 cellular senescence 15/316 110/18870 4.60409156094111e-10 4.78825522337875e-09 1.75480507300782e-09 ABL1/AKT3/B2M/CDK2/CDK6/HRAS/MAP2K3/MAPK10/MAPK14/MAPK8/PLK2/TERT/TP53/WRN/PRKCD 15
BP GO:1903557 positive regulation of tumor necrosis factor superfamily cytokine production 15/316 110/18870 4.60409156094111e-10 4.78825522337875e-09 1.75480507300782e-09 BTK/CCR2/CD86/EPHB2/HAVCR2/HDAC2/IL6/JAK2/PIK3R1/PTPN11/TGFB1/TLR2/TLR4/APP/PTAFR 15
BP GO:1904705 regulation of vascular associated smooth muscle cell proliferation 14/316 93/18870 4.62295596961222e-10 4.79787862792187e-09 1.75833186895416e-09 DDR2/FGF2/FGFR2/GPER1/JAK2/MDM2/MMP2/PDGFB/PPARG/SRC/TERT/TNF/IL10/MMP9 14
BP GO:0032946 positive regulation of mononuclear cell proliferation 17/316 148/18870 4.89137859360734e-10 5.0659257135452e-09 1.8565660615177e-09 BCL2/BCL2L1/BTK/CCL5/CCR2/CD86/EPHB2/HAVCR2/IGFBP2/IL2/IL2RA/IL6/JAK2/PDCD1LG2/TFRC/TGFBR2/TLR4 17
BP GO:0002697 regulation of immune effector process 27/316 389/18870 4.93070488233126e-10 5.09608256161442e-09 1.86761797657006e-09 B2M/BTK/CCR2/CD86/EPHB2/F2RL1/GATA2/HAVCR2/IL13RA2/IL2/IL6/JAK3/KIT/LGALS3/MAD2L2/MSH2/NSD2/PHB2/RARA/TFRC/TGFB1/TGFB2/TLR4/TNF/TNFRSF1B/IL10/PTAFR 27
BP GO:0009791 post-embryonic development 14/316 94/18870 5.35092371251804e-10 5.51896925059712e-09 2.02259795832022e-09 ABL1/AGO2/BAK1/BAX/BCL2/BCL2L11/ERCC2/FGFR2/IGF2R/JAK2/KDR/MTOR/SMAD2/VEGFA 14
BP GO:0050864 regulation of B cell activation 16/316 130/18870 5.69596261593498e-10 5.8627310059273e-09 2.14858014682474e-09 BAD/BCL2/BTK/EPHB2/IL2/IL6/MAD2L2/MMP14/MSH2/NSD2/SFRP1/TFRC/TGFB1/TLR4/CASP3/IL10 16
BP GO:0006909 phagocytosis 21/316 237/18870 5.78767938044552e-10 5.9448756105317e-09 2.17868459242242e-09 ABL1/BTK/CCL2/CCR2/ELANE/F2RL1/GATA2/ITGA2/ITGB1/ITGB3/PLA2G6/PTK2/RARA/SOD1/SRC/TGM2/TLR2/TLR4/TNF/PRKCD/PIK3CA 21
BP GO:1904036 negative regulation of epithelial cell apoptotic process 12/316 64/18870 5.95541794606503e-10 6.10460911432374e-09 2.23722390365525e-09 ABL1/BCL2/GATA2/ITGB3/KDR/NFE2L2/PRKAA2/TCF7L2/TEK/TERT/YAP1/PPARA 12
BP GO:0070242 thymocyte apoptotic process 8/316 20/18870 5.98829084658867e-10 6.12572702995300e-09 2.24496322074441e-09 BAK1/BAX/BCL2L11/CHEK2/HIF1A/JAK3/TP53/VHL 8
BP GO:0007044 cell-substrate junction assembly 14/316 95/18870 6.18213768132875e-10 6.29821047044758e-09 2.30817514288923e-09 ABL1/BCL2/ITGA2/ITGB3/KDR/MMP14/PTK2/PTK2B/RHOA/SFRP1/SMAD3/SRC/TEK/VEGFA 14
BP GO:1990874 vascular associated smooth muscle cell proliferation 14/316 95/18870 6.18213768132875e-10 6.29821047044758e-09 2.30817514288923e-09 DDR2/FGF2/FGFR2/GPER1/JAK2/MDM2/MMP2/PDGFB/PPARG/SRC/TERT/TNF/IL10/MMP9 14
BP GO:0015833 peptide transport 22/316 262/18870 6.22478146794408e-10 6.32873912178754e-09 2.31936331681569e-09 BAD/CA2/CCL5/F2/F2RL1/GCG/GPER1/HIF1A/HNF4A/IL6/JAK2/KCNJ11/NR0B2/PLA2G6/PTPN11/RAF1/SFRP1/SLC2A2/SMAD2/SSTR5/TCF7L2/TNF 22
BP GO:0030218 erythrocyte differentiation 16/316 131/18870 6.39136633205565e-10 6.48489852228085e-09 2.37659278671646e-09 ARNT/B2M/CDK6/EPAS1/ERCC2/GATA2/HIF1A/HSPA1A/JAK2/KCNQ1/KIT/MAPK14/PRKDC/SLC1A5/VEGFA/CASP3 16
BP GO:0035094 response to nicotine 11/316 51/18870 6.40583429723029e-10 6.48639448514677e-09 2.37714102884301e-09 B2M/BAD/BCL2/HDAC2/KCNQ1/MAPK1/MMP2/NTRK1/TNF/CASP3/PPARA 11
BP GO:1901222 regulation of non-canonical NF-kappaB signal transduction 15/316 113/18870 6.77448866108466e-10 6.84579906804345e-09 2.50885601810465e-09 BIRC2/CD86/DDX3X/EGFR/EP300/HAVCR2/ILK/PHB2/PRDX1/RHOA/TERF2IP/TLR2/TLR4/TNF/APP 15
BP GO:0002440 production of molecular mediator of immune response 24/316 314/18870 6.90682303935475e-10 6.96542638635534e-09 2.5526971701007e-09 B2M/BTK/CCR2/CD86/ELANE/EPHB2/F2RL1/IL13RA2/IL2/IL6/JAK3/KIT/MAD2L2/MSH2/NSD2/PHB2/PRKDC/TFRC/TGFB1/TGFB2/TLR4/TNF/TNFRSF1B/IL10 24
BP GO:0030178 negative regulation of Wnt signaling pathway 18/316 173/18870 7.66343709624796e-10 7.6819032097329e-09 2.81527238919445e-09 APC/AXIN1/AXIN2/BMP2/CDH2/CTNNB1/DAB2IP/GPC3/HDAC1/IGFBP2/LATS2/MAD2L2/MAPK14/NOTCH1/PTPRU/SFRP1/STK4/TCF7L2 18
BP GO:0050680 negative regulation of epithelial cell proliferation 18/316 173/18870 7.66343709624796e-10 7.6819032097329e-09 2.81527238919445e-09 AR/B2M/CCL2/CDK6/DAB2IP/FGFR2/FLT1/GPC3/NOTCH1/PHB2/PPARD/PPARG/SFRP1/STK4/TGFB1/TGFB2/TNF/VDR 18
BP GO:1903034 regulation of response to wounding 18/316 173/18870 7.66343709624796e-10 7.6819032097329e-09 2.81527238919445e-09 ANXA2/DDR2/EPHB2/F2/F2RL1/FGF2/HRAS/ITGB1/MAP2K2/MTOR/NFE2L2/PDGFB/PDGFRA/PTK2/SMAD3/TNF/IL10/PRKCD 18
BP GO:0030072 peptide hormone secretion 21/316 241/18870 7.86495306626801e-10 7.86810535206612e-09 2.88351195637038e-09 BAD/CCL5/F2/F2RL1/GCG/GPER1/HIF1A/HNF4A/IL6/JAK2/KCNJ11/NR0B2/PLA2G6/PTPN11/RAF1/SFRP1/SLC2A2/SMAD2/SSTR5/TCF7L2/TNF 21
BP GO:0090276 regulation of peptide hormone secretion 19/316 195/18870 7.88980972248146e-10 7.87718602692549e-09 2.88683985214164e-09 BAD/CCL5/F2/F2RL1/GCG/GPER1/HIF1A/HNF4A/IL6/JAK2/KCNJ11/NR0B2/PLA2G6/PTPN11/SFRP1/SLC2A2/SSTR5/TCF7L2/TNF 19
BP GO:0002066 columnar/cuboidal epithelial cell development 11/316 52/18870 8.00432181167417e-10 7.97556376923702e-09 2.92289343601003e-09 BAD/CDH2/CDK6/GATA2/HIF1A/KLF5/RARA/RARB/ROS1/SRC/YAP1 11
BP GO:0061041 regulation of wound healing 16/316 133/18870 8.02198724255135e-10 7.97724309060087e-09 2.92350887556181e-09 ANXA2/DDR2/EPHB2/F2/F2RL1/FGF2/HRAS/ITGB1/MTOR/NFE2L2/PDGFB/PDGFRA/PTK2/SMAD3/TNF/PRKCD 16
BP GO:0070232 regulation of T cell apoptotic process 10/316 40/18870 8.17623777602897e-10 8.0983688448287e-09 2.96789917601052e-09 BCL2/BCL2L11/CCL5/HIF1A/JAK3/LGALS3/PDCD1/TP53/VHL/IDO1 10
BP GO:1901532 regulation of hematopoietic progenitor cell differentiation 10/316 40/18870 8.17623777602897e-10 8.0983688448287e-09 2.96789917601052e-09 ABL1/CDK6/GATA2/KDR/NFE2L2/NOTCH1/PRKDC/RARA/SOS1/YTHDF2 10
BP GO:0097529 myeloid leukocyte migration 21/316 242/18870 8.48324455262477e-10 8.38581322905007e-09 3.07324211202957e-09 CALCA/CCL2/CCL5/CCR2/CXCR2/DPP4/FLT1/IL6/KIT/LGALS3/MAPK1/MAPK3/MMP14/MMP2/PDGFB/PIK3CG/PIK3R1/PTK2/PTK2B/TGFB2/VEGFA 21
BP GO:0045913 positive regulation of carbohydrate metabolic process 13/316 81/18870 8.6108626542014e-10 8.49514355133862e-09 3.1133096095282e-09 AKT2/ARNT/GCG/GPER1/HIF1A/KAT2B/MTOR/PDGFB/PRKAA2/SRC/PPARA/APP/PTAFR 13
BP GO:1902749 regulation of cell cycle G2/M phase transition 15/316 116/18870 9.84836326899485e-10 9.69684998793339e-09 3.55371231423504e-09 AURKA/AURKB/BLM/BRD4/CCND1/CDC25B/CDK1/CDK2/CDK4/CDK6/RRM1/TOPBP1/TP53/CCNB1/APP 15
BP GO:1904894 positive regulation of receptor signaling pathway via STAT 11/316 53/18870 9.95132489187467e-10 9.77893973626739e-09 3.58379665604604e-09 CCL5/EP300/F2/IL6/JAK2/KIT/NOTCH1/PTK2B/TGFB1/TNF/IL10 11
BP GO:0007260 tyrosine phosphorylation of STAT protein 13/316 82/18870 1.00808631653866e-09 9.88677189029663e-09 3.6233151031831e-09 CCL5/FGFR3/FLT3/HDAC2/HSF1/IL2/IL6/JAK1/JAK2/JAK3/KIT/TNF/TNFRSF1A 13
BP GO:0002791 regulation of peptide secretion 19/316 198/18870 1.0221995096175e-09 9.98594902546102e-09 3.65966164942882e-09 BAD/CCL5/F2/F2RL1/GCG/GPER1/HIF1A/HNF4A/IL6/JAK2/KCNJ11/NR0B2/PLA2G6/PTPN11/SFRP1/SLC2A2/SSTR5/TCF7L2/TNF 19
BP GO:0009746 response to hexose 19/316 198/18870 1.0221995096175e-09 9.98594902546102e-09 3.65966164942882e-09 ACE/ANGPT2/BAD/GCG/GPER1/HIF1A/HNF4A/NR0B2/PLA2G6/PRKAA2/PTGS2/PTK2B/RAF1/SLC2A2/SMAD2/TCF7L2/TNF/CASP3/PIK3CA 19
BP GO:0048562 embryonic organ morphogenesis 23/316 295/18870 1.07739914340782e-09 1.05046416482263e-08 3.84975269581167e-09 ACVR1/CTNNB1/DVL2/EPHA2/EPHB2/FGFR2/GATA2/HIF1A/KCNQ1/MAPK1/MAPK3/MMP14/NOTCH1/NOTCH2/PDGFRA/RARB/RYR2/SETD2/SMAD2/SMAD3/SOD1/TGFBR2/YAP1 23
BP GO:2001237 negative regulation of extrinsic apoptotic signaling pathway 14/316 99/18870 1.08228091136791e-09 1.0531669219393e-08 3.85965779000191e-09 ACVR1/AR/BCL2/BCL2L1/DDX3X/HSPA1A/LGALS3/MCL1/RAF1/SRC/TCF7L2/TERT/TNF/YAP1 14
BP GO:0002699 positive regulation of immune effector process 22/316 270/18870 1.09913152749951e-09 1.06748338234972e-08 3.91212491254177e-09 B2M/BTK/CCR2/CD86/EPHB2/F2RL1/GATA2/IL13RA2/IL2/IL6/KIT/MAD2L2/MSH2/NSD2/PHB2/RARA/TFRC/TGFB1/TLR4/TNF/IL10/PTAFR 22
BP GO:1904659 glucose transmembrane transport 15/316 117/18870 1.11278477798674e-09 1.07864497314754e-08 3.9530300340132e-09 ACE/AKT2/GPC3/HK2/MAPK14/NFE2L2/PIK3R1/PPARD/PRKAG2/PTPN11/RNASEL/SLC2A1/SLC2A2/TERT/TNF 15
BP GO:0002702 positive regulation of production of molecular mediator of immune response 16/316 136/18870 1.1194630271323e-09 1.08092058635289e-08 3.9613697264704e-09 B2M/BTK/CD86/EPHB2/F2RL1/IL2/IL6/KIT/MAD2L2/MSH2/NSD2/PHB2/TFRC/TGFB1/TLR4/IL10 16
BP GO:0007498 mesoderm development 16/316 136/18870 1.1194630271323e-09 1.08092058635289e-08 3.9613697264704e-09 ACVR1/AXIN1/BMPR2/BTK/EPHA2/FGFR2/ITGA2/ITGA3/ITGB1/ITGB3/JAK2/SETD2/SMAD2/SMAD3/VEGFA/YAP1 16
BP GO:0045936 negative regulation of phosphate metabolic process 26/316 376/18870 1.13432046681683e-09 1.09315207921807e-08 4.00619583687798e-09 ABL1/APC/BAK1/BAX/BMP2/CIB1/DAB2IP/EPHB2/IKBKB/IL2/LATS2/LGALS3/PARP1/PDGFB/PPARG/PRKAG2/PRKDC/SFRP1/TERF2IP/TGFB1/TGFB2/TNF/TP53/PRKCD/PTPN1/MEN1 26
BP GO:0002790 peptide secretion 21/316 246/18870 1.14377721274737e-09 1.1001417815096e-08 4.03181177518491e-09 BAD/CCL5/F2/F2RL1/GCG/GPER1/HIF1A/HNF4A/IL6/JAK2/KCNJ11/NR0B2/PLA2G6/PTPN11/RAF1/SFRP1/SLC2A2/SMAD2/SSTR5/TCF7L2/TNF 21
BP GO:0014855 striated muscle cell proliferation 13/316 83/18870 1.17750925175864e-09 1.13040888168829e-08 4.14273497885934e-09 ABL1/CDK1/FGF2/FGFR2/JAK2/MAPK14/NOTCH1/PIM1/PPARD/RUNX1/SRC/TGFB2/YAP1 13
BP GO:0010563 negative regulation of phosphorus metabolic process 26/316 377/18870 1.20012639986952e-09 1.14990997853141e-08 4.21420281437162e-09 ABL1/APC/BAK1/BAX/BMP2/CIB1/DAB2IP/EPHB2/IKBKB/IL2/LATS2/LGALS3/PARP1/PDGFB/PPARG/PRKAG2/PRKDC/SFRP1/TERF2IP/TGFB1/TGFB2/TNF/TP53/PRKCD/PTPN1/MEN1 26
BP GO:1904375 regulation of protein localization to cell periphery 16/316 137/18870 1.24852906429629e-09 1.19399561091324e-08 4.37576832778172e-09 AR/BCL2L1/CIB1/EGFR/EPHA2/EPHB2/EZR/GPER1/HRAS/ITGA3/ITGB1/LGALS3/MMP14/PIK3R1/TGFB1/TNF 16
BP GO:0007596 blood coagulation 20/316 224/18870 1.31404241095239e-09 1.25424468747119e-08 4.59656981027523e-09 ANXA2/EPHB2/F2/F2RL1/HNF4A/IL6/ILK/ITGA2/ITGB3/JAK2/MAPK14/NFE2L2/PDGFB/PDGFRA/PIK3CG/PRKCA/SRC/TLR4/PRKCD/PIK3CA 20
BP GO:0033688 regulation of osteoblast proliferation 9/316 31/18870 1.34829700823259e-09 1.28448447807196e-08 4.70739292950631e-09 ABL1/AXIN2/BCL2/BMP2/FGFR2/ITGB3/RHOA/SFRP1/SMAD3 9
BP GO:0002443 leukocyte mediated immunity 29/316 466/18870 1.38816508103439e-09 1.31994668276641e-08 4.83735520969979e-09 ACE/B2M/BTK/CCR2/ELANE/F2/F2RL1/GATA2/GZMB/HAVCR2/IL13RA2/IL2/IL6/JAK3/KIT/MAD2L2/MSH2/NSD2/PIK3CG/PRDX1/TFRC/TGFB1/TLR4/TNF/TNFRSF1B/IL10/PRKCD/ADAM17/PTAFR 29
BP GO:1904892 regulation of receptor signaling pathway via STAT 15/316 119/18870 1.41544456639101e-09 1.34332685844561e-08 4.9230391362569e-09 CCL5/EP300/EPHB2/F2/IL6/JAK2/JAK3/KIT/NOTCH1/PPARG/PTK2B/TGFB1/TNF/VHL/IL10 15
BP GO:0002460 adaptive immune response based on somatic recombination of immune receptors built from immunoglobulin superfamily domains 26/316 380/18870 1.41968225889063e-09 1.34479199931347e-08 4.92840860072288e-09 B2M/BTK/CCR2/EPHB2/HAVCR2/HRAS/IL13RA2/IL2/IL6/JAK1/JAK2/JAK3/MAD2L2/MSH2/MTOR/NFKB2/NOTCH1/NSD2/TFRC/TGFB1/TLR4/TNF/TNFRSF1B/IL10/PRKCD/ADAM17 26
BP GO:0002703 regulation of leukocyte mediated immunity 21/316 249/18870 1.42543581020429e-09 1.34768476601133e-08 4.9390100441289e-09 B2M/BTK/CCR2/F2RL1/GATA2/HAVCR2/IL13RA2/IL2/IL6/JAK3/KIT/MAD2L2/MSH2/NSD2/TFRC/TGFB1/TLR4/TNF/TNFRSF1B/IL10/PTAFR 21
BP GO:0007611 learning or memory 22/316 274/18870 1.44898233628549e-09 1.36735724437376e-08 5.01110596052967e-09 ABL1/B2M/EGFR/EHMT2/EP300/EPHB2/HIF1A/ITGA3/ITGB1/KAT2B/KIT/KRAS/MAPK1/NTRK1/NTRK2/PLK2/PTGS2/SRC/TLR2/CASP3/CCND2/APP 22
BP GO:2000573 positive regulation of DNA biosynthetic process 12/316 69/18870 1.48331409887061e-09 1.3971139587853e-08 5.12015869679668e-09 AURKB/CCNA2/CTNNB1/FGF2/HSP90AA1/MAPK1/MAPK3/NEK2/PDGFB/PDGFRB/PTK2B/TNF 12
BP GO:0042886 amide transport 25/316 354/18870 1.5578931153918e-09 1.46459556158868e-08 5.36746602151046e-09 ABCG2/BAD/CA2/CCL5/F2/F2RL1/GCG/GPER1/HIF1A/HNF4A/IL6/ITGB1/JAK2/KCNJ11/NR0B2/NTRK2/PLA2G6/PTPN11/RAF1/SFRP1/SLC2A2/SMAD2/SSTR5/TCF7L2/TNF 25
BP GO:0008645 hexose transmembrane transport 15/316 120/18870 1.5934802037565e-09 1.49483397065924e-08 5.47828407769433e-09 ACE/AKT2/GPC3/HK2/MAPK14/NFE2L2/PIK3R1/PPARD/PRKAG2/PTPN11/RNASEL/SLC2A1/SLC2A2/TERT/TNF 15
BP GO:0048041 focal adhesion assembly 13/316 85/18870 1.59604668742263e-09 1.49483397065924e-08 5.47828407769433e-09 ABL1/BCL2/ITGA2/KDR/MMP14/PTK2/PTK2B/RHOA/SFRP1/SMAD3/SRC/TEK/VEGFA 13
BP GO:0046883 regulation of hormone secretion 21/316 251/18870 1.64771753453077e-09 1.54033818958382e-08 5.64504844276459e-09 AGTR1/BAD/CCL5/F2/F2RL1/GCG/GPER1/HIF1A/HNF4A/IL6/JAK2/KCNJ11/NR0B2/PLA2G6/PPARG/PTPN11/SFRP1/SLC2A2/SSTR5/TCF7L2/TNF 21
BP GO:0003176 aortic valve development 10/316 43/18870 1.76895922178926e-09 1.65058774489196e-08 6.04909223309343e-09 AXIN2/BMP2/BMPR2/NOTCH1/RHOA/SMAD2/TGFB1/TGFBR2/TNFRSF1B/TNFRSF1A 10
BP GO:2000134 negative regulation of G1/S transition of mitotic cell cycle 13/316 86/18870 1.852288051104e-09 1.72494796052188e-08 6.32160837421353e-09 ACVR1/APC/BCL2/CASP2/CCL2/CCND1/CDK2/CHEK2/EZH2/MDM2/PLK2/PRKDC/TP53 13
BP GO:0001541 ovarian follicle development 11/316 56/18870 1.85901843501757e-09 1.72494796052188e-08 6.32160837421353e-09 BAX/BCL2/BCL2L1/ESR1/KDR/KIT/MMP14/MMP2/SOD1/SRC/VEGFA 11
BP GO:0038093 Fc receptor signaling pathway 11/316 56/18870 1.85901843501757e-09 1.72494796052188e-08 6.32160837421353e-09 ABL1/BTK/IKBKB/KIT/MAPK10/MAPK8/PLA2G6/PTK2/SOS1/SRC/PRKCD 11
BP GO:0021700 developmental maturation 24/316 330/18870 1.87047538338153e-09 1.7323586482079e-08 6.34876714445288e-09 AURKA/BCL2/BMP2/BTK/CBFB/CDC25B/CTNNB1/DAB2IP/EPAS1/ERCC2/FGFR3/GATA2/HIF1A/KDM1A/KDR/MMP2/PPARG/PTK2B/RHOA/TGFB2/TRIP13/VEGFA/YTHDF2/APP 24
BP GO:0050817 coagulation 20/316 229/18870 1.93243570174653e-09 1.78642944872568e-08 6.54692641254479e-09 ANXA2/EPHB2/F2/F2RL1/HNF4A/IL6/ILK/ITGA2/ITGB3/JAK2/MAPK14/NFE2L2/PDGFB/PDGFRA/PIK3CG/PRKCA/SRC/TLR4/PRKCD/PIK3CA 20
BP GO:0010038 response to metal ion 25/316 359/18870 2.07706946868057e-09 1.91658609753298e-08 7.02392593942375e-09 B2M/BCL2/CDK1/EGFR/EIF2AK3/HIF1A/HSF1/KIT/LOXL2/MAPK1/MAPK3/MAPK8/MDM2/NFE2L2/PARP1/PRKAA2/PTGS2/PTK2B/RYR2/SETD2/TERT/TFRC/TRPV6/CASP3/MMP9 25
BP GO:0010389 regulation of G2/M transition of mitotic cell cycle 14/316 104/18870 2.10069356044614e-09 1.931245350598e-08 7.0776493322776e-09 AURKA/AURKB/BLM/BRD4/CCND1/CDC25B/CDK1/CDK2/CDK4/CDK6/RRM1/TOPBP1/CCNB1/APP 14
BP GO:0032642 regulation of chemokine production 14/316 104/18870 2.10069356044614e-09 1.931245350598e-08 7.0776493322776e-09 DDX3X/ELANE/EPHA2/F2RL1/HAVCR2/HIF1A/IL6/TGFB1/TLR2/TLR4/TNF/IL10/ADAM17/APP 14
BP GO:0048708 astrocyte differentiation 13/316 87/18870 2.1452784276384e-09 1.96860843947994e-08 7.21457799387681e-09 ABL1/BMP2/CDK6/F2/IL6/KRAS/MAPK1/MAPK3/NOTCH1/PTPN11/TLR4/TNF/APP 13
BP GO:0051216 cartilage development 19/316 207/18870 2.16118569023294e-09 1.97956678268676e-08 7.25473825132758e-09 AXIN2/BMP2/BMPR2/CCN2/CTNNB1/EIF2AK3/FGF2/FGFR3/HIF1A/LOXL2/MAPK14/MAPK3/PTPN11/RARA/RARB/RUNX1/SMAD3/TGFB1/TGFBR2 19
BP GO:0043281 regulation of cysteine-type endopeptidase activity involved in apoptotic process 17/316 163/18870 2.20520911259538e-09 2.01250528154957e-08 7.37545162646161e-09 BAD/BAX/CASP10/CASP2/DDX3X/EIF2AK3/GPER1/JAK2/PPARG/RAF1/SMAD3/SRC/TNF/TNFSF10/VEGFA/XIAP/MMP9 17
BP GO:0044409 entry into host 17/316 163/18870 2.20520911259538e-09 2.01250528154957e-08 7.37545162646161e-09 AGTR1/CD86/CDK1/DPP4/EGFR/EPHA2/HSPA1A/ITGA2/ITGB1/ITGB3/SLC1A5/SRC/TFRC/TMPRSS2/TMPRSS4/CTSL/CTSB 17
BP GO:0034329 cell junction assembly 28/316 446/18870 2.22854685074311e-09 2.03009231366964e-08 7.43990477639556e-09 ABL1/ACE/APC/BCL2/CDH2/CTNNB1/EPHA2/EPHB2/GJB2/IKBKB/ITGA2/ITGB3/KDR/MMP14/NTRK1/NTRK2/PRKCA/PTK2/PTK2B/RHOA/SFRP1/SMAD3/SRC/TEK/TLR2/TNF/VEGFA/APP 28
BP GO:0007599 hemostasis 20/316 231/18870 2.24815774738105e-09 2.04176401890053e-08 7.48267937088629e-09 ANXA2/EPHB2/F2/F2RL1/HNF4A/IL6/ILK/ITGA2/ITGB3/JAK2/MAPK14/NFE2L2/PDGFB/PDGFRA/PIK3CG/PRKCA/SRC/TLR4/PRKCD/PIK3CA 20
BP GO:0010811 positive regulation of cell-substrate adhesion 15/316 123/18870 2.25771982859193e-09 2.04176401890053e-08 7.48267937088629e-09 ABL1/CDK6/CIB1/ILK/ITGA3/ITGB3/JAK2/KDR/PDGFB/PTK2B/SFRP1/SMAD3/STK4/TEK/VEGFA 15
BP GO:0015749 monosaccharide transmembrane transport 15/316 123/18870 2.25771982859193e-09 2.04176401890053e-08 7.48267937088629e-09 ACE/AKT2/GPC3/HK2/MAPK14/NFE2L2/PIK3R1/PPARD/PRKAG2/PTPN11/RNASEL/SLC2A1/SLC2A2/TERT/TNF 15
BP GO:0071482 cellular response to light stimulus 15/316 123/18870 2.25771982859193e-09 2.04176401890053e-08 7.48267937088629e-09 AKT2/AURKB/BAK1/BAX/EP300/KDM1A/MAPK14/MDM2/MMP2/MMP3/PARP1/PIK3R1/TP53/PRKCD/MMP9 15
BP GO:0032602 chemokine production 14/316 105/18870 2.38772281771924e-09 2.15542718011835e-08 7.89923338192832e-09 DDX3X/ELANE/EPHA2/F2RL1/HAVCR2/HIF1A/IL6/TGFB1/TLR2/TLR4/TNF/IL10/ADAM17/APP 14
BP GO:0001892 embryonic placenta development 13/316 88/18870 2.47966463344644e-09 2.23035781084047e-08 8.17383998659063e-09 ARNT/EGFR/EPAS1/FGFR2/GATA2/GRB2/HIF1A/MAPK1/NCOA1/PDGFB/SETD2/STK4/IL10 13
BP GO:0033627 cell adhesion mediated by integrin 13/316 88/18870 2.47966463344644e-09 2.23035781084047e-08 8.17383998659063e-09 CCL5/CIB1/DPP4/EPHA2/ITGA2/ITGA3/ITGB1/ITGB3/PIK3CG/PTK2/PTPN11/TGFB2/ADAM17 13
BP GO:0043618 regulation of transcription from RNA polymerase II promoter in response to stress 9/316 33/18870 2.50451078299083e-09 2.24865428573565e-08 8.24089311025759e-09 ARNT/BAG3/EPAS1/HIF1A/NFE2L2/TP53/VEGFA/VHL/ATF3 9
BP GO:0010639 negative regulation of organelle organization 25/316 363/18870 2.60466113745037e-09 2.33437493683164e-08 8.55504310098979e-09 APC/AURKB/BAK1/BCL2L1/CIB1/EHMT2/HSPA1A/KAT2B/MAD2L2/MTOR/PARP1/PIK3R1/PPARG/SRC/TACSTD2/TERF2IP/TFRC/TOP2A/TP53/TPX2/TRIP13/YAP1/PRKCD/CCNB1/PIK3CA 25
BP GO:0030316 osteoclast differentiation 14/316 106/18870 2.71003842818072e-09 2.41580568454967e-08 8.85347140634979e-09 ANXA2/BMP2/CTNNB1/EPHA2/GPC3/MAPK14/MTOR/NOTCH2/PIK3R1/SFRP1/SRC/TFRC/TLR4/TNF 14
BP GO:0032526 response to retinoic acid 14/316 106/18870 2.71003842818072e-09 2.41580568454967e-08 8.85347140634979e-09 FGFR2/GJB2/HDAC2/IGF2R/IGFBP2/MMP2/NCOA1/PHB2/PTK2B/RARA/RXRA/TFRC/TNF/YAP1 14
BP GO:0032760 positive regulation of tumor necrosis factor production 14/316 106/18870 2.71003842818072e-09 2.41580568454967e-08 8.85347140634979e-09 BTK/CCR2/EPHB2/HAVCR2/HDAC2/IL6/JAK2/PIK3R1/PTPN11/TGFB1/TLR2/TLR4/APP/PTAFR 14
BP GO:0042306 regulation of protein import into nucleus 11/316 58/18870 2.75927096469116e-09 2.45530849478401e-08 8.9982417424397e-09 BAG3/CDK1/EP300/HSP90AA1/JAK2/MAPK14/PIK3R1/PTGS2/SMAD3/TGFB1/PRKCD 11
BP GO:0006096 glycolytic process 13/316 89/18870 2.86060242757404e-09 2.53193746781021e-08 9.27907245077208e-09 ARNT/ENO1/EP300/HIF1A/HK2/KAT2B/MTOR/PGK1/PKM/PRKAA2/PRKAG2/PPARA/APP 13
BP GO:0014910 regulation of smooth muscle cell migration 13/316 89/18870 2.86060242757404e-09 2.53193746781021e-08 9.27907245077208e-09 ACE/BCL2/CCL5/DDR2/ITGA2/ITGB3/MDM2/NFE2L2/PDGFB/PDGFRB/SRC/TERT/TLR4 13
BP GO:0034620 cellular response to unfolded protein 13/316 89/18870 2.86060242757404e-09 2.53193746781021e-08 9.27907245077208e-09 BAG3/BAK1/BAX/BCL2L11/CCND1/DAB2IP/EIF2AK3/HSF1/HSPA1A/NFE2L2/PIK3R1/ATF3/PTPN1 13
BP GO:0050671 positive regulation of lymphocyte proliferation 16/316 145/18870 2.89106108327117e-09 2.55436759782118e-08 9.36127463945094e-09 BCL2/BTK/CCL5/CCR2/CD86/EPHB2/HAVCR2/IGFBP2/IL2/IL2RA/IL6/JAK2/PDCD1LG2/TFRC/TGFBR2/TLR4 16
BP GO:0051701 biological process involved in interaction with host 19/316 211/18870 2.97593934414741e-09 2.62471540741765e-08 9.61908607053784e-09 AGTR1/BCL2L1/CD86/CDK1/DPP4/EGFR/EPHA2/HSPA1A/ITGA2/ITGB1/ITGB3/SLC1A5/SRC/TFRC/TMPRSS2/TMPRSS4/PPARA/CTSL/CTSB 19
BP GO:0000077 DNA damage checkpoint signaling 15/316 126/18870 3.16678026397316e-09 2.78810706838695e-08 1.0217885637771e-08 BLM/CASP2/CCND1/CDK1/CDK2/CHEK2/E2F1/MAPK14/MDM2/MSH2/PLK2/PRKDC/PTPN11/TOPBP1/TP53 15
BP GO:0030177 positive regulation of Wnt signaling pathway 16/316 146/18870 3.19831620973256e-09 2.81091452799031e-08 1.03014706681156e-08 ABL1/BMP2/DDX3X/EGFR/FGF2/FGFR2/GPC3/ILK/SFRP1/SMAD3/SRC/TERT/TGFB1/TLR2/XIAP/YAP1 16
BP GO:2000209 regulation of anoikis 8/316 24/18870 3.29799470034197e-09 2.89342522743534e-08 1.06038567925157e-08 BCL2/ITGB1/MCL1/NOTCH1/NTRK2/PTK2/SRC/PIK3CA 8
BP GO:2000107 negative regulation of leukocyte apoptotic process 11/316 59/18870 3.34146975145082e-09 2.92642403495482e-08 1.0724791187482e-08 AURKB/BCL2/BCL2L1/CCL5/CXCR2/HIF1A/IL2/JAK3/PDCD1/VHL/IDO1 11
BP GO:0070230 positive regulation of lymphocyte apoptotic process 7/316 16/18870 3.47428966326032e-09 3.03741751295894e-08 1.11315613139394e-08 BAX/BCL2L11/CCL5/PDCD1/TP53/IL10/IDO1 7
BP GO:0003205 cardiac chamber development 17/316 168/18870 3.51011786722342e-09 3.06337559321317e-08 1.12266927737105e-08 ACVR1/BMP2/BMPR2/FGFR2/HIF1A/MDM2/NOTCH1/NOTCH2/NRP2/NSD2/RYR2/SOS1/TEK/TGFB1/TGFB2/TGFBR2/TP53 17
BP GO:1903532 positive regulation of secretion by cell 22/316 288/18870 3.6656777230695e-09 3.19355378596212e-08 1.17037712550653e-08 ANXA2/BAD/BMP2/F2/F2RL1/GATA2/GCG/GPER1/HIF1A/JAK2/NR0B2/NR1H2/PLA2G6/PPARG/PTPN11/SLC2A2/TCF7L2/TGFB1/TGFB2/TLR2/TLR4/PTAFR 22
BP GO:0034250 positive regulation of amide metabolic process 17/316 169/18870 3.84426911110876e-09 3.33749415698347e-08 1.22312855196467e-08 AGO2/CCL5/DDX3X/ERBB2/IL6/ITGA2/MTOR/NFE2L2/PKM/PLA2G6/PRKDC/PTK2B/TNF/YTHDF2/CASP3/PRKCD/PTAFR 17
BP GO:0051250 negative regulation of lymphocyte activation 17/316 169/18870 3.84426911110876e-09 3.33749415698347e-08 1.22312855196467e-08 BTK/CBFB/CD86/ERBB2/HAVCR2/IL2/IL2RA/JAK3/LGALS3/PDCD1LG2/PLA2G2A/PLA2G2D/RUNX1/SFRP1/CASP3/IL10/IDO1 17
BP GO:0046822 regulation of nucleocytoplasmic transport 14/316 109/18870 3.92913367867511e-09 3.4052491881851e-08 1.24795949077802e-08 BAG3/CDK1/EP300/HSP90AA1/JAK2/MAPK14/MDM2/PIK3R1/PTGS2/PTPN11/SETD2/SMAD3/TGFB1/PRKCD 14
BP GO:0090559 regulation of membrane permeability 12/316 75/18870 4.01871266918292e-09 3.47684811864144e-08 1.27419914604395e-08 BAD/BAK1/BAX/BCL2/BCL2L1/BCL2L11/GZMB/HK2/HSPA1A/MAPK8/MTOR/TP53 12
BP GO:0050890 cognition 23/316 317/18870 4.30353834457074e-09 3.71682758063965e-08 1.36214708484137e-08 ABL1/B2M/EGFR/EHMT2/EP300/EPHB2/HIF1A/ITGA3/ITGB1/KAT2B/KIT/KRAS/MAPK1/NTRK1/NTRK2/PLK2/PTGS2/SRC/TLR2/TNF/CASP3/CCND2/APP 23
BP GO:0090050 positive regulation of cell migration involved in sprouting angiogenesis 9/316 35/18870 4.45217128841865e-09 3.83855597094748e-08 1.40675824002757e-08 ABL1/AKT3/CIB1/FGF2/GATA2/KDR/PLK2/PTGS2/VEGFA 9
BP GO:0002429 immune response-activating cell surface receptor signaling pathway 23/316 318/18870 4.56956969867575e-09 3.93298136823954e-08 1.4413633641195e-08 ABL1/BAX/BCL2/BTK/DAB2IP/EP300/EZR/F2RL1/FPR1/GRB2/HRAS/IKBKB/LGALS3/MAPK1/PIK3R1/PLA2G6/PTK2/SOS1/SRC/TLR2/TLR4/PRKCD/PIK3CA 23
BP GO:0035994 response to muscle stretch 8/316 25/18870 4.77975341683561e-09 4.09974726062601e-08 1.50247991290655e-08 CDH2/CTNNB1/DDR2/MAPK14/PTK2/RAF1/RYR2/PIK3CA 8
BP GO:0090200 positive regulation of release of cytochrome c from mitochondria 8/316 25/18870 4.77975341683561e-09 4.09974726062601e-08 1.50247991290655e-08 BAD/BAK1/BAX/BCL2L11/GPER1/TNFSF10/TP53/MMP9 8
BP GO:0046902 regulation of mitochondrial membrane permeability 11/316 61/18870 4.84527782109737e-09 4.13463707400309e-08 1.51526637032249e-08 BAD/BAK1/BAX/BCL2/BCL2L1/BCL2L11/GZMB/HK2/HSPA1A/MAPK8/TP53 11
BP GO:1903078 positive regulation of protein localization to plasma membrane 11/316 61/18870 4.84527782109737e-09 4.13463707400309e-08 1.51526637032249e-08 CIB1/EGFR/EPHA2/EPHB2/EZR/GPER1/ITGA3/ITGB1/LGALS3/PIK3R1/TNF 11
BP GO:2000351 regulation of endothelial cell apoptotic process 11/316 61/18870 4.84527782109737e-09 4.13463707400309e-08 1.51526637032249e-08 ABL1/CCL2/GATA2/GPER1/ITGB3/KDR/NFE2L2/TEK/TERT/TGFB1/TNF 11
BP GO:0045621 positive regulation of lymphocyte differentiation 15/316 130/18870 4.89911973006576e-09 4.17344807039049e-08 1.52948986722728e-08 BAD/BTK/CBFB/CD86/GLI2/IL2/IL2RA/MMP14/PRKDC/RARA/RHOA/RUNX1/SMARCA2/TGFBR2/IL10 15
BP GO:0033209 tumor necrosis factor-mediated signaling pathway 14/316 111/18870 4.99940540993415e-09 4.25162381710243e-08 1.55813980139255e-08 BIRC2/BIRC3/F2RL1/HSPA1A/IKBKB/ILK/JAK2/PTK2B/TNF/TNFRSF1B/TP53/XIAP/TNFRSF1A/ADAM17 14
BP GO:0042594 response to starvation 19/316 218/18870 5.11712865789367e-09 4.34433779935463e-08 1.5921177242068e-08 BCL2/BMPR2/EHMT2/EIF2AK3/MAP1LC3B/MAPK1/MAPK3/MAPK8/MTOR/NFE2L2/PRKAA2/SFRP1/SLC2A1/SSTR1/SSTR2/TP53/WRN/PPARA/ATF3 19
BP GO:0048469 cell maturation 18/316 195/18870 5.27602523421731e-09 4.47163293195464e-08 1.63876898526846e-08 AURKA/BCL2/BTK/CBFB/CDC25B/CTNNB1/EPAS1/ERCC2/GATA2/HIF1A/KDM1A/KDR/PPARG/PTK2B/TRIP13/VEGFA/YTHDF2/APP 18
BP GO:0048332 mesoderm morphogenesis 12/316 77/18870 5.48674610562128e-09 4.64234517953584e-08 1.70133179867436e-08 ACVR1/AXIN1/BMPR2/EPHA2/FGFR2/ITGA2/ITGA3/ITGB1/ITGB3/SETD2/SMAD2/SMAD3 12
BP GO:1903038 negative regulation of leukocyte cell-cell adhesion 16/316 152/18870 5.76307405735218e-09 4.86789605656549e-08 1.78399193368565e-08 CBFB/CD86/ERBB2/HAVCR2/IL2/IL2RA/JAK3/LGALS3/PDCD1LG2/PLA2G2A/PLA2G2D/RUNX1/CASP3/PPARA/IL10/IDO1 16
BP GO:0033687 osteoblast proliferation 9/316 36/18870 5.84950823611103e-09 4.93255829639633e-08 1.80768942289491e-08 ABL1/AXIN2/BCL2/BMP2/FGFR2/ITGB3/RHOA/SFRP1/SMAD3 9
BP GO:0031400 negative regulation of protein modification process 27/316 437/18870 6.14261434167741e-09 5.17098327043063e-08 1.8950676712231e-08 ABL1/APC/BAK1/BAX/BMP2/CIB1/CTNNB1/DAB2IP/EPHB2/HDAC2/HSPA1A/IKBKB/IL2/LATS2/LGALS3/MAD2L2/PPARG/PRKAA2/PRKAG2/PRKDC/SFRP1/TERF2IP/TGFB1/TNF/PRKCD/PTPN1/MEN1 27
BP GO:0010827 regulation of glucose transmembrane transport 12/316 78/18870 6.38814137590487e-09 5.36861982298268e-08 1.96749773370949e-08 ACE/AKT2/GPC3/HK2/MAPK14/NFE2L2/PIK3R1/PRKAG2/PTPN11/RNASEL/TERT/TNF 12
BP GO:1902807 negative regulation of cell cycle G1/S phase transition 13/316 95/18870 6.48928551551593e-09 5.44445601570681e-08 1.99529026554033e-08 ACVR1/APC/BCL2/CASP2/CCL2/CCND1/CDK2/CHEK2/EZH2/MDM2/PLK2/PRKDC/TP53 13
BP GO:0050868 negative regulation of T cell activation 15/316 133/18870 6.72481104749328e-09 5.63259341427625e-08 2.06423906756328e-08 CBFB/CD86/ERBB2/HAVCR2/IL2/IL2RA/JAK3/LGALS3/PDCD1LG2/PLA2G2A/PLA2G2D/RUNX1/CASP3/IL10/IDO1 15
BP GO:0003181 atrioventricular valve morphogenesis 8/316 26/18870 6.80411600399724e-09 5.67047530750488e-08 2.0781220657143e-08 ACVR1/AXIN2/BMP2/BMPR2/MDM2/NOTCH1/TGFB2/TGFBR2 8
BP GO:0060391 positive regulation of SMAD protein signal transduction 8/316 26/18870 6.80411600399724e-09 5.67047530750488e-08 2.0781220657143e-08 ACVR1/BMP2/BMPR2/JAK2/PARP1/PPARG/TGFB1/TGFBR2 8
BP GO:0060561 apoptotic process involved in morphogenesis 8/316 26/18870 6.80411600399724e-09 5.67047530750488e-08 2.0781220657143e-08 BAK1/BAX/BCL2L11/NOTCH1/TGFB2/TNFRSF1B/VDR/TNFRSF1A 8
BP GO:0031647 regulation of protein stability 23/316 325/18870 6.90696049358999e-09 5.74659113066687e-08 2.10601707681744e-08 AURKA/BAG3/BCL2/BMP2/CHEK2/EP300/HSP90AA1/HSPA1A/MAPK1/MDM2/MTOR/PHB2/PIK3R1/PIM1/PRKDC/SMAD3/SRC/STK4/TERT/TP53/VHL/CASP3/PRKCD 23
BP GO:0046427 positive regulation of receptor signaling pathway via JAK-STAT 10/316 49/18870 6.93694711932522e-09 5.76193677531971e-08 2.1116409656515e-08 CCL5/EP300/F2/IL6/JAK2/KIT/NOTCH1/PTK2B/TNF/IL10 10
BP GO:0045926 negative regulation of growth 20/316 247/18870 7.12975347111069e-09 5.91224739664195e-08 2.16672696848931e-08 ADRB2/BCL2/BMPR2/DDX3X/ENO1/ESR2/FGFR3/GPC3/HIF1A/HNF4A/HSPA1A/SFRP1/SMAD3/SMARCA2/STK4/TGFB1/TGFB2/TMPRSS4/TP53/PPARA 20
BP GO:0014909 smooth muscle cell migration 13/316 96/18870 7.39401057936954e-09 6.12121074829399e-08 2.24330808884425e-08 ACE/BCL2/CCL5/DDR2/ITGA2/ITGB3/MDM2/NFE2L2/PDGFB/PDGFRB/SRC/TERT/TLR4 13
BP GO:0045685 regulation of glial cell differentiation 12/316 79/18870 7.42055090317767e-09 6.13301160739452e-08 2.24763288074639e-08 BMP2/CDK1/CTNNB1/F2/HDAC1/HDAC2/IL6/MTOR/NOTCH1/TGFB1/TLR2/TNFRSF1B 12
BP GO:0003230 cardiac atrium development 9/316 37/18870 7.6167995684209e-09 6.27443291180811e-08 2.29946111688649e-08 ACVR1/BMP2/BMPR2/MDM2/NOTCH1/NOTCH2/NSD2/SOS1/TGFB2 9
BP GO:0046677 response to antibiotic 9/316 37/18870 7.6167995684209e-09 6.27443291180811e-08 2.29946111688649e-08 EHMT2/EZH2/HSP90AA1/JAK1/JAK2/KAT7/KDM1A/MDM2/TP53 9
BP GO:0030225 macrophage differentiation 11/316 64/18870 8.24107913231421e-09 6.77750692397241e-08 2.48382823757255e-08 CASP10/GATA2/HSF1/PARP1/PRKCA/TGFB1/TLR2/TLR4/VEGFA/MMP9/APP 11
BP GO:0031570 DNA integrity checkpoint signaling 15/316 135/18870 8.26644123623561e-09 6.78718333080398e-08 2.48737445785621e-08 BLM/CASP2/CCND1/CDK1/CDK2/CHEK2/E2F1/MAPK14/MDM2/MSH2/PLK2/PRKDC/PTPN11/TOPBP1/TP53 15
BP GO:0046718 viral entry into host cell 16/316 156/18870 8.40238146231012e-09 6.88746933659312e-08 2.52412738423559e-08 AGTR1/CD86/CDK1/DPP4/EGFR/EPHA2/HSPA1A/ITGA2/ITGB1/ITGB3/SLC1A5/TFRC/TMPRSS2/TMPRSS4/CTSL/CTSB 16
BP GO:0008544 epidermis development 25/316 385/18870 8.54984359045741e-09 6.99685560714154e-08 2.56421538571441e-08 BCL2/CCN2/CTNNB1/EGFR/EPHA2/ERCC2/ERCC3/EZH2/FGF2/FGFR2/GLI2/HDAC1/HDAC2/KCNQ1/LATS2/NOTCH1/SOD1/SOS1/STK4/TGFB2/TNF/VDR/YAP1/CASP3/PPARA 25
BP GO:0002437 inflammatory response to antigenic stimulus 12/316 80/18870 8.60056373748557e-09 7.02684356424353e-08 2.5752054054182e-08 BTK/CXCR2/ELANE/IL2RA/MAPK14/NOTCH1/NOTCH2/PLA2G2D/PLK2/SRC/TNF/IL10 12
BP GO:0002218 activation of innate immune response 21/316 276/18870 8.98668394764767e-09 7.33031474945379e-08 2.68642186119912e-08 BIRC2/BIRC3/BTK/DAB2IP/DDX3X/EP300/ESR1/F2RL1/HAVCR2/HSP90AA1/HSPA1A/IKBKB/MAPK8/PHB2/PIK3R1/PRKDC/SRC/TLR2/TLR4/TNF/XIAP 21
BP GO:0034219 carbohydrate transmembrane transport 15/316 136/18870 9.15243027042203e-09 7.45333310113324e-08 2.73150576285627e-08 ACE/AKT2/GPC3/HK2/MAPK14/NFE2L2/PIK3R1/PPARD/PRKAG2/PTPN11/RNASEL/SLC2A1/SLC2A2/TERT/TNF 15
BP GO:0009267 cellular response to starvation 17/316 179/18870 9.21700918119997e-09 7.48302450413171e-08 2.74238710108403e-08 BCL2/BMPR2/EHMT2/EIF2AK3/MAP1LC3B/MAPK1/MAPK3/MAPK8/MTOR/NFE2L2/PRKAA2/SFRP1/SLC2A1/TP53/WRN/PPARA/ATF3 17
BP GO:0050728 negative regulation of inflammatory response 18/316 202/18870 9.21887033261419e-09 7.48302450413171e-08 2.74238710108403e-08 ARNT/ELANE/GPER1/IL2/IL2RA/MAPK14/PLK2/PPARD/PPARG/SMAD3/SOD1/SRC/TEK/TNFRSF1B/PPARA/IL10/PRKCD/TNFRSF1A 18
BP GO:0001783 B cell apoptotic process 8/316 27/18870 9.52901854956893e-09 7.72221762978053e-08 2.83004686246596e-08 AURKB/BAK1/BAX/BCL2/BTK/IL2/PDCD1/IL10 8
BP GO:0048534 hematopoietic or lymphoid organ development 13/316 98/18870 9.55345772522296e-09 7.72947503473469e-08 2.8327065642647e-08 ABL1/BCL2/BCL2L11/CTNNB1/MAP2K2/MAPK1/MAPK3/NFKB2/RAF1/SOD1/TGFB1/TP53/ADAM17 13
BP GO:0070059 intrinsic apoptotic signaling pathway in response to endoplasmic reticulum stress 11/316 65/18870 9.77324474251567e-09 7.88175084889148e-08 2.88851277314722e-08 BAK1/BAX/BCL2/BCL2L1/BCL2L11/DAB2IP/EIF2AK3/HSPA1A/TNFRSF10B/TP53/PTPN1 11
BP GO:1905330 regulation of morphogenesis of an epithelium 11/316 65/18870 9.77324474251567e-09 7.88175084889148e-08 2.88851277314722e-08 ABL1/AR/CTNNB1/ESR1/FGF1/FGF2/PHB2/SFRP1/TACSTD2/TNF/VEGFA 11
BP GO:1990776 response to angiotensin 9/316 38/18870 9.83486333255431e-09 7.91865125098566e-08 2.90203607334115e-08 AGTR1/CA2/DDR2/HSF1/NFE2L2/PRKCA/PTGS2/SRC/PRKCD 9
BP GO:0006970 response to osmotic stress 12/316 81/18870 9.9465598195839e-09 7.99568866656406e-08 2.93026883065291e-08 BAD/BAX/DDX3X/HSP90AA1/ITGA2/MTOR/PTGS2/PTK2B/SLC2A1/TNF/TP53/CASP3 12
BP GO:0042303 molting cycle 14/316 117/18870 9.99293214110243e-09 8.00717772847245e-08 2.93447935477503e-08 BCL2/CTNNB1/EGFR/ERCC2/FGFR2/GLI2/HDAC1/HDAC2/NOTCH1/PTGS2/SOS1/TERT/TGFB2/TNF 14
BP GO:0042633 hair cycle 14/316 117/18870 9.99293214110243e-09 8.00717772847245e-08 2.93447935477503e-08 BCL2/CTNNB1/EGFR/ERCC2/FGFR2/GLI2/HDAC1/HDAC2/NOTCH1/PTGS2/SOS1/TERT/TGFB2/TNF 14
BP GO:0006986 response to unfolded protein 15/316 137/18870 1.01242214023228e-08 8.09937712185822e-08 2.96826869049207e-08 BAG3/BAK1/BAX/BCL2L11/CCND1/DAB2IP/EIF2AK3/HSF1/HSP90AA1/HSPA1A/HSPA4/NFE2L2/PIK3R1/ATF3/PTPN1 15
BP GO:0038084 vascular endothelial growth factor signaling pathway 10/316 51/18870 1.04712816435536e-08 8.36362207433916e-08 3.0651094730941e-08 DAB2IP/FLT1/FLT3/FLT4/KDR/NRP2/PDGFRA/PDGFRB/VEGFA/PIK3CA 10
BP GO:0046620 regulation of organ growth 13/316 99/18870 1.08339844528987e-08 8.63949686723169e-08 3.1662123724799e-08 BCL2L11/CDK1/FGF2/FGFR2/LATS2/MAPK14/NOTCH1/PIM1/RUNX1/SOD1/STK4/YAP1/PPARA 13
BP GO:0045580 regulation of T cell differentiation 17/316 181/18870 1.08995672643925e-08 8.67793297987995e-08 3.18029848157712e-08 ABL1/BAD/CBFB/CCR2/CD86/ERBB2/GLI2/IL2/IL2RA/JAK3/RARA/RHOA/RUNX1/SMARCA2/SOD1/SOS1/TGFBR2 17
BP GO:0008643 carbohydrate transport 16/316 159/18870 1.10631968251362e-08 8.79418448265603e-08 3.22290246095989e-08 ACE/AKT2/EZR/GPC3/HK2/MAPK14/NFE2L2/PIK3R1/PPARD/PRKAG2/PTPN11/RNASEL/SLC2A1/SLC2A2/TERT/TNF 16
BP GO:0000079 regulation of cyclin-dependent protein serine/threonine kinase activity 12/316 82/18870 1.14788695629631e-08 9.11009806968388e-08 3.33867882192784e-08 APC/BLM/CCNA2/CCND1/CCNE1/EGFR/LATS2/CCNB1/MEN1/ADAM17/CCND3/CCND2 12
BP GO:0042531 positive regulation of tyrosine phosphorylation of STAT protein 11/316 66/18870 1.15546173429046e-08 9.1556586945682e-08 3.35537593015341e-08 CCL5/FGFR3/FLT3/HDAC2/HSF1/IL2/IL6/JAK2/KIT/TNF/TNFRSF1A 11
BP GO:0050777 negative regulation of immune response 18/316 205/18870 1.16243343650498e-08 9.19630382731036e-08 3.37027160337918e-08 AURKB/CCR2/HAVCR2/IL13RA2/IL2/JAK3/LGALS3/MAPK14/NR1H2/PARP1/PDCD1/PLK2/PPARG/PRKDC/SRC/TGFB1/YTHDF2/IL10 18
BP GO:0017015 regulation of transforming growth factor beta receptor signaling pathway 16/316 160/18870 1.21086108174152e-08 9.56426981021148e-08 3.5051241839886e-08 AXIN1/BMP2/EP300/HDAC1/HDAC2/HSPA1A/ITGA3/LATS2/PPARG/SMAD2/SMAD3/TGFB1/TP53/PPARA/MEN1/ADAM17 16
BP GO:0018107 peptidyl-threonine phosphorylation 13/316 100/18870 1.22676143387307e-08 9.67455462542556e-08 3.54554148511083e-08 ACVR1/AXIN1/CDK1/GCG/MAPK1/MAPK8/PRKAG2/PRKCA/PRKDC/TGFB1/TGFBR2/PRKCD/APP 13
BP GO:0048705 skeletal system morphogenesis 19/316 230/18870 1.23399431687287e-08 9.71624547291699e-08 3.56082039303511e-08 AXIN2/BMPR2/CCN2/CTNNB1/FGFR1/FGFR2/FGFR3/MAPK14/MMP14/MMP2/PDGFRA/RARA/RARB/SETD2/SFRP1/SMAD2/SMAD3/TEK/TGFBR2 19
BP GO:0035710 CD4-positive
BP GO:0043620 regulation of DNA-templated transcription in response to stress 9/316 39/18870 1.2598609415041e-08 9.87319594974639e-08 3.61833977746694e-08 ARNT/BAG3/EPAS1/HIF1A/NFE2L2/TP53/VEGFA/VHL/ATF3 9
BP GO:0070229 negative regulation of lymphocyte apoptotic process 9/316 39/18870 1.2598609415041e-08 9.87319594974639e-08 3.61833977746694e-08 AURKB/BCL2/CCL5/HIF1A/IL2/JAK3/PDCD1/VHL/IDO1 9
BP GO:0060688 regulation of morphogenesis of a branching structure 10/316 52/18870 1.27738648488838e-08 9.9948484836407e-08 3.66292313271077e-08 ABL1/AR/CTNNB1/ESR1/FGFR2/PHB2/SFRP1/TACSTD2/TNF/VEGFA 10
BP GO:1903055 positive regulation of extracellular matrix organization 8/316 28/18870 1.31475077880623e-08 1.02711046757444e-07 3.76416580770155e-08 ABL1/BMP2/DDR2/IL6/MAD2L2/RUNX1/SMAD3/TGFB1 8
BP GO:0044773 mitotic DNA damage checkpoint signaling 12/316 83/18870 1.32199445451384e-08 1.0311556745208e-07 3.77899072688333e-08 BLM/CASP2/CCND1/CDK1/CDK2/CHEK2/MDM2/MSH2/PLK2/PRKDC/TOPBP1/TP53 12
BP GO:0023061 signal release 28/316 484/18870 1.33033464933383e-08 1.03604221052644e-07 3.79689895811184e-08 AGTR1/BAD/BTK/CCL5/F2/F2RL1/GCG/GPER1/HIF1A/HNF4A/IL6/JAK2/KCNJ11/KCNQ1/NR0B2/PLA2G6/PPARG/PTGS2/PTPN11/RAF1/SFRP1/SLC2A2/SMAD2/SSTR5/TCF7L2/TGM2/TNF/TRPV6 28
BP GO:0051047 positive regulation of secretion 22/316 310/18870 1.40987783832913e-08 1.09627884251387e-07 4.01765483360556e-08 ANXA2/BAD/BMP2/F2/F2RL1/GATA2/GCG/GPER1/HIF1A/JAK2/NR0B2/NR1H2/PLA2G6/PPARG/PTPN11/SLC2A2/TCF7L2/TGFB1/TGFB2/TLR2/TLR4/PTAFR 22
BP GO:0031331 positive regulation of cellular catabolic process 25/316 396/18870 1.49818065057031e-08 1.16312874146921e-07 4.26264708306655e-08 ADRB2/AGO2/AKT2/ARNT/BAD/BAG3/BAX/FTO/HIF1A/HSF1/IL6/KAT2B/KDR/MAPK3/MTOR/PLK2/PRKAA2/SETD2/TNF/TNFRSF1B/YTHDF2/PPARA/PRKCD/PTPN1/APP 25
BP GO:0060395 SMAD protein signal transduction 12/316 84/18870 1.51945398462113e-08 1.1778127781411e-07 4.31646130315712e-08 ACVR1/BMP2/BMPR2/HNF4A/JAK2/PARP1/PPARG/SMAD2/SMAD3/TGFB1/TGFB2/TGFBR2 12
BP GO:0045471 response to ethanol 14/316 121/18870 1.54910769770588e-08 1.19893730650352e-07 4.39387870846644e-08 BAK1/BIRC2/CDK1/EHMT2/FGFR2/HDAC2/IL2/NR0B2/PTK2B/RARA/SOD1/TNF/VHL/PPARA 14
BP GO:0007254 JNK cascade 16/316 163/18870 1.58108022285433e-08 1.21801735686556e-07 4.46380348817549e-08 AXIN1/CCN2/DAB2IP/EGFR/F2RL1/FLT4/HRAS/MAPK10/MAPK8/PTK2B/SMAD3/TLR4/TNF/XIAP/MEN1/APP 16
BP GO:0016052 carbohydrate catabolic process 16/316 163/18870 1.58108022285433e-08 1.21801735686556e-07 4.46380348817549e-08 ARNT/BAD/ENO1/EP300/FUT2/HIF1A/HK2/KAT2B/MTOR/PGK1/PKM/PRKAA2/PRKAG2/TP53/PPARA/APP 16
BP GO:1903844 regulation of cellular response to transforming growth factor beta stimulus 16/316 163/18870 1.58108022285433e-08 1.21801735686556e-07 4.46380348817549e-08 AXIN1/BMP2/EP300/HDAC1/HDAC2/HSPA1A/ITGA3/LATS2/PPARG/SMAD2/SMAD3/TGFB1/TP53/PPARA/MEN1/ADAM17 16
BP GO:0052547 regulation of peptidase activity 22/316 312/18870 1.58373955992053e-08 1.21818611450282e-07 4.46442195303201e-08 BAD/BAK1/BAX/BIRC2/BIRC3/CASP10/CASP2/DDX3X/EIF2AK3/GPER1/HDAC1/JAK2/PPARG/RAF1/SMAD3/SRC/TNF/TNFSF10/VEGFA/XIAP/CTSL/MMP9 22
BP GO:0150116 regulation of cell-substrate junction organization 11/316 68/18870 1.60084344102982e-08 1.2294477627109e-07 4.50569376600781e-08 ABL1/KDR/MMP14/PIK3R1/PTK2/RHOA/SFRP1/SMAD3/SRC/TEK/VEGFA 11
BP GO:0051302 regulation of cell division 17/316 186/18870 1.64127038613516e-08 1.25855941130364e-07 4.61238245792369e-08 AURKA/AURKB/BCL2L1/BLM/CDC25B/CIB1/FGF1/FGF2/FGFR2/KAT2B/PDGFB/RHOA/SETD2/SSTR5/TGFB1/TGFB2/VEGFA 17
BP GO:0032874 positive regulation of stress-activated MAPK cascade 14/316 122/18870 1.72383056245393e-08 1.31984082327761e-07 4.83696725467377e-08 AXIN1/BMP2/CCN2/DAB2IP/F2RL1/FLT4/HRAS/PTK2B/TGFB2/TLR4/TNF/VEGFA/XIAP/APP 14
BP GO:1904029 regulation of cyclin-dependent protein kinase activity 12/316 85/18870 1.74299085846424e-08 1.3324671310036e-07 4.88324028695228e-08 APC/BLM/CCNA2/CCND1/CCNE1/EGFR/LATS2/CCNB1/MEN1/ADAM17/CCND3/CCND2 12
BP GO:0008217 regulation of blood pressure 17/316 187/18870 1.77837415706772e-08 1.35133622157019e-07 4.9523919388685e-08 ACE/ADRB2/AGTR1/AR/BMPR2/CALCA/F2RL1/KCNQ1/PDGFB/PPARG/PTGS2/RHOA/SMAD3/SOD1/TNF/PPARA/PTAFR 17
BP GO:1902337 regulation of apoptotic process involved in morphogenesis 6/316 12/18870 1.78579129422676e-08 1.35133622157019e-07 4.9523919388685e-08 BAX/NOTCH1/TGFB2/TNFRSF1B/VDR/TNFRSF1A 6
BP GO:0003171 atrioventricular valve development 8/316 29/18870 1.78932941197496e-08 1.35133622157019e-07 4.9523919388685e-08 ACVR1/AXIN2/BMP2/BMPR2/MDM2/NOTCH1/TGFB2/TGFBR2 8
BP GO:0003209 cardiac atrium morphogenesis 8/316 29/18870 1.78932941197496e-08 1.35133622157019e-07 4.9523919388685e-08 ACVR1/BMP2/BMPR2/NOTCH1/NOTCH2/NSD2/SOS1/TGFB2 8
BP GO:0010971 positive regulation of G2/M transition of mitotic cell cycle 8/316 29/18870 1.78932941197496e-08 1.35133622157019e-07 4.9523919388685e-08 BRD4/CCND1/CDC25B/CDK1/CDK4/RRM1/CCNB1/APP 8
BP GO:0031571 mitotic G1 DNA damage checkpoint signaling 8/316 29/18870 1.78932941197496e-08 1.35133622157019e-07 4.9523919388685e-08 CASP2/CCND1/CDK2/CHEK2/MDM2/PLK2/PRKDC/TP53 8
BP GO:0044819 mitotic G1/S transition checkpoint signaling 8/316 29/18870 1.78932941197496e-08 1.35133622157019e-07 4.9523919388685e-08 CASP2/CCND1/CDK2/CHEK2/MDM2/PLK2/PRKDC/TP53 8
BP GO:0072012 glomerulus vasculature development 8/316 29/18870 1.78932941197496e-08 1.35133622157019e-07 4.9523919388685e-08 ANGPT2/ITGB3/NOTCH1/NOTCH2/PDGFB/PDGFRA/PDGFRB/TEK 8
BP GO:0052548 regulation of endopeptidase activity 21/316 288/18870 1.89460396590093e-08 1.42868021114463e-07 5.23584304775929e-08 BAD/BAK1/BAX/BIRC2/BIRC3/CASP10/CASP2/DDX3X/EIF2AK3/GPER1/HDAC1/JAK2/PPARG/RAF1/SMAD3/SRC/TNF/TNFSF10/VEGFA/XIAP/MMP9 21
BP GO:0044000 movement in host 17/316 188/18870 1.92590685810411e-08 1.45009457551369e-07 5.31432264727308e-08 AGTR1/CD86/CDK1/DPP4/EGFR/EPHA2/HSPA1A/ITGA2/ITGB1/ITGB3/SLC1A5/SRC/TFRC/TMPRSS2/TMPRSS4/CTSL/CTSB 17
BP GO:0002761 regulation of myeloid leukocyte differentiation 14/316 124/18870 2.12792653945489e-08 1.59738485488102e-07 5.85411369303141e-08 CDK6/CTNNB1/GATA2/HSF1/MTOR/NOTCH2/PIK3R1/PRKCA/RARA/RUNX1/SFRP1/TGFB1/TLR4/TNF 14
BP GO:0070304 positive regulation of stress-activated protein kinase signaling cascade 14/316 124/18870 2.12792653945489e-08 1.59738485488102e-07 5.85411369303141e-08 AXIN1/BMP2/CCN2/DAB2IP/F2RL1/FLT4/HRAS/PTK2B/TGFB2/TLR4/TNF/VEGFA/XIAP/APP 14
BP GO:0033077 T cell differentiation in thymus 12/316 87/18870 2.28057261371529e-08 1.70683935347328e-07 6.25524375070967e-08 ABL1/B2M/BCL2/CDK6/CTNNB1/ERBB2/GLI2/PRKDC/SOD1/SOS1/TP53/ADAM17 12
BP GO:0044774 mitotic DNA integrity checkpoint signaling 12/316 87/18870 2.28057261371529e-08 1.70683935347328e-07 6.25524375070967e-08 BLM/CASP2/CCND1/CDK1/CDK2/CHEK2/MDM2/MSH2/PLK2/PRKDC/TOPBP1/TP53 12
BP GO:0008286 insulin receptor signaling pathway 14/316 125/18870 2.36059357027642e-08 1.76144739952465e-07 6.45537192217831e-08 AKT2/GRB2/HRAS/MAPK1/MAPK3/PIK3R1/PTPN11/RAF1/SHC1/SOS1/SRC/PRKCD/PTPN1/PIK3CA 14
BP GO:0071675 regulation of mononuclear cell migration 14/316 125/18870 2.36059357027642e-08 1.76144739952465e-07 6.45537192217831e-08 ABL1/CCL2/CCL5/CCR2/ITGB3/LGALS3/MAPK1/MAPK3/PTK2/PTK2B/RHOA/TNF/ADAM17/APP 14
BP GO:0021543 pallium development 17/316 191/18870 2.43843936159891e-08 1.81141209718776e-07 6.63848309908977e-08 BAX/CDH2/CDK6/CTNNB1/DAB2IP/EGFR/EZH2/HDAC1/HIF1A/KDM1A/NCOA1/NTRK2/RARA/RHOA/SLC2A1/SRD5A2/CASP3 17
BP GO:0071706 tumor necrosis factor superfamily cytokine production 17/316 191/18870 2.43843936159891e-08 1.81141209718776e-07 6.63848309908977e-08 BTK/CCR2/CD86/EPHB2/HAVCR2/HDAC2/IL6/JAK2/PIK3R1/PTPN11/RARA/TGFB1/TLR2/TLR4/IL10/APP/PTAFR 17
BP GO:1903555 regulation of tumor necrosis factor superfamily cytokine production 17/316 191/18870 2.43843936159891e-08 1.81141209718776e-07 6.63848309908977e-08 BTK/CCR2/CD86/EPHB2/HAVCR2/HDAC2/IL6/JAK2/PIK3R1/PTPN11/RARA/TGFB1/TLR2/TLR4/IL10/APP/PTAFR 17
BP GO:0046425 regulation of receptor signaling pathway via JAK-STAT 13/316 106/18870 2.50941764329361e-08 1.86136892649654e-07 6.82156543996917e-08 CCL5/EP300/EPHB2/F2/IL6/JAK2/JAK3/KIT/NOTCH1/PTK2B/TNF/VHL/IL10 13
BP GO:0050672 negative regulation of lymphocyte proliferation 12/316 88/18870 2.60151042693171e-08 1.9268160313417e-07 7.06141671405171e-08 BTK/CD86/ERBB2/HAVCR2/IL2/IL2RA/PDCD1LG2/PLA2G2A/PLA2G2D/CASP3/IL10/IDO1 12
BP GO:2000027 regulation of animal organ morphogenesis 14/316 126/18870 2.61608301326132e-08 1.93473872625193e-07 7.09045189403225e-08 ABL1/AR/BMP2/CTNNB1/DVL2/FGF1/FGF2/GPC3/PHB2/RHOA/SFRP1/TACSTD2/TNF/VEGFA 14
BP GO:0007272 ensheathment of neurons 15/316 147/18870 2.65022126781883e-08 1.9541956527255e-07 7.16175785348539e-08 AKT2/CTNNB1/EIF2AK3/ERBB2/ERCC2/ILK/MTOR/NTRK2/PPARD/RARA/RARB/SOD1/TLR2/TNF/TNFRSF1B 15
BP GO:0008366 axon ensheathment 15/316 147/18870 2.65022126781883e-08 1.9541956527255e-07 7.16175785348539e-08 AKT2/CTNNB1/EIF2AK3/ERBB2/ERCC2/ILK/MTOR/NTRK2/PPARD/RARA/RARB/SOD1/TLR2/TNF/TNFRSF1B 15
BP GO:0001954 positive regulation of cell-matrix adhesion 10/316 56/18870 2.70975896378705e-08 1.99221159752945e-07 7.30107910869217e-08 ABL1/CDK6/CIB1/ITGB3/KDR/PTK2B/SFRP1/SMAD3/TEK/VEGFA 10
BP GO:0043525 positive regulation of neuron apoptotic process 10/316 56/18870 2.70975896378705e-08 1.99221159752945e-07 7.30107910869217e-08 ABL1/BAX/BCL2L11/CASP2/CTNNB1/MCL1/TGFB2/TNF/TP53/CASP3 10
BP GO:0002822 regulation of adaptive immune response based on somatic recombination of immune receptors built from immunoglobulin superfamily domains 17/316 193/18870 2.84656655884625e-08 2.08664614710139e-07 7.64716389098815e-08 B2M/BTK/CCR2/EPHB2/HAVCR2/IL2/IL6/JAK2/JAK3/MAD2L2/MSH2/NSD2/TFRC/TGFB1/TNF/TNFRSF1B/IL10 17
BP GO:0009749 response to glucose 17/316 193/18870 2.84656655884625e-08 2.08664614710139e-07 7.64716389098815e-08 ACE/ANGPT2/BAD/GCG/GPER1/HIF1A/HNF4A/NR0B2/PLA2G6/PRKAA2/PTK2B/RAF1/SLC2A2/SMAD2/TCF7L2/CASP3/PIK3CA 17
BP GO:0032945 negative regulation of mononuclear cell proliferation 12/316 89/18870 2.96235980628354e-08 2.16384748014613e-07 7.93009219065025e-08 BTK/CD86/ERBB2/HAVCR2/IL2/IL2RA/PDCD1LG2/PLA2G2A/PLA2G2D/CASP3/IL10/IDO1 12
BP GO:0046849 bone remodeling 12/316 89/18870 2.96235980628354e-08 2.16384748014613e-07 7.93009219065025e-08 ADRB2/CALCA/CTNNB1/EPHA2/IL6/ITGB3/NOTCH2/PRKCA/PTK2B/SFRP1/SRC/TFRC 12
BP GO:0014015 positive regulation of gliogenesis 11/316 72/18870 2.97355643305338e-08 2.16384748014613e-07 7.93009219065025e-08 BMP2/HDAC1/HDAC2/IL6/KRAS/MTOR/NOTCH1/TGFB1/TLR2/TNF/TNFRSF1B 11
BP GO:0032722 positive regulation of chemokine production 11/316 72/18870 2.97355643305338e-08 2.16384748014613e-07 7.93009219065025e-08 DDX3X/F2RL1/HAVCR2/HIF1A/IL6/TGFB1/TLR2/TLR4/TNF/ADAM17/APP 11
BP GO:0060411 cardiac septum morphogenesis 11/316 72/18870 2.97355643305338e-08 2.16384748014613e-07 7.93009219065025e-08 ACVR1/BMPR2/FGFR2/MDM2/NOTCH1/NOTCH2/NRP2/NSD2/TGFB2/TGFBR2/TP53 11
BP GO:0030856 regulation of epithelial cell differentiation 16/316 171/18870 3.12968349093416e-08 2.27414555847792e-07 8.33431380869312e-08 BAD/BMP2/CCND1/CTNNB1/EZH2/FGF2/IKBKB/KRAS/NOTCH1/TNF/VDR/VEGFA/VHL/YAP1/TNFRSF1A/MMP9 16
BP GO:0010712 regulation of collagen metabolic process 9/316 43/18870 3.16104534026983e-08 2.29026681257286e-07 8.39339515910008e-08 DDR2/F2/HDAC2/IL6/ITGA2/ITGB1/NOTCH1/RUNX1/TGFB1 9
BP GO:0060443 mammary gland morphogenesis 9/316 43/18870 3.16104534026983e-08 2.29026681257286e-07 8.39339515910008e-08 AR/BAX/EPHA2/ESR1/FGFR2/PHB2/SRC/TGFBR2/VDR 9
BP GO:0061437 renal system vasculature development 8/316 31/18870 3.19419821693274e-08 2.30758863949757e-07 8.45687638209932e-08 ANGPT2/ITGB3/NOTCH1/NOTCH2/PDGFB/PDGFRA/PDGFRB/TEK 8
BP GO:0061440 kidney vasculature development 8/316 31/18870 3.19419821693274e-08 2.30758863949757e-07 8.45687638209932e-08 ANGPT2/ITGB3/NOTCH1/NOTCH2/PDGFB/PDGFRA/PDGFRB/TEK 8
BP GO:1900103 positive regulation of endoplasmic reticulum unfolded protein response 6/316 13/18870 3.26982552067902e-08 2.35540678199562e-07 8.6321208398878e-08 BAK1/BAX/BCL2L11/DAB2IP/PIK3R1/PTPN1 6
BP GO:1904748 regulation of apoptotic process involved in development 6/316 13/18870 3.26982552067902e-08 2.35540678199562e-07 8.6321208398878e-08 BAX/NOTCH1/TGFB2/TNFRSF1B/VDR/TNFRSF1A 6
BP GO:0002902 regulation of B cell apoptotic process 7/316 21/18870 3.28594063315635e-08 2.36360455918105e-07 8.6621641444346e-08 AURKB/BAX/BCL2/BTK/IL2/PDCD1/IL10 7
BP GO:0002312 B cell activation involved in immune response 12/316 90/18870 3.36743356769769e-08 2.41873789495638e-07 8.86421740349654e-08 ABL1/IL2/IL6/MAD2L2/MSH2/NOTCH2/NSD2/PTK2B/TFRC/TGFB1/TLR4/IL10 12
BP GO:0016485 protein processing 19/316 245/18870 3.42882425522275e-08 2.45929463822873e-07 9.01285020504708e-08 ACE/ANXA2/BAD/BAK1/CASP2/DPP4/ENO1/MDM2/MMP14/PARP1/PGK1/RUNX1/SRC/TMPRSS2/TMPRSS4/XIAP/CASP3/CTSL/ADAM17 19
BP GO:0051881 regulation of mitochondrial membrane potential 11/316 73/18870 3.44942038042028e-08 2.4669780141917e-07 9.04100832630138e-08 ABL1/AKT2/BAD/BAK1/BAX/BCL2/BCL2L1/KDR/PARP1/SOD1/SRC 11
BP GO:1904377 positive regulation of protein localization to cell periphery 11/316 73/18870 3.44942038042028e-08 2.4669780141917e-07 9.04100832630138e-08 CIB1/EGFR/EPHA2/EPHB2/EZR/GPER1/ITGA3/ITGB1/LGALS3/PIK3R1/TNF 11
BP GO:0035967 cellular response to topologically incorrect protein 13/316 109/18870 3.52504473047062e-08 2.51745683755499e-07 9.22600367676823e-08 BAG3/BAK1/BAX/BCL2L11/CCND1/DAB2IP/EIF2AK3/HSF1/HSPA1A/NFE2L2/PIK3R1/ATF3/PTPN1 13
BP GO:0043583 ear development 18/316 221/18870 3.73967609790535e-08 2.66692329724907e-07 9.77377001226991e-08 BCL2/BCL2L11/BMP2/CCNA2/DVL2/EPHB2/FGF2/FGFR2/GATA2/GJB2/KCNQ1/MAPK1/MAPK3/MCM2/NOTCH1/PTPN11/SOD1/TGFB2 18
BP GO:0048008 platelet-derived growth factor receptor signaling pathway 10/316 58/18870 3.85511780775113e-08 2.74532783114032e-07 1.00611078157091e-07 ABL1/ITGB3/JAK2/PDGFB/PDGFRA/PDGFRB/PTPN11/SRC/VEGFA/PTPN1 10
BP GO:0002444 myeloid leukocyte mediated immunity 13/316 110/18870 3.93803540424829e-08 2.79242510483061e-07 1.02337104255137e-07 ACE/BTK/CCR2/ELANE/F2/F2RL1/GATA2/IL13RA2/IL6/KIT/PIK3CG/ADAM17/PTAFR 13
BP GO:0014812 muscle cell migration 13/316 110/18870 3.93803540424829e-08 2.79242510483061e-07 1.02337104255137e-07 ACE/BCL2/CCL5/DDR2/ITGA2/ITGB3/MDM2/NFE2L2/PDGFB/PDGFRB/SRC/TERT/TLR4 13
BP GO:0018210 peptidyl-threonine modification 13/316 110/18870 3.93803540424829e-08 2.79242510483061e-07 1.02337104255137e-07 ACVR1/AXIN1/CDK1/GCG/MAPK1/MAPK8/PRKAG2/PRKCA/PRKDC/TGFB1/TGFBR2/PRKCD/APP 13
BP GO:0050729 positive regulation of inflammatory response 15/316 152/18870 4.16318253590299e-08 2.94788754882663e-07 1.08034509106374e-07 AGTR1/BTK/CCR2/IL2/IL6/PIK3CG/PLA2G2A/PTGS2/TGFB1/TLR2/TLR4/TNF/TNFRSF1A/APP/IDO1 15
BP GO:0002360 T cell lineage commitment 8/316 32/18870 4.19731511931652e-08 2.96364880843396e-07 1.08612129492624e-07 BCL2/IL6/JAK1/MTOR/PRKDC/RHOA/TP53/CTSL 8
BP GO:1902751 positive regulation of cell cycle G2/M phase transition 8/316 32/18870 4.19731511931652e-08 2.96364880843396e-07 1.08612129492624e-07 BRD4/CCND1/CDC25B/CDK1/CDK4/RRM1/CCNB1/APP 8
BP GO:0072331 signal transduction by p53 class mediator 16/316 175/18870 4.33925534338702e-08 3.05954275059152e-07 1.1212646129656e-07 AURKA/AURKB/BAX/BCL2/CASP2/CHEK2/E2F1/EP300/ERCC2/FOXM1/KDM1A/MDM2/MSH2/MTOR/PLK2/TP53 16
BP GO:0060038 cardiac muscle cell proliferation 10/316 59/18870 4.57368328379318e-08 3.22028588895565e-07 1.18017393619368e-07 ABL1/CDK1/FGF2/FGFR2/MAPK14/NOTCH1/PIM1/RUNX1/TGFB2/YAP1 10
BP GO:0001707 mesoderm formation 11/316 75/18870 4.60890256602444e-08 3.23950655817471e-07 1.18721794831892e-07 ACVR1/AXIN1/BMPR2/EPHA2/FGFR2/ITGA2/ITGA3/ITGB1/ITGB3/SMAD2/SMAD3 11
BP GO:0021537 telencephalon development 20/316 276/18870 4.61396066278489e-08 3.23950655817471e-07 1.18721794831892e-07 BAX/BMP2/CDH2/CDK6/CTNNB1/DAB2IP/EGFR/EPHB2/EZH2/HDAC1/HIF1A/KDM1A/NCOA1/NTRK2/RARA/RARB/RHOA/SLC2A1/SRD5A2/CASP3 20
BP GO:0042476 odontogenesis 14/316 132/18870 4.75015678036622e-08 3.32600381271896e-07 1.21891755788326e-07 AXIN2/BAX/BCL2L11/BMP2/CTNNB1/FGFR2/GLI2/HDAC1/HDAC2/PDGFRA/RHOA/SRC/TGFB2/PPARA 14
BP GO:0010888 negative regulation of lipid storage 7/316 22/18870 4.7504822084708e-08 3.32600381271896e-07 1.21891755788326e-07 IL6/ITGB3/NR1H2/PPARD/PPARG/TNF/PPARA 7
BP GO:0030574 collagen catabolic process 9/316 45/18870 4.82342273487924e-08 3.36762605489751e-07 1.23417132325655e-07 ITGB1/MMP14/MMP2/MMP3/PRSS2/CTSL/CTSB/MMP9/MMP7 9
BP GO:0090199 regulation of release of cytochrome c from mitochondria 9/316 45/18870 4.82342273487924e-08 3.36762605489751e-07 1.23417132325655e-07 BAD/BAK1/BAX/BCL2L1/BCL2L11/GPER1/TNFSF10/TP53/MMP9 9
BP GO:0001942 hair follicle development 12/316 93/18870 4.89723911301203e-08 3.40487711032814e-07 1.24782313127326e-07 BCL2/CTNNB1/EGFR/ERCC2/FGFR2/GLI2/HDAC1/HDAC2/NOTCH1/SOS1/TGFB2/TNF 12
BP GO:0043279 response to alkaloid 12/316 93/18870 4.89723911301203e-08 3.40487711032814e-07 1.24782313127326e-07 BCL2L1/BLM/CCNA2/EHMT2/HDAC2/HSP90AA1/MDM2/PTK2B/RYR2/SETD2/TGM2/CASP3 12
BP GO:0043367 CD4-positive
BP GO:0051924 regulation of calcium ion transport 19/316 251/18870 5.04751339367272e-08 3.50447661491157e-07 1.28432446793107e-07 ABL1/ACE/BAK1/BAX/BCL2/CCL2/CCL5/CTNNB1/F2/GCG/GPER1/ITGB3/LGALS3/PDGFB/PDGFRB/PIK3CG/PTGS2/PTK2B/RYR2 19
BP GO:0051146 striated muscle cell differentiation 21/316 305/18870 5.10003929794364e-08 3.53602724657425e-07 1.29588717833714e-07 ACVR1/BCL2/BMP2/CDH2/CDK1/EZH2/ITGB1/KLF5/KRAS/MAPK14/MMP14/MTOR/NOTCH1/PDGFRA/PDGFRB/RARA/RARB/TGFB1/VEGFA/CASP3/PPARA 21
BP GO:0030168 platelet activation 14/316 133/18870 5.22988333043881e-08 3.62102324348828e-07 1.32703660534384e-07 F2/IL6/ILK/ITGB3/JAK2/MAPK14/PDGFB/PDGFRA/PIK3CG/PRKCA/SRC/TLR4/PRKCD/PIK3CA 14
BP GO:0007584 response to nutrient 15/316 155/18870 5.41189568896037e-08 3.74185363979088e-07 1.37131866269327e-07 HSF1/IGFBP2/ITGA2/KAT2B/MDM2/MTOR/NCOA1/PIM1/PPARG/PTGS2/RARA/RXRA/SFRP1/TFRC/VDR 15
BP GO:0000723 telomere maintenance 15/316 156/18870 5.89824223605924e-08 4.07247928664007e-07 1.49248671562509e-07 AURKB/BLM/CCNE1/CTNNB1/HSP90AA1/MAD2L2/MAPK1/MAPK3/NEK2/PARP1/PRKDC/SRC/TERF2IP/TERT/WRN 15
BP GO:0051972 regulation of telomerase activity 9/316 46/18870 5.90918420800272e-08 4.07439883513116e-07 1.4931901938803e-07 AURKB/CTNNB1/HSP90AA1/MAPK1/MAPK3/NEK2/SRC/TP53/MEN1 9
BP GO:0042752 regulation of circadian rhythm 13/316 114/18870 6.06178260457452e-08 4.1738508637291e-07 1.52963748337575e-07 CDK1/EZH2/HNF4A/MAPK10/MAPK8/MTOR/PARP1/PPARG/PRKAA2/PRKDC/TOP2A/TP53/PPARA 13
BP GO:0002260 lymphocyte homeostasis 11/316 77/18870 6.10274717267316e-08 4.19626913030089e-07 1.53785335451732e-07 ABL1/BAK1/BAX/BCL2/BCL2L11/HIF1A/IL2/IL2RA/JAK3/SOS1/CASP3 11
BP GO:0045599 negative regulation of fat cell differentiation 10/316 61/18870 6.37314458980667e-08 4.37015629015314e-07 1.60157971328571e-07 AXIN1/BMP2/E2F1/GATA2/GPER1/IL6/SMAD3/TGFB1/TNF/YAP1 10
BP GO:1905517 macrophage migration 10/316 61/18870 6.37314458980667e-08 4.37015629015314e-07 1.60157971328571e-07 CCL2/CCL5/CCR2/LGALS3/MAPK1/MAPK3/MMP14/MMP2/PTK2/PTK2B 10
BP GO:0030902 hindbrain development 15/316 157/18870 6.42394470765544e-08 4.39894814548916e-07 1.61213138429069e-07 ABL1/BCL2/CTNNB1/EPHB2/EZH2/FGF2/GATA2/GLI2/ITGB1/NCOA1/NCOR2/PTPN11/SSTR1/SSTR2/TP53 15
BP GO:0002758 innate immune response-activating signaling pathway 19/316 255/18870 6.48924689869327e-08 4.43757815318861e-07 1.62628855226084e-07 BIRC2/BIRC3/BTK/DAB2IP/DDX3X/EP300/ESR1/F2RL1/HAVCR2/HSPA1A/IKBKB/MAPK8/PHB2/PIK3R1/SRC/TLR2/TLR4/TNF/XIAP 19
BP GO:0003177 pulmonary valve development 7/316 23/18870 6.73121291539123e-08 4.58526188569194e-07 1.68041184997735e-07 BMPR2/NOTCH1/NOTCH2/SMAD2/TGFB2/TNFRSF1B/TNFRSF1A 7
BP GO:0036120 cellular response to platelet-derived growth factor stimulus 7/316 23/18870 6.73121291539123e-08 4.58526188569194e-07 1.68041184997735e-07 CCNA2/HDAC1/ITGB3/PDGFB/PDGFRB/SRC/TLR4 7
BP GO:0044344 cellular response to fibroblast growth factor stimulus 13/316 115/18870 6.73276635058532e-08 4.58526188569194e-07 1.68041184997735e-07 CCL2/CCL5/CCN2/CTNNB1/FGF1/FGF2/FGFR1/FGFR2/FGFR3/GRB2/PTPN11/SFRP1/SOS1 13
BP GO:0007264 small GTPase mediated signal transduction 27/316 491/18870 6.93347724452914e-08 4.71552021862254e-07 1.72814906797528e-07 ABL1/AGTR1/CCNA2/CDK2/DAB2IP/EPHB2/F2RL1/FGF2/FOXM1/GNB1/GRB2/HRAS/ITGA3/ITGB1/KRAS/NOTCH1/NOTCH2/NTRK1/PIK3CG/PLK2/RAF1/RHOA/SOS1/SRC/TGFB2/TGM2/TP53 27
BP GO:0000018 regulation of DNA recombination 14/316 136/18870 6.94356589625669e-08 4.71595659239638e-07 1.72830899071882e-07 ABL1/BLM/ERCC2/IL2/KDM1A/MAD2L2/MSH2/NSD2/PARP1/SETD2/TERF2IP/TFRC/TGFB1/IL10 14
BP GO:0007219 Notch signaling pathway 16/316 181/18870 6.96466148142299e-08 4.72169040358795e-07 1.73041032418941e-07 BMP2/CDK6/GATA2/IL2RA/KIT/MMP14/NOTCH1/NOTCH2/NR0B2/SRC/TGFB2/TGFBR2/YAP1/YTHDF2/ADAM17/APP 16
BP GO:0010959 regulation of metal ion transport 24/316 398/18870 6.98216326737849e-08 4.72169040358795e-07 1.73041032418941e-07 ABL1/ACE/ADRB2/B2M/BAK1/BAX/BCL2/CCL2/CCL5/CTNNB1/F2/GCG/GPER1/ITGB1/ITGB3/KCNH2/KCNQ1/LGALS3/PDGFB/PDGFRB/PIK3CG/PTGS2/PTK2B/RYR2 24
BP GO:0042509 regulation of tyrosine phosphorylation of STAT protein 11/316 78/18870 6.99981080529871e-08 4.72169040358795e-07 1.73041032418941e-07 CCL5/FGFR3/FLT3/HDAC2/HSF1/IL2/IL6/JAK2/KIT/TNF/TNFRSF1A 11
BP GO:0002042 cell migration involved in sprouting angiogenesis 12/316 96/18870 7.02179829644784e-08 4.72169040358795e-07 1.73041032418941e-07 ABL1/AKT3/CIB1/FGF2/GATA2/ITGB1/KDR/NOTCH1/PLK2/PTGS2/RHOA/VEGFA 12
BP GO:0022404 molting cycle process 12/316 96/18870 7.02179829644784e-08 4.72169040358795e-07 1.73041032418941e-07 BCL2/CTNNB1/EGFR/ERCC2/FGFR2/GLI2/HDAC1/HDAC2/NOTCH1/SOS1/TGFB2/TNF 12
BP GO:0022405 hair cycle process 12/316 96/18870 7.02179829644784e-08 4.72169040358795e-07 1.73041032418941e-07 BCL2/CTNNB1/EGFR/ERCC2/FGFR2/GLI2/HDAC1/HDAC2/NOTCH1/SOS1/TGFB2/TNF 12
BP GO:0070664 negative regulation of leukocyte proliferation 12/316 96/18870 7.02179829644784e-08 4.72169040358795e-07 1.73041032418941e-07 BTK/CD86/ERBB2/HAVCR2/IL2/IL2RA/PDCD1LG2/PLA2G2A/PLA2G2D/CASP3/IL10/IDO1 12
BP GO:0001782 B cell homeostasis 8/316 34/18870 7.03713473611665e-08 4.72169040358795e-07 1.73041032418941e-07 ABL1/BAK1/BAX/BCL2/BCL2L11/HIF1A/SOS1/CASP3 8
BP GO:1904385 cellular response to angiotensin 8/316 34/18870 7.03713473611665e-08 4.72169040358795e-07 1.73041032418941e-07 AGTR1/CA2/DDR2/HSF1/NFE2L2/PRKCA/SRC/PRKCD 8
BP GO:0045933 positive regulation of muscle contraction 9/316 47/18870 7.2020914695893e-08 4.82588464646843e-07 1.76859554562292e-07 ENO1/GPER1/HSP90AA1/ITGA2/KCNQ1/KIT/PTGS2/RHOA/PTAFR 9
BP GO:0002833 positive regulation of response to biotic stimulus 23/316 369/18870 7.26433187593664e-08 4.86106497649808e-07 1.78148847190319e-07 BIRC2/BIRC3/BTK/CCL5/DAB2IP/DDX3X/EP300/ESR1/F2RL1/HAVCR2/HSP90AA1/HSPA1A/IKBKB/MAPK8/PHB2/PIK3R1/PRKCA/PRKDC/SRC/TLR2/TLR4/TNF/XIAP 23
BP GO:0003002 regionalization 25/316 430/18870 7.48440206595184e-08 5.00162451315015e-07 1.8330008864404e-07 ACVR1/AR/AURKA/AXIN1/AXIN2/BMP2/BMPR2/CTNNB1/DVL2/EP300/FGF1/FGF2/FGFR2/GLI2/GPC3/HIF1A/NOTCH1/NOTCH2/NRP2/PRKDC/SFRP1/SMAD2/SMAD3/TGFBR2/TP53 25
BP GO:0035966 response to topologically incorrect protein 15/316 159/18870 7.60490480195914e-08 5.07535892665508e-07 1.86002315589713e-07 BAG3/BAK1/BAX/BCL2L11/CCND1/DAB2IP/EIF2AK3/HSF1/HSP90AA1/HSPA1A/HSPA4/NFE2L2/PIK3R1/ATF3/PTPN1 15
BP GO:0031016 pancreas development 11/316 79/18870 8.01209481801623e-08 5.33997027123325e-07 1.9569982142804e-07 BAD/BAK1/CDH2/CDK6/CTNNB1/EIF2AK3/IL6/NR5A2/SMAD2/TCF7L2/VHL 11
BP GO:0060759 regulation of response to cytokine stimulus 16/316 183/18870 8.119251862759e-08 5.40417403985239e-07 1.98052768245265e-07 CCL5/F2RL1/HIF1A/HSPA1A/IKBKB/IL6/NR1H2/PPARG/PTPN11/TLR2/TLR4/XIAP/YTHDF2/PTPN1/TNFRSF1A/ADAM17 16
BP GO:0045089 positive regulation of innate immune response 22/316 343/18870 8.54712284926612e-08 5.67696153295708e-07 2.08049914479576e-07 BIRC2/BIRC3/BTK/CCL5/DAB2IP/DDX3X/EP300/ESR1/F2RL1/HAVCR2/HSP90AA1/HSPA1A/IKBKB/MAPK8/PHB2/PIK3R1/PRKDC/SRC/TLR2/TLR4/TNF/XIAP 22
BP GO:0002819 regulation of adaptive immune response 17/316 208/18870 8.55183307849303e-08 5.67696153295708e-07 2.08049914479576e-07 B2M/BTK/CCR2/EPHB2/HAVCR2/IL2/IL6/JAK2/JAK3/MAD2L2/MSH2/NSD2/TFRC/TGFB1/TNF/TNFRSF1B/IL10 17
BP GO:0002931 response to ischemia 10/316 63/18870 8.7691188871603e-08 5.78106123548915e-07 2.11864971897776e-07 BCL2/CIB1/GJB2/HK2/KCNJ11/MAP2K3/NFE2L2/PTK2B/SOS1/TP53 10
BP GO:0008631 intrinsic apoptotic signaling pathway in response to oxidative stress 10/316 63/18870 8.7691188871603e-08 5.78106123548915e-07 2.11864971897776e-07 BCL2/CTNNB1/HIF1A/JAK2/MCL1/NFE2L2/PARP1/SOD1/IL10/PRKCD 10
BP GO:0043470 regulation of carbohydrate catabolic process 10/316 63/18870 8.7691188871603e-08 5.78106123548915e-07 2.11864971897776e-07 ARNT/EP300/HIF1A/KAT2B/MTOR/PRKAA2/PRKAG2/TP53/PPARA/APP 10
BP GO:0051893 regulation of focal adhesion assembly 10/316 63/18870 8.7691188871603e-08 5.78106123548915e-07 2.11864971897776e-07 ABL1/KDR/MMP14/PTK2/RHOA/SFRP1/SMAD3/SRC/TEK/VEGFA 10
BP GO:0090109 regulation of cell-substrate junction assembly 10/316 63/18870 8.7691188871603e-08 5.78106123548915e-07 2.11864971897776e-07 ABL1/KDR/MMP14/PTK2/RHOA/SFRP1/SMAD3/SRC/TEK/VEGFA 10
BP GO:0010721 negative regulation of cell development 20/316 287/18870 8.778133847157e-08 5.78106123548915e-07 2.11864971897776e-07 B2M/CBFB/CDK6/CTNNB1/EPHB2/ERBB2/F2/GATA2/IL2/IL6/JAK3/NOTCH1/PIK3R1/RARA/RUNX1/SFRP1/TLR4/TNF/TP53/VEGFA 20
BP GO:0006606 protein import into nucleus 15/316 161/18870 8.97957576510146e-08 5.90593441625646e-07 2.16441338045161e-07 BAG3/CDK1/EP300/HSP90AA1/JAK2/MAPK14/NOTCH1/PHB2/PIK3R1/PTGS2/SMAD3/STK4/TGFB1/TP53/PRKCD 15
BP GO:0090049 regulation of cell migration involved in sprouting angiogenesis 11/316 80/18870 9.15227485985599e-08 6.01159948689488e-07 2.20313763246949e-07 ABL1/AKT3/CIB1/FGF2/GATA2/KDR/NOTCH1/PLK2/PTGS2/RHOA/VEGFA 11
BP GO:0006090 pyruvate metabolic process 13/316 118/18870 9.16532566080833e-08 6.01226093281934e-07 2.20338003990385e-07 ARNT/ENO1/EP300/HIF1A/HK2/KAT2B/MTOR/PGK1/PKM/PRKAA2/PRKAG2/PPARA/APP 13
BP GO:0035162 embryonic hemopoiesis 7/316 24/18870 9.36708903995007e-08 6.1365496702665e-07 2.24892951394298e-07 GATA2/HIF1A/KDR/KIT/STK4/TGFBR2/VEGFA 7
BP GO:0048592 eye morphogenesis 15/316 162/18870 9.74815202801108e-08 6.36947315756954e-07 2.33429157132588e-07 BAK1/BAX/BCL2/CTNNB1/EPHA2/EPHB2/FGF2/HIF1A/KDR/NOTCH1/NOTCH2/NTRK2/RARB/VEGFA/VHL 15
BP GO:0051147 regulation of muscle cell differentiation 15/316 162/18870 9.74815202801108e-08 6.36947315756954e-07 2.33429157132588e-07 BCL2/BMP2/BMPR2/EZH2/FGFR2/GPER1/KIT/MAPK14/MDM2/MMP14/MTOR/NOTCH1/PDGFB/TGFB1/PPARA 15
BP GO:0043588 skin development 21/316 317/18870 9.83214839784919e-08 6.41595879765531e-07 2.35132768014612e-07 BCL2/CTNNB1/EGFR/EPHA2/ERCC2/EZH2/FGFR2/GLI2/HDAC1/HDAC2/ITGA2/ITGA3/LATS2/NOTCH1/SOS1/STK4/TGFB2/TNF/VDR/YAP1/CASP3 21
BP GO:0032640 tumor necrosis factor production 16/316 186/18870 1.01800932398156e-07 6.6214280065704e-07 2.42662826320415e-07 BTK/CCR2/EPHB2/HAVCR2/HDAC2/IL6/JAK2/PIK3R1/PTPN11/RARA/TGFB1/TLR2/TLR4/IL10/APP/PTAFR 16
BP GO:0032680 regulation of tumor necrosis factor production 16/316 186/18870 1.01800932398156e-07 6.6214280065704e-07 2.42662826320415e-07 BTK/CCR2/EPHB2/HAVCR2/HDAC2/IL6/JAK2/PIK3R1/PTPN11/RARA/TGFB1/TLR2/TLR4/IL10/APP/PTAFR 16
BP GO:0002221 pattern recognition receptor signaling pathway 18/316 236/18870 1.01868123178006e-07 6.6214280065704e-07 2.42662826320415e-07 BIRC2/BIRC3/BTK/DAB2IP/DDX3X/ESR1/F2RL1/HAVCR2/HSPA1A/IKBKB/MAPK8/PHB2/PIK3R1/SRC/TLR2/TLR4/TNF/XIAP 18
BP GO:0003151 outflow tract morphogenesis 11/316 81/18870 1.04341863978113e-07 6.77340162521118e-07 2.48232372313956e-07 BMPR2/CTNNB1/DVL2/FGFR2/HIF1A/ILK/NOTCH1/NRP2/TGFB2/TGFBR2/VEGFA 11
BP GO:0033628 regulation of cell adhesion mediated by integrin 9/316 49/18870 1.05440460134627e-07 6.82696208809413e-07 2.50195262084759e-07 CCL5/CIB1/DPP4/EPHA2/ITGB3/PIK3CG/PTK2/PTPN11/TGFB2 9
BP GO:0048538 thymus development 9/316 49/18870 1.05440460134627e-07 6.82696208809413e-07 2.50195262084759e-07 ABL1/BCL2/BCL2L11/CTNNB1/MAP2K2/MAPK1/MAPK3/RAF1/SOD1 9
BP GO:0001101 response to acid chemical 14/316 141/18870 1.09530998337388e-07 7.0819359971157e-07 2.59539574118318e-07 BCL2/BCL2L1/EGFR/EP300/HSF1/MMP2/MTOR/NTRK1/NTRK2/PDGFRA/TNF/VEGFA/CASP3/PIK3CA 14
BP GO:0032200 telomere organization 16/316 187/18870 1.0966219001944e-07 7.0819359971157e-07 2.59539574118318e-07 AURKB/BLM/CCNE1/CTNNB1/EZH2/HSP90AA1/MAD2L2/MAPK1/MAPK3/NEK2/PARP1/PRKDC/SRC/TERF2IP/TERT/WRN 16
BP GO:0030100 regulation of endocytosis 20/316 291/18870 1.10034508447951e-07 7.09679930455e-07 2.60084286253962e-07 ABL1/ANXA2/B2M/BTK/CCL2/F2RL1/GATA2/GPC3/ITGA2/ITGB3/LGALS3/NR1H2/SELE/SOD1/SRC/TGM2/TLR2/TNF/VEGFA/PTPN1 20
BP GO:0072080 nephron tubule development 12/316 100/18870 1.11231591243858e-07 7.15551679754302e-07 2.62236171434923e-07 BCL2/BMP2/CTNNB1/FGF1/FGF2/GPC3/ILK/NOTCH1/NOTCH2/TACSTD2/VEGFA/YAP1 12
BP GO:2000177 regulation of neural precursor cell proliferation 12/316 100/18870 1.11231591243858e-07 7.15551679754302e-07 2.62236171434923e-07 CDH2/CTNNB1/FGF2/GATA2/HIF1A/ILK/ITGB1/KDM1A/NOTCH1/RHOA/TP53/VEGFA 12
BP GO:0002718 regulation of cytokine production involved in immune response 13/316 120/18870 1.11990253543463e-07 7.18580135847004e-07 2.63346043375104e-07 B2M/BTK/CCR2/F2RL1/IL6/JAK3/KIT/TGFB1/TGFB2/TLR4/TNF/TNFRSF1B/IL10 13
BP GO:0007006 mitochondrial membrane organization 13/316 120/18870 1.11990253543463e-07 7.18580135847004e-07 2.63346043375104e-07 BAD/BAK1/BAX/BCL2/BCL2L1/BCL2L11/GZMB/HK2/HSP90AA1/HSPA1A/HSPA4/MAPK8/TP53 13
BP GO:0022412 cellular process involved in reproduction in multicellular organism 26/316 471/18870 1.1355761881142e-07 7.27701711305016e-07 2.66688928443007e-07 ACVR1/ANGPT2/AURKA/AXIN1/BAX/BCL2/BCL2L1/CDC25B/CIB1/CTNNB1/EHMT2/ITGB1/KIT/KMT2D/MSH2/MTOR/PTK2B/RARA/SFRP1/SMARCA2/SOS1/SRC/TOP2A/TRIP13/YTHDF2/PIK3CA 26
BP GO:1905897 regulation of response to endoplasmic reticulum stress 11/316 82/18870 1.18729088464967e-07 7.5986616617579e-07 2.78476593457642e-07 BAK1/BAX/BCL2L1/BCL2L11/DAB2IP/EIF2AK3/HSPA1A/NFE2L2/NR1H2/PIK3R1/PTPN1 11
BP GO:1902808 positive regulation of cell cycle G1/S phase transition 10/316 65/18870 1.19246158959227e-07 7.62198240108148e-07 2.79331254493075e-07 DDR2/DDX3X/EGFR/EZH2/MDM2/PHB2/RRM1/TERT/ADAM17/CCND2 10
BP GO:0001889 liver development 14/316 142/18870 1.19700766991749e-07 7.64125612305382e-07 2.80037599988772e-07 AURKA/CCND1/EZH2/FGF1/IGF2R/IL6/ITGA2/NOTCH1/NOTCH2/RARA/SMAD3/TNF/IL10/PIK3CA 14
BP GO:0051100 negative regulation of binding 13/316 121/18870 1.23605895167198e-07 7.8804677991654e-07 2.88804255966377e-07 ADRB2/AURKA/AURKB/B2M/BAX/E2F1/JAK2/KDM1A/MAD2L2/MAPK8/PDGFB/IL10/PRKCD 13
BP GO:0009299 mRNA transcription 9/316 50/18870 1.26710482022072e-07 8.06809599814012e-07 2.95680474965577e-07 ANXA2/EPAS1/NCOA1/NR1H2/PPARG/RARA/RXRA/TP53/VDR 9
BP GO:0036119 response to platelet-derived growth factor 7/316 25/18870 1.28239665892759e-07 8.1550625749892e-07 2.98867635697774e-07 CCNA2/HDAC1/ITGB3/PDGFB/PDGFRB/SRC/TLR4 7
BP GO:0043270 positive regulation of monoatomic ion transport 17/316 214/18870 1.29161951152873e-07 8.19283939206024e-07 3.00252084670224e-07 ABL1/ADRB2/BAK1/BAX/CCL2/CCL5/CCR2/EPHB2/F2/GCG/GPER1/KCNH2/KCNQ1/LGALS3/PDGFB/PDGFRB/RYR2 17
BP GO:0045216 cell-cell junction organization 17/316 214/18870 1.29161951152873e-07 8.19283939206024e-07 3.00252084670224e-07 ACE/APC/CDH2/CTNNB1/EPHA2/EPHB2/F2RL1/GJB2/IKBKB/PRKCA/RHOA/SMAD3/SRC/TGFB1/TGFB2/TNF/VEGFA 17
BP GO:0003158 endothelium development 14/316 143/18870 1.30714876084293e-07 8.28082057630446e-07 3.03476428846516e-07 ACVR1/BMPR2/CTNNB1/EZR/F2RL1/FGF1/IKBKB/KDR/NOTCH1/RHOA/TNF/VEGFA/VHL/TNFRSF1A 14
BP GO:0007389 pattern specification process 26/316 475/18870 1.34001090077966e-07 8.47824387413442e-07 3.107116197125e-07 ACVR1/APC/AR/AURKA/AXIN1/AXIN2/BMP2/BMPR2/CTNNB1/DVL2/EP300/FGF1/FGF2/FGFR2/GLI2/GPC3/HIF1A/NOTCH1/NOTCH2/NRP2/PRKDC/SFRP1/SMAD2/SMAD3/TGFBR2/TP53 26
BP GO:0051170 import into nucleus 15/316 166/18870 1.34557104346961e-07 8.49189715423551e-07 3.11211986632534e-07 BAG3/CDK1/EP300/HSP90AA1/JAK2/MAPK14/NOTCH1/PHB2/PIK3R1/PTGS2/SMAD3/STK4/TGFB1/TP53/PRKCD 15
BP GO:0061351 neural precursor cell proliferation 15/316 166/18870 1.34557104346961e-07 8.49189715423551e-07 3.11211986632534e-07 CDH2/CTNNB1/FGF2/FGFR2/GATA2/HIF1A/ILK/ITGB1/KDM1A/NOTCH1/RARB/RHOA/RRM1/TP53/VEGFA 15
BP GO:0001570 vasculogenesis 11/316 83/18870 1.34848541008275e-07 8.4995444029458e-07 3.11492243849523e-07 CTNNB1/EPHA2/KDR/NOTCH1/NTRK2/PDGFRB/SETD2/TGFB1/TGFBR2/VEGFA/YAP1 11
BP GO:0002367 cytokine production involved in immune response 13/316 122/18870 1.36291937956689e-07 8.56888355516109e-07 3.14033392773068e-07 B2M/BTK/CCR2/F2RL1/IL6/JAK3/KIT/TGFB1/TGFB2/TLR4/TNF/TNFRSF1B/IL10 13
BP GO:0021782 glial cell development 13/316 122/18870 1.36291937956689e-07 8.56888355516109e-07 3.14033392773068e-07 AKT2/CDK6/ERCC2/IL6/ILK/KRAS/NTRK2/PHGDH/SOD1/TLR2/TLR4/TNF/APP 13
BP GO:0070167 regulation of biomineral tissue development 12/316 102/18870 1.38852127184502e-07 8.71886564660422e-07 3.19529953057484e-07 ACVR1/ADRB2/BMP2/BMPR2/DDR2/HIF1A/NOTCH1/PTK2B/RXRA/SMAD3/TGFB1/VDR 12
BP GO:0046326 positive regulation of glucose import 8/316 37/18870 1.43242756938304e-07 8.97199300672537e-07 3.28806592562599e-07 AKT2/GPC3/MAPK14/NFE2L2/PIK3R1/PTPN11/RNASEL/TERT 8
BP GO:0071312 cellular response to alkaloid 8/316 37/18870 1.43242756938304e-07 8.97199300672537e-07 3.28806592562599e-07 BCL2L1/BLM/CCNA2/EHMT2/MDM2/RYR2/TGM2/CASP3 8
BP GO:0030509 BMP signaling pathway 15/316 167/18870 1.45629463058155e-07 9.1100536289011e-07 3.33866253522059e-07 ABL1/ACVR1/BMP2/BMPR2/GPC3/ILK/ITGA3/KDR/MAPK3/NOTCH1/NOTCH2/PPARG/SFRP1/SMAD2/XIAP 15
BP GO:0051770 positive regulation of nitric-oxide synthase biosynthetic process 6/316 16/18870 1.4624688619313e-07 9.13722723249195e-07 3.34862114753522e-07 CCL2/JAK2/KDR/MAP2K3/TLR2/TLR4 6
BP GO:0002286 T cell activation involved in immune response 13/316 123/18870 1.50134517639741e-07 9.35669802818459e-07 3.42905304760982e-07 CD86/F2RL1/HAVCR2/IL2/IL6/JAK1/JAK3/LCP1/LGALS3/MTOR/RARA/TP53/MEN1 13
BP GO:0071774 response to fibroblast growth factor 13/316 123/18870 1.50134517639741e-07 9.35669802818459e-07 3.42905304760982e-07 CCL2/CCL5/CCN2/CTNNB1/FGF1/FGF2/FGFR1/FGFR2/FGFR3/GRB2/PTPN11/SFRP1/SOS1 13
BP GO:0001974 blood vessel remodeling 9/316 51/18870 1.51618882103184e-07 9.43742468153483e-07 3.45863784086276e-07 ACE/BAK1/BAX/BMPR2/CCR2/EPAS1/FLT4/MDM2/TGFB1 9
BP GO:0045639 positive regulation of myeloid cell differentiation 12/316 103/18870 1.54834106175407e-07 9.62555240383105e-07 3.5275830967144e-07 ARNT/GATA2/HIF1A/HSF1/HSPA1A/MAPK14/NOTCH2/PRKCA/PRKDC/RUNX1/TGFB1/TNF 12
BP GO:0042552 myelination 14/316 145/18870 1.55526753082565e-07 9.6445907004741e-07 3.53456027273617e-07 AKT2/CTNNB1/EIF2AK3/ERBB2/ERCC2/ILK/MTOR/NTRK2/RARA/RARB/SOD1/TLR2/TNF/TNFRSF1B 14
BP GO:0061008 hepaticobiliary system development 14/316 145/18870 1.55526753082565e-07 9.6445907004741e-07 3.53456027273617e-07 AURKA/CCND1/EZH2/FGF1/IGF2R/IL6/ITGA2/NOTCH1/NOTCH2/RARA/SMAD3/TNF/IL10/PIK3CA 14
BP GO:0001655 urogenital system development 10/316 67/18870 1.60381484826008e-07 9.92099593867943e-07 3.6358575703072e-07 AR/CTNNB1/EPHB2/ESR1/FGFR2/GATA2/MMP2/NOTCH1/RARA/SFRP1 10
BP GO:0070301 cellular response to hydrogen peroxide 10/316 67/18870 1.60381484826008e-07 9.92099593867943e-07 3.6358575703072e-07 ABL1/CDK1/EZH2/HDAC2/HSF1/IL6/MDM2/NFE2L2/SRC/PRKCD 10
BP GO:0043086 negative regulation of catalytic activity 26/316 480/18870 1.64355473229032e-07 1.01542391381105e-06 3.72133679614459e-07 ABL1/APC/BMP2/CCR2/DAB2IP/DDX3X/EPHB2/HRAS/IKBKB/LATS2/LGALS3/MAD2L2/NOTCH1/PPARG/PRKAG2/RAF1/SRC/TGFB2/TNF/TP53/VEGFA/XIAP/PRKCD/PTPN1/MEN1/MMP9 26
BP GO:0002753 cytosolic pattern recognition receptor signaling pathway 14/316 146/18870 1.69459734056812e-07 1.04308630383675e-06 3.82271422922629e-07 BIRC2/BIRC3/BTK/DDX3X/F2RL1/HAVCR2/HSPA1A/IKBKB/MAPK8/PHB2/SRC/TLR4/TNF/XIAP 14
BP GO:0035296 regulation of tube diameter 14/316 146/18870 1.69459734056812e-07 1.04308630383675e-06 3.82271422922629e-07 ABL1/ACE/ADRB2/AGTR1/BMPR2/CALCA/F2RL1/GPER1/KAT2B/MMP2/PTGS2/RHOA/SOD1/TNF 14
BP GO:0097746 blood vessel diameter maintenance 14/316 146/18870 1.69459734056812e-07 1.04308630383675e-06 3.82271422922629e-07 ABL1/ACE/ADRB2/AGTR1/BMPR2/CALCA/F2RL1/GPER1/KAT2B/MMP2/PTGS2/RHOA/SOD1/TNF 14
BP GO:0061326 renal tubule development 12/316 104/18870 1.72437133717527e-07 1.06010612255898e-06 3.88508864922299e-07 BCL2/BMP2/CTNNB1/FGF1/FGF2/GPC3/ILK/NOTCH1/NOTCH2/TACSTD2/VEGFA/YAP1 12
BP GO:0044346 fibroblast apoptotic process 7/316 26/18870 1.7297907900967e-07 1.06082501525341e-06 3.88772325512487e-07 BAK1/BCL2L11/PIK3CG/SFRP1/TP53/CASP3/PIK3CA 7
BP GO:1904996 positive regulation of leukocyte adhesion to vascular endothelial cell 7/316 26/18870 1.7297907900967e-07 1.06082501525341e-06 3.88772325512487e-07 CCR2/ELANE/IL6/RHOA/SELE/TNF/PTAFR 7
BP GO:0032965 regulation of collagen biosynthetic process 8/316 38/18870 1.7881819523317e-07 1.09394660613234e-06 4.0091076279057e-07 DDR2/F2/HDAC2/IL6/ITGA2/NOTCH1/RUNX1/TGFB1 8
BP GO:0060563 neuroepithelial cell differentiation 8/316 38/18870 1.7881819523317e-07 1.09394660613234e-06 4.0091076279057e-07 ABL1/BMP2/CDH2/FGF2/GATA2/NOTCH1/SMAD2/TGFB1 8
BP GO:0003197 endocardial cushion development 9/316 52/18870 1.80679467109897e-07 1.10128437095556e-06 4.0359991496305e-07 ACVR1/APC/BMP2/BMPR2/MDM2/NOTCH1/SMAD2/TGFB2/TGFBR2 9
BP GO:0006110 regulation of glycolytic process 9/316 52/18870 1.80679467109897e-07 1.10128437095556e-06 4.0359991496305e-07 ARNT/EP300/HIF1A/KAT2B/MTOR/PRKAA2/PRKAG2/PPARA/APP 9
BP GO:0060324 face development 9/316 52/18870 1.80679467109897e-07 1.10128437095556e-06 4.0359991496305e-07 EP300/MAP2K2/MAPK1/MAPK3/MMP2/PDGFRA/PTPN11/RAF1/RARA 9
BP GO:0035150 regulation of tube size 14/316 147/18870 1.8450789420193e-07 1.12324805836102e-06 4.11649191428696e-07 ABL1/ACE/ADRB2/AGTR1/BMPR2/CALCA/F2RL1/GPER1/KAT2B/MMP2/PTGS2/RHOA/SOD1/TNF 14
BP GO:0007281 germ cell development 22/316 359/18870 1.88824656318632e-07 1.14812750833449e-06 4.20767039786888e-07 ACVR1/ANGPT2/AURKA/AXIN1/BAX/BCL2/BCL2L1/CDC25B/CIB1/CTNNB1/EHMT2/KIT/KMT2D/MSH2/MTOR/PTK2B/RARA/SMARCA2/SRC/TRIP13/YTHDF2/PIK3CA 22
BP GO:0042102 positive regulation of T cell proliferation 12/316 105/18870 1.91803350718414e-07 1.16482034888847e-06 4.26884650465621e-07 CCL5/CCR2/CD86/HAVCR2/IGFBP2/IL2/IL2RA/IL6/JAK2/PDCD1LG2/TFRC/TGFBR2 12
BP GO:2000243 positive regulation of reproductive process 11/316 86/18870 1.95461198482713e-07 1.18559210549903e-06 4.34497106814549e-07 AGO2/AR/AURKA/BAX/CDC25B/CIB1/CTNNB1/HDAC2/SRC/VEGFA/PTAFR 11
BP GO:0002688 regulation of leukocyte chemotaxis 13/316 126/18870 1.99553386792691e-07 1.2089447898897e-06 4.43055424432419e-07 CCL2/CCL5/CCR2/CXCR2/DPP4/F2RL1/IL6/MAPK1/MAPK3/PTK2/PTK2B/VEGFA/ADAM17 13
BP GO:0033044 regulation of chromosome organization 18/316 247/18870 2.01962954018689e-07 1.22205947449854e-06 4.47861708560742e-07 APC/AURKB/AXIN2/CDK1/CDK2/CTNNB1/KAT2B/MAD2L2/MAPK1/MAPK3/NEK2/PARP1/SMARCA2/SRC/TERF2IP/TOP2A/TRIP13/CCNB1 18
BP GO:0050918 positive chemotaxis 10/316 69/18870 2.13495456419722e-07 1.29027762523881e-06 4.72862371935105e-07 ANGPT2/CCL5/F2RL1/FGF2/ITGA2/KDR/LGALS3/PDGFB/SMAD3/VEGFA 10
BP GO:0045778 positive regulation of ossification 9/316 53/18870 2.14463495737086e-07 1.29143760038544e-06 4.73287480910488e-07 ACVR1/ADRB2/BMP2/BMPR2/PTPN11/RXRA/SETD2/SMAD3/VDR 9
BP GO:1902692 regulation of neuroblast proliferation 9/316 53/18870 2.14463495737086e-07 1.29143760038544e-06 4.73287480910488e-07 CTNNB1/FGF2/GATA2/HIF1A/ITGB1/KDM1A/NOTCH1/TP53/VEGFA 9
BP GO:1904645 response to amyloid-beta 9/316 53/18870 2.14463495737086e-07 1.29143760038544e-06 4.73287480910488e-07 ADRB2/EPHB2/MMP2/MMP3/PARP1/TLR4/TNF/MMP9/APP 9
BP GO:0051099 positive regulation of binding 13/316 127/18870 2.19006590899077e-07 1.31720590574481e-06 4.82731077974124e-07 ABL1/ANXA2/B2M/BMP2/EP300/PPARG/RARA/STK4/TCF7L2/TERT/TGFB1/MMP9/APP 13
BP GO:0046330 positive regulation of JNK cascade 11/316 88/18870 2.482273351869e-07 1.4911562662491e-06 5.46480598587411e-07 AXIN1/CCN2/DAB2IP/F2RL1/FLT4/HRAS/PTK2B/TLR4/TNF/XIAP/APP 11
BP GO:0030520 intracellular estrogen receptor signaling pathway 9/316 54/18870 2.53604397408895e-07 1.51979970211909e-06 5.56977876662235e-07 AR/ESR1/ESR2/KMT2D/PARP1/PHB2/SKP2/SRC/YAP1 9
BP GO:0060425 lung morphogenesis 9/316 54/18870 2.53604397408895e-07 1.51979970211909e-06 5.56977876662235e-07 CTNNB1/FGFR2/KRAS/MAP2K2/MAPK1/MAPK3/TGFBR2/TNF/YAP1 9
BP GO:0042593 glucose homeostasis 18/316 251/18870 2.56534378076398e-07 1.53551512632779e-06 5.62737282717128e-07 ACE/BAD/GCG/GPER1/HIF1A/HK2/HNF4A/IL6/PIK3R1/PLA2G6/PPARG/PRKAA2/PTPN11/RAF1/SLC2A2/SSTR5/TCF7L2/PIK3CA 18
BP GO:2001056 positive regulation of cysteine-type endopeptidase activity 13/316 129/18870 2.63087619048058e-07 1.57285436441665e-06 5.76421408012007e-07 BAD/BAK1/BAX/CASP10/CASP2/DDX3X/EIF2AK3/GPER1/JAK2/PPARG/SMAD3/TNF/TNFSF10 13
BP GO:0033500 carbohydrate homeostasis 18/316 252/18870 2.72131396060027e-07 1.62497599178427e-06 5.95522999688147e-07 ACE/BAD/GCG/GPER1/HIF1A/HK2/HNF4A/IL6/PIK3R1/PLA2G6/PPARG/PRKAA2/PTPN11/RAF1/SLC2A2/SSTR5/TCF7L2/PIK3CA 18
BP GO:0010742 macrophage derived foam cell differentiation 8/316 40/18870 2.73137241381156e-07 1.62903358300446e-06 5.97010030208702e-07 AGTR1/EP300/ITGB3/NR1H2/PLA2G2A/PPARG/TGFB1/PPARA 8
BP GO:0055017 cardiac muscle tissue growth 11/316 89/18870 2.7905606734542e-07 1.66234831526055e-06 6.09219250152418e-07 ABL1/CDK1/FGF2/FGFR2/MAPK14/NOTCH1/PIM1/RUNX1/TGFB2/YAP1/PPARA 11
BP GO:0042698 ovulation cycle 10/316 71/18870 2.81463963895434e-07 1.67270012829286e-06 6.13012994047949e-07 CASP2/ESR1/MMP2/NCOA1/NCOR2/NOTCH1/PDGFRA/SRC/TGFB2/CASP3 10
BP GO:0045600 positive regulation of fat cell differentiation 10/316 71/18870 2.81463963895434e-07 1.67270012829286e-06 6.13012994047949e-07 AXIN2/BMP2/KLF5/MAPK14/PIM1/PPARD/PPARG/PTGS2/SFRP1/STK4 10
BP GO:2000648 positive regulation of stem cell proliferation 9/316 55/18870 2.98802729134382e-07 1.77363046829826e-06 6.50002056743921e-07 CCNE1/CTNNB1/EPCAM/FGF2/KAT7/KDM1A/KDR/TERT/TGFB1 9
BP GO:0061418 regulation of transcription from RNA polymerase II promoter in response to hypoxia 5/316 10/18870 3.00179075539149e-07 1.77968402029861e-06 6.52220569179948e-07 HIF1A/NFE2L2/TP53/VEGFA/VHL 5
BP GO:0090594 inflammatory response to wounding 7/316 28/18870 3.02532964298254e-07 1.7893892864655e-06 6.55777365864762e-07 CCR2/HIF1A/IL6/PPARG/TGFB1/TLR4/TNF 7
BP GO:2000108 positive regulation of leukocyte apoptotic process 7/316 28/18870 3.02532964298254e-07 1.7893892864655e-06 6.55777365864762e-07 BAX/BCL2L11/CCL5/PDCD1/TP53/IL10/IDO1 7
BP GO:0090263 positive regulation of canonical Wnt signaling pathway 12/316 110/18870 3.20825901589005e-07 1.89534071092582e-06 6.94606561148167e-07 DDX3X/EGFR/FGF2/FGFR2/GPC3/ILK/SFRP1/SMAD3/SRC/TGFB1/XIAP/YAP1 12
BP GO:0042130 negative regulation of T cell proliferation 10/316 72/18870 3.22065318663966e-07 1.8981700953607e-06 6.95643477086898e-07 CD86/ERBB2/HAVCR2/IL2RA/PDCD1LG2/PLA2G2A/PLA2G2D/CASP3/IL10/IDO1 10
BP GO:0061035 regulation of cartilage development 10/316 72/18870 3.22065318663966e-07 1.8981700953607e-06 6.95643477086898e-07 AXIN2/BMP2/BMPR2/CCN2/CTNNB1/LOXL2/PTPN11/RARA/RARB/SMAD3 10
BP GO:0035234 ectopic germ cell programmed cell death 6/316 18/18870 3.29568477673242e-07 1.93781606660168e-06 7.10172976500024e-07 BAX/BCL2L1/CASP2/KIT/PRKDC/SOD1 6
BP GO:0048569 post-embryonic animal organ development 6/316 18/18870 3.29568477673242e-07 1.93781606660168e-06 7.10172976500024e-07 BAK1/BAX/BCL2L11/JAK2/KDR/VEGFA 6
BP GO:0003203 endocardial cushion morphogenesis 8/316 41/18870 3.34449409277701e-07 1.95729361209177e-06 7.17311128925334e-07 ACVR1/APC/BMP2/MDM2/NOTCH1/SMAD2/TGFB2/TGFBR2 8
BP GO:0048246 macrophage chemotaxis 8/316 41/18870 3.34449409277701e-07 1.95729361209177e-06 7.17311128925334e-07 CCL2/CCL5/LGALS3/MAPK1/MAPK3/MMP2/PTK2/PTK2B 8
BP GO:0090077 foam cell differentiation 8/316 41/18870 3.34449409277701e-07 1.95729361209177e-06 7.17311128925334e-07 AGTR1/EP300/ITGB3/NR1H2/PLA2G2A/PPARG/TGFB1/PPARA 8
BP GO:1902742 apoptotic process involved in development 8/316 41/18870 3.34449409277701e-07 1.95729361209177e-06 7.17311128925334e-07 BAK1/BAX/BCL2L11/NOTCH1/TGFB2/TNFRSF1B/VDR/TNFRSF1A 8
BP GO:0046328 regulation of JNK cascade 13/316 132/18870 3.44172065997059e-07 2.01183484011395e-06 7.37299458526918e-07 AXIN1/CCN2/DAB2IP/EGFR/F2RL1/FLT4/HRAS/PTK2B/TLR4/TNF/XIAP/MEN1/APP 13
BP GO:0030857 negative regulation of epithelial cell differentiation 9/316 56/18870 3.50831372867756e-07 2.04836282263841e-06 7.50686273984807e-07 CCND1/CTNNB1/EZH2/KRAS/NOTCH1/VEGFA/VHL/YAP1/MMP9 9
BP GO:0043280 positive regulation of cysteine-type endopeptidase activity involved in apoptotic process 12/316 111/18870 3.54387696675382e-07 2.06429799510328e-06 7.56526213623797e-07 BAD/BAX/CASP10/CASP2/DDX3X/EIF2AK3/GPER1/JAK2/PPARG/SMAD3/TNF/TNFSF10 12
BP GO:1902106 negative regulation of leukocyte differentiation 12/316 111/18870 3.54387696675382e-07 2.06429799510328e-06 7.56526213623797e-07 CBFB/CDK6/CTNNB1/ERBB2/GATA2/IL2/JAK3/PIK3R1/RARA/RUNX1/SFRP1/TLR4 12
BP GO:0071772 response to BMP 15/316 179/18870 3.60038033719195e-07 2.09232813076393e-06 7.66798728759219e-07 ABL1/ACVR1/BMP2/BMPR2/GPC3/ILK/ITGA3/KDR/MAPK3/NOTCH1/NOTCH2/PPARG/SFRP1/SMAD2/XIAP 15
BP GO:0071773 cellular response to BMP stimulus 15/316 179/18870 3.60038033719195e-07 2.09232813076393e-06 7.66798728759219e-07 ABL1/ACVR1/BMP2/BMPR2/GPC3/ILK/ITGA3/KDR/MAPK3/NOTCH1/NOTCH2/PPARG/SFRP1/SMAD2/XIAP 15
BP GO:0071677 positive regulation of mononuclear cell migration 10/316 73/18870 3.67711527371865e-07 2.13443714493064e-06 7.82230886869401e-07 ABL1/CCL5/CCR2/ITGB3/LGALS3/PTK2B/RHOA/TNF/ADAM17/APP 10
BP GO:0060603 mammary gland duct morphogenesis 7/316 29/18870 3.93100132082323e-07 2.27915895395465e-06 8.35268695591512e-07 AR/EPHA2/ESR1/FGFR2/PHB2/SRC/VDR 7
BP GO:2000403 positive regulation of lymphocyte migration 8/316 42/18870 4.0717525633791e-07 2.35802654250446e-06 8.6417217671912e-07 ABL1/CCL5/CCR2/ITGB3/PTK2B/RHOA/ADAM17/APP 8
BP GO:0072132 mesenchyme morphogenesis 9/316 57/18870 4.10540975353625e-07 2.37476309265967e-06 8.7030580614088e-07 ACVR1/APC/BMP2/MDM2/NOTCH1/SMAD2/SMAD3/TGFB2/TGFBR2 9
BP GO:0048736 appendage development 15/316 182/18870 4.46148894691867e-07 2.57476911248763e-06 9.4360423361663e-07 BAK1/BAX/BCL2L11/BMPR2/CTNNB1/FGFR2/GPC3/HDAC1/HDAC2/KAT2B/NOTCH1/NOTCH2/RARA/RARB/TGFB2 15
BP GO:0060173 limb development 15/316 182/18870 4.46148894691867e-07 2.57476911248763e-06 9.4360423361663e-07 BAK1/BAX/BCL2L11/BMPR2/CTNNB1/FGFR2/GPC3/HDAC1/HDAC2/KAT2B/NOTCH1/NOTCH2/RARA/RARB/TGFB2 15
BP GO:0010976 positive regulation of neuron projection development 14/316 158/18870 4.49780623831762e-07 2.59273080157986e-06 9.5018685331178e-07 ABL1/DAB2IP/DDR2/EP300/EPHB2/EZH2/ITGA3/KAT2B/KDM1A/NFE2L2/NTRK1/NTRK2/PTK2B/VEGFA 14
BP GO:0060039 pericardium development 6/316 19/18870 4.74913058433525e-07 2.72501837666685e-06 9.98667750220771e-07 BMP2/NOTCH1/SETD2/SMAD2/SMAD3/SOS1 6
BP GO:0060438 trachea development 6/316 19/18870 4.74913058433525e-07 2.72501837666685e-06 9.98667750220771e-07 CTNNB1/MAP2K2/MAPK1/MAPK3/RARA/TGFBR2 6
BP GO:0060977 coronary vasculature morphogenesis 6/316 19/18870 4.74913058433525e-07 2.72501837666685e-06 9.98667750220771e-07 ACE/FGF2/NOTCH1/PDGFRB/SETD2/VEGFA 6
BP GO:0071391 cellular response to estrogen stimulus 6/316 19/18870 4.74913058433525e-07 2.72501837666685e-06 9.98667750220771e-07 AR/ESR1/ESR2/MDM2/RARA/SFRP1 6
BP GO:0030968 endoplasmic reticulum unfolded protein response 10/316 75/18870 4.76289174441138e-07 2.72977676097608e-06 1.00041160816811e-06 BAK1/BAX/BCL2L11/CCND1/DAB2IP/EIF2AK3/NFE2L2/PIK3R1/ATF3/PTPN1 10
BP GO:0001659 temperature homeostasis 15/316 183/18870 4.78734285411895e-07 2.73750464235531e-06 1.00324373068774e-06 ADRB2/APC/CCR2/EPAS1/FTO/HSF1/JAK2/KDM1A/NOTCH1/NR1H2/PTGS2/TLR4/TNF/VEGFA/ADAM17 15
BP GO:0046578 regulation of Ras protein signal transduction 15/316 183/18870 4.78734285411895e-07 2.73750464235531e-06 1.00324373068774e-06 ABL1/DAB2IP/EPHB2/F2RL1/FOXM1/ITGA3/ITGB1/KRAS/NOTCH1/NOTCH2/NTRK1/PIK3CG/RAF1/SRC/TGFB2 15
BP GO:0072659 protein localization to plasma membrane 19/316 290/18870 4.79588630634014e-07 2.73925222439931e-06 1.00388418648912e-06 AKT2/AR/BCL2L1/CDH2/CIB1/EGFR/EPHA2/EPHB2/EZR/GPER1/IKBKB/ITGA3/ITGB1/LGALS3/MMP14/PIK3R1/TGFB1/TNF/TNFRSF1A 19
BP GO:0051781 positive regulation of cell division 11/316 94/18870 4.89801081535215e-07 2.79119520436506e-06 1.02292030726773e-06 AURKB/CDC25B/FGF1/FGF2/FGFR2/PDGFB/RHOA/SSTR5/TGFB1/TGFB2/VEGFA 11
BP GO:0071229 cellular response to acid chemical 11/316 94/18870 4.89801081535215e-07 2.79119520436506e-06 1.02292030726773e-06 BCL2L1/EGFR/EP300/HSF1/MMP2/MTOR/NTRK2/PDGFRA/TNF/VEGFA/PIK3CA 11
BP GO:0002714 positive regulation of B cell mediated immunity 8/316 43/18870 4.93018639865958e-07 2.80313103668663e-06 1.02729456430528e-06 BTK/IL2/MAD2L2/MSH2/NSD2/TFRC/TGFB1/TNF 8
BP GO:0002891 positive regulation of immunoglobulin mediated immune response 8/316 43/18870 4.93018639865958e-07 2.80313103668663e-06 1.02729456430528e-06 BTK/IL2/MAD2L2/MSH2/NSD2/TFRC/TGFB1/TNF 8
BP GO:0010575 positive regulation of vascular endothelial growth factor production 7/316 30/18870 5.05420699964711e-07 2.86711378889073e-06 1.05074303413716e-06 ARNT/EIF2AK3/FLT4/HIF1A/IL6/PTGS2/TGFB1 7
BP GO:0060045 positive regulation of cardiac muscle cell proliferation 7/316 30/18870 5.05420699964711e-07 2.86711378889073e-06 1.05074303413716e-06 CDK1/FGF2/FGFR2/MAPK14/NOTCH1/PIM1/YAP1 7
BP GO:0001818 negative regulation of cytokine production 22/316 381/18870 5.20937231844025e-07 2.95178054638521e-06 1.08177180111705e-06 BTK/ELANE/EPHA2/EPHB2/EZH2/EZR/F2/F2RL1/HAVCR2/IL6/JAK3/PDCD1LG2/PTPN11/RARA/TGFB1/TGFB2/TLR4/TNF/CASP3/PPARA/IL10/IDO1 22
BP GO:0072175 epithelial tube formation 13/316 137/18870 5.29884201625964e-07 2.9990724881143e-06 1.09910340425579e-06 ABL1/CTNNB1/DVL2/FGF2/FGFR2/HIF1A/RARA/SETD2/SFRP1/STK4/TGFB1/TGFB2/CASP3 13
BP GO:0006816 calcium ion transport 24/316 445/18870 5.39768536178802e-07 3.05155666206634e-06 1.11833786240538e-06 ABL1/ACE/ANXA2/BAK1/BAX/BCL2/CCL2/CCL5/CTNNB1/F2/FGF2/GCG/GPER1/ITGB3/LGALS3/PDGFB/PDGFRB/PIK3CG/PTGS2/PTK2B/RYR2/TRPM3/TRPV6/VDR 24
BP GO:0033148 positive regulation of intracellular estrogen receptor signaling pathway 5/316 11/18870 5.42781337639639e-07 3.06165473163511e-06 1.1220386141156e-06 AR/KMT2D/PARP1/SKP2/YAP1 5
BP GO:0060439 trachea morphogenesis 5/316 11/18870 5.42781337639639e-07 3.06165473163511e-06 1.1220386141156e-06 CTNNB1/MAP2K2/MAPK1/MAPK3/TGFBR2 5
BP GO:0046686 response to cadmium ion 9/316 59/18870 5.56828815844661e-07 3.13734700755818e-06 1.14977840315792e-06 CDK1/EGFR/HSF1/KIT/MAPK1/MAPK3/MAPK8/TERT/MMP9 9
BP GO:1990778 protein localization to cell periphery 21/316 353/18870 5.86292638589572e-07 3.29963117456499e-06 1.20925248426829e-06 AKT2/AR/BCL2L1/CDH2/CIB1/EGFR/EPHA2/EPHB2/ERBB2/EZR/GPER1/HRAS/IKBKB/ITGA3/ITGB1/LGALS3/MMP14/PIK3R1/TGFB1/TNF/TNFRSF1A 21
BP GO:0010828 positive regulation of glucose transmembrane transport 8/316 44/18870 5.93876370254506e-07 3.3385482435929e-06 1.22351485479176e-06 AKT2/GPC3/MAPK14/NFE2L2/PIK3R1/PTPN11/RNASEL/TERT 8
BP GO:0034976 response to endoplasmic reticulum stress 18/316 266/18870 6.02922067755141e-07 3.38558713412111e-06 1.24075371944637e-06 ABL1/BAK1/BAX/BCL2/BCL2L1/BCL2L11/CCND1/DAB2IP/DDX3X/EIF2AK3/HSPA1A/NFE2L2/NR1H2/PIK3R1/TNFRSF10B/TP53/ATF3/PTPN1 18
BP GO:0002690 positive regulation of leukocyte chemotaxis 11/316 96/18870 6.07317510040103e-07 3.40261392830549e-06 1.24699371782113e-06 CCL5/CCR2/CXCR2/F2RL1/IL6/MAPK1/MAPK3/PTK2/PTK2B/VEGFA/ADAM17 11
BP GO:0034109 homotypic cell-cell adhesion 11/316 96/18870 6.07317510040103e-07 3.40261392830549e-06 1.24699371782113e-06 CCL5/IL6/ILK/ITGB3/JAK1/JAK2/PDGFRA/PIK3CG/PRKCA/PTPRU/PRKCD 11
BP GO:0021915 neural tube development 14/316 162/18870 6.10244114239992e-07 3.41517782319063e-06 1.251598147922e-06 ABL1/DVL2/EPHA2/GLI2/HIF1A/NOTCH1/PHGDH/RARA/SETD2/SFRP1/STK4/TGFB1/TGFB2/CASP3 14
BP GO:0032091 negative regulation of protein binding 10/316 77/18870 6.11959394861743e-07 3.42094210431111e-06 1.25371064804586e-06 ADRB2/AURKA/AURKB/B2M/BAX/KDM1A/MAPK8/PDGFB/IL10/PRKCD 10
BP GO:0010506 regulation of autophagy 21/316 355/18870 6.42740096008354e-07 3.58862290118731e-06 1.31516249204275e-06 ABL1/ADRB2/BAD/BAG3/BCL2/EHMT2/EP300/HIF1A/KDR/MAPK3/MAPK8/MCL1/MTOR/PLK2/PRKAA2/SETD2/TP53/VHL/CASP3/IL10/PIK3CA 21
BP GO:0150117 positive regulation of cell-substrate junction organization 7/316 31/18870 6.43518659321697e-07 3.58862290118731e-06 1.31516249204275e-06 ABL1/KDR/PIK3R1/SFRP1/SMAD3/TEK/VEGFA 7
BP GO:0001658 branching involved in ureteric bud morphogenesis 9/316 60/18870 6.4554955233698e-07 3.58862290118731e-06 1.31516249204275e-06 BCL2/BMP2/CTNNB1/FGF1/FGF2/GPC3/ILK/TACSTD2/VEGFA 9
BP GO:0007566 embryo implantation 9/316 60/18870 6.4554955233698e-07 3.58862290118731e-06 1.31516249204275e-06 AGO2/CALCA/ITGB3/MMP2/PPARD/PTGS2/SOD1/VEGFA/MMP9 9
BP GO:0071384 cellular response to corticosteroid stimulus 9/316 60/18870 6.4554955233698e-07 3.58862290118731e-06 1.31516249204275e-06 ACE/AXIN2/BCL2L11/FLT3/GJB2/GPER1/JAK2/SSTR2/SSTR5 9
BP GO:0051767 nitric-oxide synthase biosynthetic process 6/316 20/18870 6.68922635665705e-07 3.7020640767663e-06 1.35673653960438e-06 CCL2/JAK2/KDR/MAP2K3/TLR2/TLR4 6
BP GO:0051769 regulation of nitric-oxide synthase biosynthetic process 6/316 20/18870 6.68922635665705e-07 3.7020640767663e-06 1.35673653960438e-06 CCL2/JAK2/KDR/MAP2K3/TLR2/TLR4 6
BP GO:0060749 mammary gland alveolus development 6/316 20/18870 6.68922635665705e-07 3.7020640767663e-06 1.35673653960438e-06 AR/CCND1/ESR1/HIF1A/PHB2/VEGFA 6
BP GO:0061377 mammary gland lobule development 6/316 20/18870 6.68922635665705e-07 3.7020640767663e-06 1.35673653960438e-06 AR/CCND1/ESR1/HIF1A/PHB2/VEGFA 6
BP GO:0060419 heart growth 11/316 97/18870 6.74900215229341e-07 3.73100982771304e-06 1.36734461044308e-06 ABL1/CDK1/FGF2/FGFR2/MAPK14/NOTCH1/PIM1/RUNX1/TGFB2/YAP1/PPARA 11
BP GO:0070555 response to interleukin-1 13/316 140/18870 6.80186346330826e-07 3.75607327531359e-06 1.37652989045526e-06 CCL2/CCL5/DAB2IP/HIF1A/IKBKB/IL6/MAPK3/MMP2/PRKCA/SELE/SFRP1/SRC/APP 13
BP GO:0016051 carbohydrate biosynthetic process 16/316 214/18870 6.88294172620905e-07 3.79664586709786e-06 1.3913989787905e-06 AKT2/ENO1/EP300/FUT2/GCG/GPER1/KAT2B/PARP1/PDGFB/PGK1/PTK2B/TCF7L2/TGFB1/PPARA/ATF3/PTAFR 16
BP GO:0051928 positive regulation of calcium ion transport 12/316 118/18870 6.9068137539469e-07 3.80141281804883e-06 1.39314597625018e-06 ABL1/BAK1/BAX/CCL2/CCL5/F2/GCG/GPER1/LGALS3/PDGFB/PDGFRB/RYR2 12
BP GO:1903707 negative regulation of hemopoiesis 12/316 118/18870 6.9068137539469e-07 3.80141281804883e-06 1.39314597625018e-06 CBFB/CDK6/CTNNB1/ERBB2/GATA2/IL2/JAK3/PIK3R1/RARA/RUNX1/SFRP1/TLR4 12
BP GO:0045687 positive regulation of glial cell differentiation 8/316 45/18870 7.11853049801684e-07 3.91362381564979e-06 1.4342691868251e-06 BMP2/HDAC1/HDAC2/MTOR/NOTCH1/TGFB1/TLR2/TNFRSF1B 8
BP GO:0045727 positive regulation of translation 13/316 141/18870 7.38143530111415e-07 4.05369912246005e-06 1.48560414027403e-06 AGO2/CCL5/DDX3X/ERBB2/IL6/ITGA2/MTOR/PKM/PRKDC/PTK2B/TNF/YTHDF2/PTAFR 13
BP GO:0010975 regulation of neuron projection development 24/316 453/18870 7.41938456807475e-07 4.07006239162958e-06 1.49160096926708e-06 ABL1/B2M/BMPR2/CDH2/CIB1/DAB2IP/DDR2/EP300/EPHB2/EZH2/HDAC2/ITGA3/KAT2B/KDM1A/LPAR3/MAP2K2/MDM2/NFE2L2/NTRK1/NTRK2/PTK2B/RHOA/SFRP1/VEGFA 24
BP GO:0006940 regulation of smooth muscle contraction 9/316 61/18870 7.46248839989873e-07 4.08025652708592e-06 1.49533692731008e-06 ADRB2/CALCA/GPER1/ITGA2/KIT/PTGS2/RHOA/SOD1/PTAFR 9
BP GO:0032092 positive regulation of protein binding 9/316 61/18870 7.46248839989873e-07 4.08025652708592e-06 1.49533692731008e-06 ABL1/ANXA2/B2M/BMP2/STK4/TCF7L2/TERT/MMP9/APP 9
BP GO:0048599 oocyte development 9/316 61/18870 7.46248839989873e-07 4.08025652708592e-06 1.49533692731008e-06 AURKA/BCL2/CDC25B/CTNNB1/EHMT2/KMT2D/PTK2B/TRIP13/YTHDF2 9
BP GO:0032609 type II interferon production 12/316 119/18870 7.56772991703035e-07 4.12875494489787e-06 1.51311068113877e-06 ABL1/CCR2/F2RL1/HAVCR2/HRAS/IL2/JAK2/PDCD1LG2/RARA/TLR4/TNF/IL10 12
BP GO:0032649 regulation of type II interferon production 12/316 119/18870 7.56772991703035e-07 4.12875494489787e-06 1.51311068113877e-06 ABL1/CCR2/F2RL1/HAVCR2/HRAS/IL2/JAK2/PDCD1LG2/RARA/TLR4/TNF/IL10 12
BP GO:0072009 nephron epithelium development 12/316 120/18870 8.28415518165209e-07 4.50983314021537e-06 1.65276863986469e-06 BCL2/BMP2/CTNNB1/FGF1/FGF2/GPC3/ILK/NOTCH1/NOTCH2/TACSTD2/VEGFA/YAP1 12
BP GO:0050807 regulation of synapse organization 17/316 244/18870 8.29905379737221e-07 4.50983314021537e-06 1.65276863986469e-06 ABL1/CDH2/CTNNB1/DAB2IP/EPHB2/ITGB1/MAPK14/NRP2/NTRK1/NTRK2/PTK2B/RHOA/TLR2/TNF/VHL/IL10/APP 17
BP GO:0060560 developmental growth involved in morphogenesis 17/316 244/18870 8.29905379737221e-07 4.50983314021537e-06 1.65276863986469e-06 ABL1/AURKA/BMPR2/CTNNB1/ESR1/FGF1/FGFR2/HSP90AA1/ITGB1/LPAR3/NOTCH1/NRP2/SFRP1/TGFBR2/VEGFA/YAP1/APP 17
BP GO:0003300 cardiac muscle hypertrophy 11/316 99/18870 8.30235708304873e-07 4.50983314021537e-06 1.65276863986469e-06 EZH2/HDAC2/NOTCH1/PARP1/PPARG/PRKCA/RYR2/SMAD3/TNFRSF1B/PPARA/TNFRSF1A 11
BP GO:0042789 mRNA transcription by RNA polymerase II 8/316 46/18870 8.49276461953613e-07 4.603244406159e-06 1.6870021039778e-06 ANXA2/EPAS1/NCOA1/NR1H2/PPARG/RARA/RXRA/VDR 8
BP GO:0045646 regulation of erythrocyte differentiation 8/316 46/18870 8.49276461953613e-07 4.603244406159e-06 1.6870021039778e-06 ARNT/B2M/CDK6/GATA2/HIF1A/HSPA1A/MAPK14/PRKDC 8
BP GO:0009950 dorsal/ventral axis specification 5/316 12/18870 9.17726640994899e-07 4.96347929777523e-06 1.81902138569782e-06 AXIN1/AXIN2/CTNNB1/SFRP1/SMAD2 5
BP GO:0033145 positive regulation of intracellular steroid hormone receptor signaling pathway 5/316 12/18870 9.17726640994899e-07 4.96347929777523e-06 1.81902138569782e-06 AR/KMT2D/PARP1/SKP2/YAP1 5
BP GO:0060444 branching involved in mammary gland duct morphogenesis 6/316 21/18870 9.23347927399363e-07 4.98847711426149e-06 1.82818261314661e-06 AR/EPHA2/ESR1/PHB2/SRC/VDR 6
BP GO:0042176 regulation of protein catabolic process 21/316 364/18870 9.63682403538064e-07 5.20075952266164e-06 1.9059801050915e-06 ANXA2/APC/AURKA/AXIN1/AXIN2/CDK2/CHEK2/DAB2IP/EGFR/EZR/GPC3/HSP90AA1/HSPA1A/MAD2L2/MDM2/NFE2L2/PLK2/SMAD3/TNF/TNFRSF1B/IL10 21
BP GO:0001933 negative regulation of protein phosphorylation 19/316 304/18870 9.78242111977725e-07 5.27363350215206e-06 1.93268704173842e-06 ABL1/APC/BAK1/BAX/BMP2/CIB1/DAB2IP/EPHB2/IL2/LATS2/PPARG/PRKAG2/PRKDC/SFRP1/TERF2IP/TGFB1/PRKCD/PTPN1/MEN1 19
BP GO:0007405 neuroblast proliferation 10/316 81/18870 9.87745657715055e-07 5.30767096158617e-06 1.94516112753812e-06 CTNNB1/FGF2/FGFR2/GATA2/HIF1A/ITGB1/KDM1A/NOTCH1/TP53/VEGFA 10
BP GO:0010833 telomere maintenance via telomere lengthening 10/316 81/18870 9.87745657715055e-07 5.30767096158617e-06 1.94516112753812e-06 AURKB/CTNNB1/HSP90AA1/MAPK1/MAPK3/NEK2/PARP1/SRC/TERF2IP/TERT 10
BP GO:0030500 regulation of bone mineralization 10/316 81/18870 9.87745657715055e-07 5.30767096158617e-06 1.94516112753812e-06 ACVR1/ADRB2/BMP2/BMPR2/DDR2/HIF1A/PTK2B/RXRA/SMAD3/VDR 10
BP GO:0010573 vascular endothelial growth factor production 9/316 63/18870 9.89017171418839e-07 5.30878894593855e-06 1.94557084768075e-06 ARNT/CCR2/EIF2AK3/FLT4/HIF1A/IL6/PTGS2/TGFB1/TNF 9
BP GO:0048806 genitalia development 8/316 47/18870 1.00871349728853e-06 5.4028946120862e-06 1.98005879634907e-06 AR/BAK1/BAX/CTNNB1/ESR1/PDGFRA/PTPN11/SRD5A2 8
BP GO:0060043 regulation of cardiac muscle cell proliferation 8/316 47/18870 1.00871349728853e-06 5.4028946120862e-06 1.98005879634907e-06 CDK1/FGF2/FGFR2/MAPK14/NOTCH1/PIM1/RUNX1/YAP1 8
BP GO:0090279 regulation of calcium ion import 7/316 33/18870 1.01585286307126e-06 5.43329805879309e-06 1.99120108514305e-06 ACE/CCL2/CTNNB1/GCG/LGALS3/PDGFB/PDGFRB 7
BP GO:0062207 regulation of pattern recognition receptor signaling pathway 13/316 145/18870 1.01656658391682e-06 5.43329805879309e-06 1.99120108514305e-06 BIRC2/BIRC3/BTK/DAB2IP/DDX3X/ESR1/F2RL1/HSPA1A/MAPK8/PIK3R1/SRC/TLR4/XIAP 13
BP GO:0006937 regulation of muscle contraction 14/316 170/18870 1.09301050147347e-06 5.82938934119185e-06 2.13636105663618e-06 ADRB2/CALCA/ENO1/GPER1/HSP90AA1/ITGA2/KCNQ1/KIT/PIK3CG/PTGS2/RHOA/RYR2/SOD1/PTAFR 14
BP GO:0010952 positive regulation of peptidase activity 14/316 170/18870 1.09301050147347e-06 5.82938934119185e-06 2.13636105663618e-06 BAD/BAK1/BAX/CASP10/CASP2/DDX3X/EIF2AK3/GPER1/JAK2/PPARG/SMAD3/TNF/TNFSF10/CTSL 14
BP GO:0150076 neuroinflammatory response 10/316 82/18870 1.10844240344423e-06 5.90538364780535e-06 2.16421153422016e-06 IL6/ITGB1/JAK2/MMP3/PTGS2/TLR2/TNF/TNFRSF1B/MMP9/APP 10
BP GO:0014897 striated muscle hypertrophy 11/316 102/18870 1.12229403440186e-06 5.97280577796812e-06 2.1889204710924e-06 EZH2/HDAC2/NOTCH1/PARP1/PPARG/PRKCA/RYR2/SMAD3/TNFRSF1B/PPARA/TNFRSF1A 11
BP GO:0006302 double-strand break repair 19/316 307/18870 1.13319052895658e-06 6.01639075288586e-06 2.20489354093194e-06 ABL1/BLM/CHEK2/CIB1/FOXM1/HSF1/KDM1A/MAD2L2/MCM2/MSH2/NSD2/PARP1/PRKDC/SETD2/SMARCA2/TERF2IP/TP53/TRIP13/WRN 19
BP GO:0002712 regulation of B cell mediated immunity 9/316 64/18870 1.13409929857083e-06 6.01639075288586e-06 2.20489354093194e-06 BTK/IL2/MAD2L2/MSH2/NSD2/TFRC/TGFB1/TNF/IL10 9
BP GO:0002889 regulation of immunoglobulin mediated immune response 9/316 64/18870 1.13409929857083e-06 6.01639075288586e-06 2.20489354093194e-06 BTK/IL2/MAD2L2/MSH2/NSD2/TFRC/TGFB1/TNF/IL10 9
BP GO:0002377 immunoglobulin production 15/316 196/18870 1.14751797418923e-06 6.08111436003462e-06 2.22861352010378e-06 BTK/CD86/EPHB2/IL13RA2/IL2/IL6/MAD2L2/MSH2/NSD2/PHB2/PRKDC/TFRC/TGFB1/TNF/IL10 15
BP GO:0050803 regulation of synapse structure or activity 17/316 250/18870 1.16199355026914e-06 6.15129565529537e-06 2.25433363885445e-06 ABL1/CDH2/CTNNB1/DAB2IP/EPHB2/ITGB1/MAPK14/NRP2/NTRK1/NTRK2/PTK2B/RHOA/TLR2/TNF/VHL/IL10/APP 17
BP GO:0001959 regulation of cytokine-mediated signaling pathway 14/316 171/18870 1.17276181845127e-06 6.19516084413625e-06 2.27040940180263e-06 CCL5/F2RL1/HIF1A/HSPA1A/IKBKB/IL6/NR1H2/PPARG/PTPN11/XIAP/YTHDF2/PTPN1/TNFRSF1A/ADAM17 14
BP GO:0009266 response to temperature stimulus 14/316 171/18870 1.17276181845127e-06 6.19516084413625e-06 2.27040940180263e-06 ADRB2/BAG3/CALCA/EIF2AK3/EP300/FGF1/HDAC2/HSF1/HSP90AA1/HSPA1A/MTOR/NTRK1/PTGS2/SOD1 14
BP GO:0002824 positive regulation of adaptive immune response based on somatic recombination of immune receptors built from immunoglobulin superfamily domains 12/316 124/18870 1.17886661594626e-06 6.2142578107748e-06 2.27740807926927e-06 B2M/BTK/CCR2/IL2/IL6/JAK2/MAD2L2/MSH2/NSD2/TFRC/TGFB1/TNF 12
BP GO:0045446 endothelial cell differentiation 12/316 124/18870 1.17886661594626e-06 6.2142578107748e-06 2.27740807926927e-06 ACVR1/BMPR2/CTNNB1/EZR/F2RL1/IKBKB/KDR/NOTCH1/TNF/VEGFA/VHL/TNFRSF1A 12
BP GO:0031295 T cell costimulation 8/316 48/18870 1.19298660111579e-06 6.26883064502108e-06 2.29740799195484e-06 CD86/DPP4/MAP3K8/MTOR/PDCD1LG2/PTPN11/SRC/PIK3CA 8
BP GO:0031670 cellular response to nutrient 8/316 48/18870 1.19298660111579e-06 6.26883064502108e-06 2.29740799195484e-06 KAT2B/MDM2/MTOR/NCOA1/PIM1/RXRA/SFRP1/VDR 8
BP GO:0032964 collagen biosynthetic process 8/316 48/18870 1.19298660111579e-06 6.26883064502108e-06 2.29740799195484e-06 DDR2/F2/HDAC2/IL6/ITGA2/NOTCH1/RUNX1/TGFB1 8
BP GO:0009408 response to heat 11/316 103/18870 1.23796859103763e-06 6.49153277989478e-06 2.37902411678836e-06 BAG3/CALCA/EP300/FGF1/HDAC2/HSF1/HSP90AA1/HSPA1A/MTOR/PTGS2/SOD1 11
BP GO:1901655 cellular response to ketone 11/316 103/18870 1.23796859103763e-06 6.49153277989478e-06 2.37902411678836e-06 ACACA/ACE/AR/AXIN2/CDK4/GJB2/GNB1/JAK2/PRKAA2/SFRP1/SRC 11
BP GO:0007492 endoderm development 10/316 83/18870 1.24181142569573e-06 6.50485061602634e-06 2.38390485211154e-06 CTNNB1/GRB2/HDAC1/MMP14/MMP2/NOTCH1/SETD2/SMAD2/SMAD3/MMP9 10
BP GO:0023019 signal transduction involved in regulation of gene expression 6/316 22/18870 1.25178909189236e-06 6.54338339971377e-06 2.39802638931818e-06 EPCAM/HNF4A/PARP1/PDGFRA/SMAD2/SMAD3 6
BP GO:0045821 positive regulation of glycolytic process 6/316 22/18870 1.25178909189236e-06 6.54338339971377e-06 2.39802638931818e-06 ARNT/HIF1A/KAT2B/MTOR/PRKAA2/APP 6
BP GO:0009994 oocyte differentiation 9/316 65/18870 1.2972006960084e-06 6.75952596500413e-06 2.47723855583189e-06 AURKA/BCL2/CDC25B/CTNNB1/EHMT2/KMT2D/PTK2B/TRIP13/YTHDF2 9
BP GO:0045453 bone resorption 9/316 65/18870 1.2972006960084e-06 6.75952596500413e-06 2.47723855583189e-06 ADRB2/CALCA/CTNNB1/IL6/ITGB3/PRKCA/PTK2B/SRC/TFRC 9
BP GO:0055021 regulation of cardiac muscle tissue growth 9/316 65/18870 1.2972006960084e-06 6.75952596500413e-06 2.47723855583189e-06 CDK1/FGF2/FGFR2/MAPK14/NOTCH1/PIM1/RUNX1/YAP1/PPARA 9
BP GO:0006310 DNA recombination 20/316 340/18870 1.30179260235114e-06 6.77638026166516e-06 2.48341533712341e-06 ABL1/BLM/ERCC2/IL2/KDM1A/MAD2L2/MCM2/MSH2/NSD2/PARP1/PRKDC/SETD2/TERF2IP/TFRC/TGFB1/TOP2A/TOPBP1/TRIP13/WRN/IL10 20
BP GO:0014896 muscle hypertrophy 11/316 104/18870 1.36399919351635e-06 7.08541516548765e-06 2.59667079065822e-06 EZH2/HDAC2/NOTCH1/PARP1/PPARG/PRKCA/RYR2/SMAD3/TNFRSF1B/PPARA/TNFRSF1A 11
BP GO:0042100 B cell proliferation 11/316 104/18870 1.36399919351635e-06 7.08541516548765e-06 2.59667079065822e-06 ABL1/BAX/BCL2/BTK/EPHB2/IL2/TFRC/TLR4/CASP3/IL10/PRKCD 11
BP GO:0032024 positive regulation of insulin secretion 10/316 84/18870 1.38896451079275e-06 7.20011509644588e-06 2.63870614828419e-06 BAD/F2/GCG/GPER1/HIF1A/JAK2/NR0B2/PLA2G6/SLC2A2/TCF7L2 10
BP GO:0072332 intrinsic apoptotic signaling pathway by p53 class mediator 10/316 84/18870 1.38896451079275e-06 7.20011509644588e-06 2.63870614828419e-06 BAX/BCL2/CHEK2/E2F1/EP300/ERCC2/KDM1A/MDM2/MSH2/TP53 10
BP GO:0043200 response to amino acid 12/316 126/18870 1.39899699787852e-06 7.2445985616282e-06 2.65500849783017e-06 BCL2/BCL2L1/EGFR/EP300/HSF1/MMP2/MTOR/NTRK2/PDGFRA/TNF/CASP3/PIK3CA 12
BP GO:0010543 regulation of platelet activation 8/316 49/18870 1.40519072618528e-06 7.26160673407551e-06 2.66124167169012e-06 F2/IL6/JAK2/PDGFB/PDGFRA/PRKCA/TLR4/PRKCD 8
BP GO:0036230 granulocyte activation 8/316 49/18870 1.40519072618528e-06 7.26160673407551e-06 2.66124167169012e-06 CCL5/CCR2/CXCR2/F2RL1/PLA2G2A/TNF/PRKCD/PTAFR 8
BP GO:0050806 positive regulation of synaptic transmission 14/316 174/18870 1.44420274343621e-06 7.45549130841114e-06 2.73229670504777e-06 ABL1/CA2/CCL2/CCR2/EPHB2/GPER1/MAPK1/NTRK1/NTRK2/PLK2/PTGS2/PTK2B/TNF/APP 14
BP GO:0070234 positive regulation of T cell apoptotic process 5/316 13/18870 1.47086938211247e-06 7.58530987138991e-06 2.7798727556671e-06 BCL2L11/CCL5/PDCD1/TP53/IDO1 5
BP GO:0034605 cellular response to heat 9/316 66/18870 1.48015710200067e-06 7.61746830225501e-06 2.79165821299747e-06 BAG3/EP300/FGF1/HDAC2/HSF1/HSP90AA1/HSPA1A/MTOR/PTGS2 9
BP GO:1905953 negative regulation of lipid localization 9/316 66/18870 1.48015710200067e-06 7.61746830225501e-06 2.79165821299747e-06 AKT2/IL6/ITGB3/NR1H2/PPARD/PPARG/PTPN11/TNF/PPARA 9
BP GO:0051092 positive regulation of NF-kappaB transcription factor activity 13/316 150/18870 1.4939163890606e-06 7.68036108567512e-06 2.81470722986322e-06 AR/BTK/CIB1/EP300/HSPA1A/IKBKB/NTRK1/TERF2IP/TFRC/TGFB1/TLR2/TLR4/TNF 13
BP GO:0043255 regulation of carbohydrate biosynthetic process 11/316 105/18870 1.50117104746079e-06 7.70971797214428e-06 2.82546597410315e-06 AKT2/EP300/GCG/GPER1/KAT2B/PDGFB/PTK2B/TCF7L2/TGFB1/PPARA/PTAFR 11
BP GO:0035050 embryonic heart tube development 10/316 85/18870 1.55109139752242e-06 7.92267820534446e-06 2.90351187603084e-06 ACVR1/CTNNB1/DVL2/HIF1A/NOTCH1/NOTCH2/RYR2/SMAD3/TGFBR2/YAP1 10
BP GO:1901873 regulation of post-translational protein modification 18/316 284/18870 1.55155658103057e-06 7.92267820534446e-06 2.90351187603084e-06 ABL1/ARNT/AXIN1/BIRC2/BIRC3/CTNNB1/DDX3X/EHMT2/EPAS1/GATA2/GCG/HIF1A/HSP90AA1/HSPA1A/KDM1A/MAD2L2/SKP2/XIAP 18
BP GO:0001893 maternal placenta development 7/316 35/18870 1.55374638682536e-06 7.92267820534446e-06 2.90351187603084e-06 BMPR2/GJB2/PARP1/PPARD/PTGS2/VDR/CTSB 7
BP GO:0002446 neutrophil mediated immunity 7/316 35/18870 1.55374638682536e-06 7.92267820534446e-06 2.90351187603084e-06 ACE/ELANE/F2/F2RL1/IL6/ADAM17/PTAFR 7
BP GO:0008340 determination of adult lifespan 7/316 35/18870 1.55374638682536e-06 7.92267820534446e-06 2.90351187603084e-06 ERCC2/KCNJ11/MSH2/PRDM2/SOD1/TP53/WRN 7
BP GO:0033146 regulation of intracellular estrogen receptor signaling pathway 7/316 35/18870 1.55374638682536e-06 7.92267820534446e-06 2.90351187603084e-06 AR/KMT2D/PARP1/PHB2/SKP2/SRC/YAP1 7
BP GO:2000406 positive regulation of T cell migration 7/316 35/18870 1.55374638682536e-06 7.92267820534446e-06 2.90351187603084e-06 ABL1/CCL5/CCR2/ITGB3/RHOA/ADAM17/APP 7
BP GO:0002705 positive regulation of leukocyte mediated immunity 13/316 151/18870 1.61039099349296e-06 8.20313453011923e-06 3.00629382029083e-06 B2M/BTK/F2RL1/IL2/IL6/KIT/MAD2L2/MSH2/NSD2/TFRC/TGFB1/TNF/PTAFR 13
BP GO:0022602 ovulation cycle process 8/316 50/18870 1.64871077269256e-06 8.35569967236677e-06 3.06220606245223e-06 CASP2/ESR1/MMP2/NOTCH1/PDGFRA/SRC/TGFB2/CASP3 8
BP GO:0030521 androgen receptor signaling pathway 8/316 50/18870 1.64871077269256e-06 8.35569967236677e-06 3.06220606245223e-06 AR/EP300/HDAC1/KDM1A/MAPK1/NCOR2/RHOA/SFRP1 8
BP GO:0030850 prostate gland development 8/316 50/18870 1.64871077269256e-06 8.35569967236677e-06 3.06220606245223e-06 AR/CTNNB1/ESR1/FGFR2/MMP2/NOTCH1/RARA/SFRP1 8
BP GO:0031294 lymphocyte costimulation 8/316 50/18870 1.64871077269256e-06 8.35569967236677e-06 3.06220606245223e-06 CD86/DPP4/MAP3K8/MTOR/PDCD1LG2/PTPN11/SRC/PIK3CA 8
BP GO:0060976 coronary vasculature development 8/316 50/18870 1.64871077269256e-06 8.35569967236677e-06 3.06220606245223e-06 ACE/FGF2/GPC3/GPER1/NOTCH1/PDGFRB/SETD2/VEGFA 8
BP GO:0098773 skin epidermis development 12/316 128/18870 1.6547454696191e-06 8.37097371537992e-06 3.06780371063814e-06 BCL2/CTNNB1/EGFR/ERCC2/FGFR2/GLI2/HDAC1/HDAC2/NOTCH1/SOS1/TGFB2/TNF 12
BP GO:0043409 negative regulation of MAPK cascade 14/316 176/18870 1.6550783367548e-06 8.37097371537992e-06 3.06780371063814e-06 ABL1/BMP2/DAB2IP/EPHB2/EZR/F2RL1/FOXM1/GPER1/PPARG/TLR4/ATF3/PRKCD/PTPN1/MEN1 14
BP GO:0003283 atrial septum development 6/316 23/18870 1.66983978462357e-06 8.43708522757173e-06 3.09203233078603e-06 ACVR1/BMPR2/MDM2/NOTCH2/NSD2/TGFB2 6
BP GO:0051057 positive regulation of small GTPase mediated signal transduction 9/316 67/18870 1.68494987018296e-06 8.49623207268015e-06 3.11370853203401e-06 F2RL1/KRAS/NOTCH1/NOTCH2/NTRK1/PIK3CG/SOS1/SRC/TGM2 9
BP GO:0060675 ureteric bud morphogenesis 9/316 67/18870 1.68494987018296e-06 8.49623207268015e-06 3.11370853203401e-06 BCL2/BMP2/CTNNB1/FGF1/FGF2/GPC3/ILK/TACSTD2/VEGFA 9
BP GO:0071241 cellular response to inorganic substance 16/316 229/18870 1.68747158049253e-06 8.50036138225906e-06 3.11522184597804e-06 B2M/BLM/CCNA2/CDK2/EGFR/EIF2AK3/HSF1/MAPK1/MAPK3/MAPK8/MMP3/NFE2L2/PARP1/PRKAA2/PTGS2/MMP9 16
BP GO:0008543 fibroblast growth factor receptor signaling pathway 10/316 86/18870 1.72946379213291e-06 8.70310811524949e-06 3.18952469304648e-06 CCN2/CTNNB1/FGF1/FGF2/FGFR1/FGFR2/FGFR3/GRB2/PTPN11/SOS1 10
BP GO:0016331 morphogenesis of embryonic epithelium 13/316 152/18870 1.73487284899974e-06 8.72153601430682e-06 3.19627816988556e-06 ABL1/AR/CTNNB1/DVL2/FGFR2/HIF1A/RARA/SETD2/SFRP1/STK4/TGFB1/TGFB2/CASP3 13
BP GO:0009636 response to toxic substance 17/316 258/18870 1.79093049310519e-06 8.99429076617818e-06 3.29623763318524e-06 ABCG2/BAK1/BAX/BCL2/CCL5/CDK1/EHMT2/EPHX1/KDM1A/MDM2/NFE2L2/PIM1/PRDX1/PTGS2/SOD1/TLR2/TNF 17
BP GO:0002526 acute inflammatory response 11/316 107/18870 1.81232385029382e-06 9.09258357855954e-06 3.33226009183883e-06 ACVR1/BTK/CXCR2/ELANE/F2/IL6/PIK3CG/PLA2G2D/PTGS2/TFRC/TNF 11
BP GO:0001569 branching involved in blood vessel morphogenesis 7/316 36/18870 1.90129111539337e-06 9.48176348455914e-06 3.47488717446099e-06 ABL1/ACVR1/CTNNB1/KDR/STK4/TGFBR2/VEGFA 7
BP GO:0002068 glandular epithelial cell development 7/316 36/18870 1.90129111539337e-06 9.48176348455914e-06 3.47488717446099e-06 BAD/CDH2/CDK6/GATA2/HIF1A/RARA/RARB 7
BP GO:0010092 specification of animal organ identity 7/316 36/18870 1.90129111539337e-06 9.48176348455914e-06 3.47488717446099e-06 AR/AXIN2/BMP2/CTNNB1/FGF1/FGF2/FGFR2 7
BP GO:0055023 positive regulation of cardiac muscle tissue growth 7/316 36/18870 1.90129111539337e-06 9.48176348455914e-06 3.47488717446099e-06 CDK1/FGF2/FGFR2/MAPK14/NOTCH1/PIM1/YAP1 7
BP GO:1905898 positive regulation of response to endoplasmic reticulum stress 7/316 36/18870 1.90129111539337e-06 9.48176348455914e-06 3.47488717446099e-06 BAK1/BAX/BCL2L11/DAB2IP/NFE2L2/PIK3R1/PTPN1 7
BP GO:2000352 negative regulation of endothelial cell apoptotic process 7/316 36/18870 1.90129111539337e-06 9.48176348455914e-06 3.47488717446099e-06 ABL1/GATA2/ITGB3/KDR/NFE2L2/TEK/TERT 7
BP GO:0006919 activation of cysteine-type endopeptidase activity involved in apoptotic process 9/316 68/18870 1.91371407901373e-06 9.52468662256882e-06 3.49061769357806e-06 BAD/BAX/CASP10/CASP2/EIF2AK3/JAK2/PPARG/SMAD3/TNF 9
BP GO:0072171 mesonephric tubule morphogenesis 9/316 68/18870 1.91371407901373e-06 9.52468662256882e-06 3.49061769357806e-06 BCL2/BMP2/CTNNB1/FGF1/FGF2/GPC3/ILK/TACSTD2/VEGFA 9
BP GO:0048013 ephrin receptor signaling pathway 8/316 51/18870 1.92723949652315e-06 9.58244976757325e-06 3.51178679488072e-06 EPHA2/EPHB2/MMP2/NTRK1/PTK2/PTPN11/SRC/MMP9 8
BP GO:0009895 negative regulation of catabolic process 20/316 349/18870 1.94518946663486e-06 9.66207544024e-06 3.54096809951441e-06 ANXA2/AXIN2/BCL2/DAB2IP/E2F1/EGFR/EHMT2/EP300/MAD2L2/MAPK14/MCL1/MTOR/PIK3CG/SMAD3/TNF/TP53/VHL/PPARA/IL10/PIK3CA 20
BP GO:0002821 positive regulation of adaptive immune response 12/316 130/18870 1.95098833017188e-06 9.68124626661832e-06 3.54799384518021e-06 B2M/BTK/CCR2/IL2/IL6/JAK2/MAD2L2/MSH2/NSD2/TFRC/TGFB1/TNF 12
BP GO:0003279 cardiac septum development 11/316 108/18870 1.98812658009587e-06 9.85573772377216e-06 3.61194166749241e-06 ACVR1/BMPR2/FGFR2/MDM2/NOTCH1/NOTCH2/NRP2/NSD2/TGFB2/TGFBR2/TP53 11
BP GO:0060491 regulation of cell projection assembly 15/316 205/18870 2.01489647711223e-06 9.9785349342701e-06 3.65694452508465e-06 APC/EPHA2/EPHB2/F2RL1/HRAS/HSP90AA1/KIT/KLF5/MTOR/PIK3R1/SRC/TACSTD2/YAP1/PRKCD/PIK3CA 15
BP GO:0015718 monocarboxylic acid transport 14/316 179/18870 2.02312364911814e-06 1.00093491143685e-05 3.66823733990646e-06 ABCC2/ABCC3/ABCG2/ACE/AKT2/NR0B2/PLA2G2A/PLA2G2D/PPARD/PPARG/PTGS2/SLC2A1/TNF/PPARA 14
BP GO:0055007 cardiac muscle cell differentiation 12/316 131/18870 2.11596652982627e-06 1.04583216998938e-05 3.83277730988854e-06 ACVR1/BMP2/CDK1/ITGB1/MTOR/PDGFRA/PDGFRB/RARA/RARB/TGFB1/VEGFA/PPARA 12
BP GO:0006936 muscle contraction 20/316 351/18870 2.12266312260822e-06 1.04810428368548e-05 3.84110417730552e-06 ADRB2/CALCA/ENO1/GPER1/HSP90AA1/ITGA2/KCNH2/KCNQ1/KIT/MAP2K3/MTOR/PIK3CG/PTGS2/RHOA/RYR2/SOD1/SSTR2/TNF/PIK3CA/PTAFR 20
BP GO:0098586 cellular response to virus 10/316 88/18870 2.14046670577957e-06 1.05585077028178e-05 3.86949358710724e-06 BAX/CCL5/DDX3X/HIF1A/HSP90AA1/IL6/JAK1/JAK2/MAPK14/SMAD3 10
BP GO:0007409 axonogenesis 23/316 448/18870 2.16381251487963e-06 1.06558901447194e-05 3.90518241217998e-06 ABL1/BCL2/BMPR2/CDH2/EPHB2/ERBB2/FGFR2/GLI2/HSP90AA1/ITGB1/LPAR3/MAP2K2/NOTCH1/NOTCH2/NRP2/NTRK1/NTRK2/PTK2/PTPN11/SOS1/VEGFA/ADAM17/APP 23
BP GO:0007004 telomere maintenance via telomerase 9/316 69/18870 2.16874687240283e-06 1.06558901447194e-05 3.90518241217998e-06 AURKB/CTNNB1/HSP90AA1/MAPK1/MAPK3/NEK2/SRC/TERF2IP/TERT 9
BP GO:0032835 glomerulus development 9/316 69/18870 2.16874687240283e-06 1.06558901447194e-05 3.90518241217998e-06 ANGPT2/BCL2/ITGB3/NOTCH1/NOTCH2/PDGFB/PDGFRA/PDGFRB/TEK 9
BP GO:2000401 regulation of lymphocyte migration 9/316 69/18870 2.16874687240283e-06 1.06558901447194e-05 3.90518241217998e-06 ABL1/CCL2/CCL5/CCR2/ITGB3/PTK2B/RHOA/ADAM17/APP 9
BP GO:0002320 lymphoid progenitor cell differentiation 6/316 24/18870 2.19522941603159e-06 1.07648185116205e-05 3.94510260062342e-06 BCL2/FLT3/KIT/NOTCH1/PRKDC/SOS1 6
BP GO:2001026 regulation of endothelial cell chemotaxis 6/316 24/18870 2.19522941603159e-06 1.07648185116205e-05 3.94510260062342e-06 FGF1/FGF2/FGFR1/KDR/NOTCH1/VEGFA 6
BP GO:1900087 positive regulation of G1/S transition of mitotic cell cycle 8/316 52/18870 2.24479586550738e-06 1.09970765069802e-05 4.03022076778247e-06 DDR2/DDX3X/EGFR/MDM2/RRM1/TERT/ADAM17/CCND2 8
BP GO:0035791 platelet-derived growth factor receptor-beta signaling pathway 5/316 14/18870 2.25667605925543e-06 1.10228247434472e-05 4.03965700997624e-06 ABL1/PDGFB/PDGFRB/SRC/PTPN1 5
BP GO:0070141 response to UV-A 5/316 14/18870 2.25667605925543e-06 1.10228247434472e-05 4.03965700997624e-06 CCND1/EGFR/MMP2/MMP3/MMP9 5
BP GO:1903894 regulation of IRE1-mediated unfolded protein response 5/316 14/18870 2.25667605925543e-06 1.10228247434472e-05 4.03965700997624e-06 BAK1/BAX/BCL2L11/DAB2IP/PTPN1 5
BP GO:0002052 positive regulation of neuroblast proliferation 7/316 37/18870 2.31150239903287e-06 1.12795894193275e-05 4.1337564125319e-06 CTNNB1/FGF2/HIF1A/ITGB1/KDM1A/NOTCH1/VEGFA 7
BP GO:0010950 positive regulation of endopeptidase activity 13/316 156/18870 2.32272721077683e-06 1.1323295152537e-05 4.14977373800383e-06 BAD/BAK1/BAX/CASP10/CASP2/DDX3X/EIF2AK3/GPER1/JAK2/PPARG/SMAD3/TNF/TNFSF10 13
BP GO:0097194 execution phase of apoptosis 10/316 89/18870 2.37608830558136e-06 1.15721295819143e-05 4.24096685504534e-06 BAX/BCL2L1/CASP2/GCG/GPER1/HSF1/IL6/TOP2A/TP53/CASP3 10
BP GO:0048593 camera-type eye morphogenesis 12/316 133/18870 2.48329681687072e-06 1.20824734013827e-05 4.42799822275706e-06 BAK1/BAX/CTNNB1/EPHA2/EPHB2/HIF1A/KDR/NOTCH1/NOTCH2/NTRK2/VEGFA/VHL 12
BP GO:0050982 detection of mechanical stimulus 8/316 53/18870 2.60574384235543e-06 1.26535732111267e-05 4.63729551301836e-06 CDH2/CTNNB1/ITGA2/KCNQ1/KIT/NTRK1/PTK2/TNF 8
BP GO:0060390 regulation of SMAD protein signal transduction 8/316 53/18870 2.60574384235543e-06 1.26535732111267e-05 4.63729551301836e-06 ACVR1/BMP2/BMPR2/JAK2/PARP1/PPARG/TGFB1/TGFBR2 8
BP GO:0007229 integrin-mediated signaling pathway 11/316 111/18870 2.60853540301699e-06 1.26548189814002e-05 4.63775206428677e-06 ABL1/CCN2/ILK/ITGA2/ITGA3/ITGB1/ITGB3/PTK2/PTK2B/PTPN11/SRC 11
BP GO:0019722 calcium-mediated signaling 15/316 210/18870 2.7175836343951e-06 1.31710461193207e-05 4.82693955705537e-06 AGTR1/BTK/CCR2/CIB1/CXCR2/EIF2AK3/KCNJ11/KDR/MTOR/NR5A2/PDGFRA/PDGFRB/RYR2/SELE/TNF 15
BP GO:0048285 organelle fission 24/316 488/18870 2.72935069423712e-06 1.32152460384401e-05 4.84313799232643e-06 APC/AURKA/AURKB/BCL2L11/CCNE1/CDC25B/CDK1/CHEK2/EHMT2/HSPA1A/KAT2B/KDR/MAD2L2/NEK2/PDGFB/PDGFRB/PHB2/PPARG/RHOA/TNF/TOP2A/TPX2/TRIP13/CCNB1 24
BP GO:0003143 embryonic heart tube morphogenesis 9/316 71/18870 2.76766874661086e-06 1.33748328974651e-05 4.90162356102276e-06 ACVR1/DVL2/HIF1A/NOTCH1/NOTCH2/RYR2/SMAD3/TGFBR2/YAP1 9
BP GO:0060420 regulation of heart growth 9/316 71/18870 2.76766874661086e-06 1.33748328974651e-05 4.90162356102276e-06 CDK1/FGF2/FGFR2/MAPK14/NOTCH1/PIM1/RUNX1/YAP1/PPARA 9
BP GO:0045429 positive regulation of nitric oxide biosynthetic process 7/316 38/18870 2.79307625150378e-06 1.34845615546488e-05 4.94183704073457e-06 HSP90AA1/JAK2/PTGS2/PTK2B/SMAD3/TLR4/TNF 7
BP GO:0050804 modulation of chemical synaptic transmission 24/316 489/18870 2.82717506897132e-06 1.36359980138211e-05 4.99733564187353e-06 ABL1/ACE/ADRB2/CA2/CCL2/CCR2/CDH2/EPHB2/GPER1/HRAS/ITGB1/JAK2/KIT/KRAS/MAPK1/MAPK3/NTRK1/NTRK2/PLK2/PTGS2/PTK2B/RARA/TNF/APP 24
BP GO:0002363 alpha-beta T cell lineage commitment 6/316 25/18870 2.8479630213386e-06 1.36702225024253e-05 5.00987827033045e-06 BCL2/IL6/JAK1/MTOR/RHOA/CTSL 6
BP GO:0046697 decidualization 6/316 25/18870 2.8479630213386e-06 1.36702225024253e-05 5.00987827033045e-06 GJB2/PARP1/PPARD/PTGS2/VDR/CTSB 6
BP GO:0048011 neurotrophin TRK receptor signaling pathway 6/316 25/18870 2.8479630213386e-06 1.36702225024253e-05 5.00987827033045e-06 NTRK1/PTPN11/RAF1/SOS1/SRC/CASP3 6
BP GO:0060396 growth hormone receptor signaling pathway 6/316 25/18870 2.8479630213386e-06 1.36702225024253e-05 5.00987827033045e-06 JAK1/JAK2/JAK3/PIK3R1/PTK2/PTPN1 6
BP GO:0070233 negative regulation of T cell apoptotic process 6/316 25/18870 2.8479630213386e-06 1.36702225024253e-05 5.00987827033045e-06 BCL2/CCL5/HIF1A/JAK3/VHL/IDO1 6
BP GO:0042326 negative regulation of phosphorylation 19/316 327/18870 2.88011933672475e-06 1.38112927271181e-05 5.06157784238598e-06 ABL1/APC/BAK1/BAX/BMP2/CIB1/DAB2IP/EPHB2/IL2/LATS2/PPARG/PRKAG2/PRKDC/SFRP1/TERF2IP/TGFB1/PRKCD/PTPN1/MEN1 19
BP GO:0099177 regulation of trans-synaptic signaling 24/316 490/18870 2.92819694907368e-06 1.40283677253127e-05 5.14113172794227e-06 ABL1/ACE/ADRB2/CA2/CCL2/CCR2/CDH2/EPHB2/GPER1/HRAS/ITGB1/JAK2/KIT/KRAS/MAPK1/MAPK3/NTRK1/NTRK2/PLK2/PTGS2/PTK2B/RARA/TNF/APP 24
BP GO:0010883 regulation of lipid storage 8/316 54/18870 3.01481157191134e-06 1.4429472068055e-05 5.28812889133765e-06 FTO/IL6/ITGB3/NR1H2/PPARD/PPARG/TNF/PPARA 8
BP GO:0007200 phospholipase C-activating G protein-coupled receptor signaling pathway 11/316 113/18870 3.11092028003571e-06 1.48752050171822e-05 5.45148159578751e-06 AGTR1/CALCA/CCKBR/CXCR2/ESR1/F2/F2RL1/FPR1/GNB1/TGM2/PTAFR 11
BP GO:1904888 cranial skeletal system development 9/316 72/18870 3.117040664889e-06 1.48902076546659e-05 5.45697977897465e-06 CTNNB1/FGFR2/MMP14/PDGFRA/SETD2/SMAD2/SMAD3/TGFB2/TGFBR2 9
BP GO:0072594 establishment of protein localization to organelle 23/316 459/18870 3.2464731657207e-06 1.54936845538028e-05 5.67814266078552e-06 AIP/BAG3/BAX/CDK1/EP300/GZMB/HK2/HSP90AA1/HSPA4/JAK2/MAPK14/MAPK8/NOTCH1/PHB2/PIK3R1/PTGS2/RYR2/SMAD3/STK4/TERT/TGFB1/TP53/PRKCD 23
BP GO:0006913 nucleocytoplasmic transport 19/316 330/18870 3.29045433765461e-06 1.56736145549349e-05 5.74408360671325e-06 AXIN1/BAG3/CDK1/EP300/HSP90AA1/JAK2/MAPK14/MDM2/NOTCH1/PHB2/PIK3R1/PTGS2/PTPN11/SETD2/SMAD3/STK4/TGFB1/TP53/PRKCD 19
BP GO:0051169 nuclear transport 19/316 330/18870 3.29045433765461e-06 1.56736145549349e-05 5.74408360671325e-06 AXIN1/BAG3/CDK1/EP300/HSP90AA1/JAK2/MAPK14/MDM2/NOTCH1/PHB2/PIK3R1/PTGS2/PTPN11/SETD2/SMAD3/STK4/TGFB1/TP53/PRKCD 19
BP GO:0010763 positive regulation of fibroblast migration 5/316 15/18870 3.33866050763593e-06 1.58127070722187e-05 5.79505838636896e-06 DDR2/ITGB1/ITGB3/PTK2/TGFB1 5
BP GO:0045737 positive regulation of cyclin-dependent protein serine/threonine kinase activity 5/316 15/18870 3.33866050763593e-06 1.58127070722187e-05 5.79505838636896e-06 CCND1/EGFR/ADAM17/CCND3/CCND2 5
BP GO:0060413 atrial septum morphogenesis 5/316 15/18870 3.33866050763593e-06 1.58127070722187e-05 5.79505838636896e-06 ACVR1/BMPR2/NOTCH2/NSD2/TGFB2 5
BP GO:0070424 regulation of nucleotide-binding oligomerization domain containing signaling pathway 5/316 15/18870 3.33866050763593e-06 1.58127070722187e-05 5.79505838636896e-06 BIRC2/BIRC3/HSPA1A/TLR4/XIAP 5
BP GO:0090280 positive regulation of calcium ion import 5/316 15/18870 3.33866050763593e-06 1.58127070722187e-05 5.79505838636896e-06 CCL2/GCG/LGALS3/PDGFB/PDGFRB 5
BP GO:1903054 negative regulation of extracellular matrix organization 5/316 15/18870 3.33866050763593e-06 1.58127070722187e-05 5.79505838636896e-06 DPP4/NOTCH1/TGFB1/TNFRSF1B/TNFRSF1A 5
BP GO:0038179 neurotrophin signaling pathway 7/316 39/18870 3.35556183759744e-06 1.58476487164488e-05 5.80786383881327e-06 NTRK1/NTRK2/PTPN11/RAF1/SOS1/SRC/CASP3 7
BP GO:0045191 regulation of isotype switching 7/316 39/18870 3.35556183759744e-06 1.58476487164488e-05 5.80786383881327e-06 IL2/MAD2L2/MSH2/NSD2/TFRC/TGFB1/IL10 7
BP GO:1904407 positive regulation of nitric oxide metabolic process 7/316 39/18870 3.35556183759744e-06 1.58476487164488e-05 5.80786383881327e-06 HSP90AA1/JAK2/PTGS2/PTK2B/SMAD3/TLR4/TNF 7
BP GO:0055074 calcium ion homeostasis 19/316 331/18870 3.43856192459227e-06 1.6224292181063e-05 5.9458965525235e-06 ABL1/BAK1/BAX/BCL2/CALCA/CCL5/CCR2/ELANE/F2/FGF2/GPER1/ITGB3/KDR/PTK2B/RYR2/TGM2/TRPV6/VDR/APP 19
BP GO:0032732 positive regulation of interleukin-1 production 9/316 73/18870 3.50366507485235e-06 1.65002792959084e-05 6.04704061578291e-06 F2RL1/HAVCR2/HDAC2/IL6/JAK2/SMAD3/TLR4/TNF/APP 9
BP GO:0072678 T cell migration 9/316 73/18870 3.50366507485235e-06 1.65002792959084e-05 6.04704061578291e-06 ABL1/CCL2/CCL5/CCR2/ITGB3/PIK3CG/RHOA/ADAM17/APP 9
BP GO:0039531 regulation of viral-induced cytoplasmic pattern recognition receptor signaling pathway 10/316 93/18870 3.55894797840187e-06 1.67448334667126e-05 6.13666509892598e-06 BIRC2/BIRC3/BTK/DDX3X/F2RL1/HSPA1A/MAPK8/SRC/TLR4/XIAP 10
BP GO:0002706 regulation of lymphocyte mediated immunity 14/316 188/18870 3.60448385779847e-06 1.69431105632109e-05 6.20932990866661e-06 B2M/BTK/CCR2/HAVCR2/IL2/IL6/MAD2L2/MSH2/NSD2/TFRC/TGFB1/TNF/TNFRSF1B/IL10 14
BP GO:0006282 regulation of DNA repair 15/316 215/18870 3.63212133576101e-06 1.70150208725995e-05 6.2356836784282e-06 ABL1/AXIN2/EGFR/FOXM1/HSF1/KAT2B/KAT7/KDM1A/MAD2L2/NSD2/PARP1/PRKDC/SETD2/SMARCA2/TERF2IP 15
BP GO:0032967 positive regulation of collagen biosynthetic process 6/316 26/18870 3.65045820403727e-06 1.70150208725995e-05 6.2356836784282e-06 DDR2/F2/HDAC2/ITGA2/RUNX1/TGFB1 6
BP GO:0033598 mammary gland epithelial cell proliferation 6/316 26/18870 3.65045820403727e-06 1.70150208725995e-05 6.2356836784282e-06 BAX/CCND1/EPHA2/ESR1/MAPK1/PHB2 6
BP GO:0050926 regulation of positive chemotaxis 6/316 26/18870 3.65045820403727e-06 1.70150208725995e-05 6.2356836784282e-06 ANGPT2/F2RL1/ITGA2/KDR/SMAD3/VEGFA 6
BP GO:0051894 positive regulation of focal adhesion assembly 6/316 26/18870 3.65045820403727e-06 1.70150208725995e-05 6.2356836784282e-06 ABL1/KDR/SFRP1/SMAD3/TEK/VEGFA 6
BP GO:0060333 type II interferon-mediated signaling pathway 6/316 26/18870 3.65045820403727e-06 1.70150208725995e-05 6.2356836784282e-06 JAK1/JAK2/NR1H2/PPARG/RAF1/TP53 6
BP GO:0060740 prostate gland epithelium morphogenesis 6/316 26/18870 3.65045820403727e-06 1.70150208725995e-05 6.2356836784282e-06 AR/ESR1/FGFR2/MMP2/NOTCH1/SFRP1 6
BP GO:0071378 cellular response to growth hormone stimulus 6/316 26/18870 3.65045820403727e-06 1.70150208725995e-05 6.2356836784282e-06 JAK1/JAK2/JAK3/PIK3R1/PTK2/PTPN1 6
BP GO:2000737 negative regulation of stem cell differentiation 6/316 26/18870 3.65045820403727e-06 1.70150208725995e-05 6.2356836784282e-06 CDK12/EZH2/NFE2L2/NOTCH1/YAP1/YTHDF2 6
BP GO:0007292 female gamete generation 13/316 163/18870 3.78645905835127e-06 1.76324660627701e-05 6.4619656749946e-06 AURKA/BCL2/CDC25B/CTNNB1/EHMT2/KMT2D/MMP2/PTK2B/SOS1/SRC/TOP2A/TRIP13/YTHDF2 13
BP GO:0030308 negative regulation of cell growth 14/316 189/18870 3.83496176579044e-06 1.78416860529598e-05 6.53864084852483e-06 BCL2/BMPR2/DDX3X/ENO1/ESR2/HNF4A/HSPA1A/SFRP1/SMAD3/SMARCA2/TGFB1/TGFB2/TP53/PPARA 14
BP GO:0045669 positive regulation of osteoblast differentiation 9/316 74/18870 3.93078235611755e-06 1.82704520686581e-05 6.69577549243585e-06 ACVR1/BMP2/BMPR2/CTNNB1/DDR2/FGF2/IL6/ILK/YAP1 9
BP GO:1902074 response to salt 20/316 366/18870 3.99954266378493e-06 1.85727599791762e-05 6.80656563002028e-06 B2M/CCNA2/EHMT2/GNB1/HDAC2/HSF1/HSP90AA1/ITGA2/KCNJ11/MDM2/NTRK1/PDGFB/PRKAA2/PTGS2/PTK2B/RYR2/TGM2/TNF/TRPV6/PIK3CA 20
BP GO:0032570 response to progesterone 7/316 40/18870 4.00940947921907e-06 1.8584003825684e-05 6.81068628733104e-06 GJB2/NCOA1/SRC/TGFB1/TGFB2/TLR2/YAP1 7
BP GO:0060421 positive regulation of heart growth 7/316 40/18870 4.00940947921907e-06 1.8584003825684e-05 6.81068628733104e-06 CDK1/FGF2/FGFR2/MAPK14/NOTCH1/PIM1/YAP1 7
BP GO:0045582 positive regulation of T cell differentiation 11/316 116/18870 4.02318131087893e-06 1.86132725708134e-05 6.82141272943523e-06 BAD/CBFB/CD86/GLI2/IL2/IL2RA/RARA/RHOA/RUNX1/SMARCA2/TGFBR2 11
BP GO:0046634 regulation of alpha-beta T cell activation 11/316 116/18870 4.02318131087893e-06 1.86132725708134e-05 6.82141272943523e-06 CBFB/CCR2/CD86/IL2/IL2RA/JAK2/JAK3/RARA/RHOA/RUNX1/TGFBR2 11
BP GO:0140014 mitotic nuclear division 17/316 274/18870 4.04203856890045e-06 1.8683200496251e-05 6.84703999293273e-06 APC/AURKA/AURKB/CDK1/CHEK2/HSPA1A/KAT2B/MAD2L2/NEK2/PDGFB/PDGFRB/PHB2/RHOA/TNF/TPX2/TRIP13/CCNB1 17
BP GO:0009913 epidermal cell differentiation 16/316 245/18870 4.05095199961633e-06 1.87070789843522e-05 6.8557910076763e-06 CTNNB1/EPHA2/ERCC2/ERCC3/EZH2/FGF2/HDAC1/HDAC2/KCNQ1/LATS2/NOTCH1/SOD1/STK4/VDR/YAP1/CASP3 16
BP GO:0006839 mitochondrial transport 14/316 190/18870 4.07846245621482e-06 1.88167140308913e-05 6.8959701808555e-06 AIP/BAD/BAK1/BAX/BCL2/BCL2L1/BCL2L11/GZMB/HK2/HSP90AA1/HSPA1A/HSPA4/MAPK8/TP53 14
BP GO:0003073 regulation of systemic arterial blood pressure 10/316 95/18870 4.32179881522654e-06 1.99209784724015e-05 7.3006622353732e-06 ACE/ADRB2/AGTR1/AR/BMPR2/CALCA/F2RL1/PDGFB/RHOA/TNF 10
BP GO:0006278 RNA-templated DNA biosynthetic process 9/316 75/18870 4.40184960816434e-06 2.02712483800335e-05 7.4290295387353e-06 AURKB/CTNNB1/HSP90AA1/MAPK1/MAPK3/NEK2/SRC/TERF2IP/TERT 9
BP GO:0046887 positive regulation of hormone secretion 12/316 141/18870 4.57781582295328e-06 2.10621719706754e-05 7.7188880914798e-06 BAD/F2/GCG/GPER1/HIF1A/JAK2/NR0B2/PLA2G6/PPARG/PTPN11/SLC2A2/TCF7L2 12
BP GO:0006007 glucose catabolic process 6/316 27/18870 4.62767866228485e-06 2.12524120350745e-05 7.78860748080285e-06 BAD/ENO1/HK2/PGK1/PKM/TP53 6
BP GO:0010714 positive regulation of collagen metabolic process 6/316 27/18870 4.62767866228485e-06 2.12524120350745e-05 7.78860748080285e-06 DDR2/F2/HDAC2/ITGA2/RUNX1/TGFB1 6
BP GO:0051051 negative regulation of transport 23/316 469/18870 4.63816748183924e-06 2.12810037402036e-05 7.79908580053851e-06 ACE/AKT2/ANXA2/BCL2/CCR2/EPHB2/F2RL1/IL13RA2/ITGB3/KCNH2/KCNJ11/LGALS3/NOTCH1/NR1H2/PTGS2/PTK2B/PTPN11/SFRP1/TLR2/TNF/TNFRSF1B/TNFRSF1A/MMP9 23
BP GO:0045923 positive regulation of fatty acid metabolic process 7/316 41/18870 4.76601890538347e-06 2.18274920877746e-05 7.99936345490727e-06 AKT2/KAT2B/NR1H2/PPARD/PPARG/PTGS2/PPARA 7
BP GO:1904994 regulation of leukocyte adhesion to vascular endothelial cell 7/316 41/18870 4.76601890538347e-06 2.18274920877746e-05 7.99936345490727e-06 CCR2/ELANE/IL6/RHOA/SELE/TNF/PTAFR 7
BP GO:0009615 response to virus 22/316 436/18870 4.77207190554453e-06 2.18351814413183e-05 8.00218145770312e-06 BAX/BCL2/BCL2L1/CCL5/CDK6/DDX3X/ENO1/F2RL1/HIF1A/HSP90AA1/IKBKB/IL6/JAK1/JAK2/MAPK14/PHB2/RNASEL/SETD2/SKP2/SMAD3/TLR2/TNF 22
BP GO:0034349 glial cell apoptotic process 5/316 16/18870 4.78975760829175e-06 2.18760018120699e-05 8.0171413523485e-06 CCL2/PRKCA/TP53/CASP3/PRKCD 5
BP GO:0045579 positive regulation of B cell differentiation 5/316 16/18870 4.78975760829175e-06 2.18760018120699e-05 8.0171413523485e-06 BAD/BTK/IL2/MMP14/IL10 5
BP GO:0048639 positive regulation of developmental growth 13/316 167/18870 4.94768988184066e-06 2.25766616911779e-05 8.27391996020309e-06 BCL2/BMPR2/CDK1/EZR/FGF2/FGFR2/LPAR3/MAPK14/NOTCH1/PIM1/PPARD/VEGFA/YAP1 13
BP GO:0048839 inner ear development 14/316 194/18870 5.19579856664951e-06 2.36871474380953e-05 8.68089200561101e-06 BMP2/CCNA2/DVL2/EPHB2/FGF2/FGFR2/GATA2/GJB2/KCNQ1/MCM2/NOTCH1/PTPN11/SOD1/TGFB2 14
BP GO:0045428 regulation of nitric oxide biosynthetic process 8/316 58/18870 5.24069490004063e-06 2.38482670382888e-05 8.73993929498691e-06 HSP90AA1/JAK2/PTGS2/PTK2B/SMAD3/TLR4/TNF/IL10 8
BP GO:0061756 leukocyte adhesion to vascular endothelial cell 8/316 58/18870 5.24069490004063e-06 2.38482670382888e-05 8.73993929498691e-06 CCR2/ELANE/IL6/ITGB1/RHOA/SELE/TNF/PTAFR 8
BP GO:0014074 response to purine-containing compound 12/316 143/18870 5.29831568552646e-06 2.40885172150711e-05 8.82798644563799e-06 BIRC2/EZR/HDAC2/KCNJ11/KCNQ1/KDM1A/PIK3CG/PTGS2/PTK2B/RYR2/TEK/PTAFR 12
BP GO:0019932 second-messenger-mediated signaling 18/316 310/18870 5.31799745593848e-06 2.41559993630982e-05 8.85271737792354e-06 AGTR1/BTK/CCR2/CIB1/CXCR2/EGFR/EIF2AK3/FPR1/KCNJ11/KDR/MTOR/NR5A2/PDGFRA/PDGFRB/RYR2/SELE/TNF/VEGFA 18
BP GO:0032729 positive regulation of type II interferon production 9/316 77/18870 5.49080518093043e-06 2.4895639839423e-05 9.12378163818259e-06 ABL1/CCR2/F2RL1/HAVCR2/HRAS/IL2/JAK2/TLR4/TNF 9
BP GO:0072078 nephron tubule morphogenesis 9/316 77/18870 5.49080518093043e-06 2.4895639839423e-05 9.12378163818259e-06 BCL2/BMP2/CTNNB1/FGF1/FGF2/GPC3/ILK/TACSTD2/VEGFA 9
BP GO:0042391 regulation of membrane potential 22/316 440/18870 5.51926377775384e-06 2.5001964408845e-05 9.16274758404449e-06 ABL1/ADRB2/AKT2/BAD/BAK1/BAX/BCL2/BCL2L1/GPER1/KCNH2/KCNJ11/KCNQ1/KDR/MTOR/NTRK2/PARP1/PTK2B/RYR2/SOD1/SRC/TNF/APP 22
BP GO:0071346 cellular response to type II interferon 11/316 120/18870 5.59852125360069e-06 2.53380037152988e-05 9.28589964093906e-06 CCL2/CCL5/JAK1/JAK2/NR1H2/PPARG/RAF1/TLR2/TLR4/TNF/TP53 11
BP GO:0007595 lactation 7/316 42/18870 5.63778763519258e-06 2.54465062159868e-05 9.32566375746141e-06 CCND1/HIF1A/HK2/NCOA1/NCOR2/VDR/VEGFA 7
BP GO:0042092 type 2 immune response 7/316 42/18870 5.63778763519258e-06 2.54465062159868e-05 9.32566375746141e-06 CCR2/CD86/IL6/RARA/IL10/MEN1/IDO1 7
BP GO:0042119 neutrophil activation 7/316 42/18870 5.63778763519258e-06 2.54465062159868e-05 9.32566375746141e-06 CCL5/CXCR2/F2RL1/PLA2G2A/TNF/PRKCD/PTAFR 7
BP GO:0000280 nuclear division 22/316 441/18870 5.72195639132917e-06 2.5803077060086e-05 9.45634023499272e-06 APC/AURKA/AURKB/BCL2L11/CCNE1/CDC25B/CDK1/CHEK2/EHMT2/HSPA1A/KAT2B/MAD2L2/NEK2/PDGFB/PDGFRB/PHB2/RHOA/TNF/TOP2A/TPX2/TRIP13/CCNB1 22
BP GO:0002275 myeloid cell activation involved in immune response 10/316 98/18870 5.73089884605081e-06 2.58200785554925e-05 9.46257096184335e-06 BTK/CCR2/F2RL1/GATA2/HAVCR2/IL13RA2/KIT/PIK3CG/TNF/PTAFR 10
BP GO:0060512 prostate gland morphogenesis 6/316 28/18870 5.80726385264485e-06 2.6099422722967e-05 9.56494532146521e-06 AR/ESR1/FGFR2/MMP2/NOTCH1/SFRP1 6
BP GO:1903672 positive regulation of sprouting angiogenesis 6/316 28/18870 5.80726385264485e-06 2.6099422722967e-05 9.56494532146521e-06 FGF1/FGF2/JAK1/PKM/VEGFA/IL10 6
BP GO:0140694 non-membrane-bounded organelle assembly 21/316 408/18870 5.80858546578853e-06 2.6099422722967e-05 9.56494532146521e-06 AURKA/AURKB/CDK2/CHEK2/DDX3X/EZR/HSPA1A/ITGB1/KAT2B/LCP1/NEK2/PDGFRA/PDGFRB/PLK2/PRKAA2/PRKDC/RHOA/SRC/TNF/TPX2/YTHDF2 21
BP GO:0010574 regulation of vascular endothelial growth factor production 8/316 59/18870 5.9754189916792e-06 2.68008010839736e-05 9.82198723936109e-06 ARNT/CCR2/EIF2AK3/FLT4/HIF1A/IL6/PTGS2/TGFB1 8
BP GO:0031638 zymogen activation 8/316 59/18870 5.9754189916792e-06 2.68008010839736e-05 9.82198723936109e-06 ANXA2/BAD/BAK1/ENO1/MMP14/PGK1/RUNX1/CTSL 8
BP GO:0030510 regulation of BMP signaling pathway 11/316 121/18870 6.06777245514793e-06 2.71905925458694e-05 9.96483844566484e-06 ABL1/GPC3/ILK/ITGA3/KDR/NOTCH1/NOTCH2/PPARG/SFRP1/SMAD2/XIAP 11
BP GO:0046209 nitric oxide metabolic process 9/316 78/18870 6.11678069356068e-06 2.73856226208564e-05 1.00363132833689e-05 HSP90AA1/JAK2/PTGS2/PTK2B/SMAD3/TLR2/TLR4/TNF/IL10 9
BP GO:0035107 appendage morphogenesis 12/316 146/18870 6.56597007917536e-06 2.93440668175859e-05 1.07540460798255e-05 BAK1/BAX/BCL2L11/CTNNB1/FGFR2/GPC3/HDAC1/HDAC2/NOTCH1/NOTCH2/RARB/TGFB2 12
BP GO:0035108 limb morphogenesis 12/316 146/18870 6.56597007917536e-06 2.93440668175859e-05 1.07540460798255e-05 BAK1/BAX/BCL2L11/CTNNB1/FGFR2/GPC3/HDAC1/HDAC2/NOTCH1/NOTCH2/RARB/TGFB2 12
BP GO:0060412 ventricular septum morphogenesis 7/316 43/18870 6.63815938428387e-06 2.96136654569661e-05 1.08528488875268e-05 ACVR1/BMPR2/FGFR2/NOTCH1/NSD2/TGFB2/TGFBR2 7
BP GO:1904037 positive regulation of epithelial cell apoptotic process 7/316 43/18870 6.63815938428387e-06 2.96136654569661e-05 1.08528488875268e-05 BAX/CCL2/GPER1/IL6/JAK2/STK4/TGFB1 7
BP GO:1901522 positive regulation of transcription from RNA polymerase II promoter involved in cellular response to chemical stimulus 5/316 17/18870 6.6926389446986e-06 2.97768748769478e-05 1.09126620563713e-05 BMP2/HIF1A/NFE2L2/TP53/VEGFA 5
BP GO:1902036 regulation of hematopoietic stem cell differentiation 5/316 17/18870 6.6926389446986e-06 2.97768748769478e-05 1.09126620563713e-05 ABL1/CDK6/NFE2L2/PRKDC/YTHDF2 5
BP GO:2000310 regulation of NMDA receptor activity 5/316 17/18870 6.6926389446986e-06 2.97768748769478e-05 1.09126620563713e-05 CCL2/CCR2/EPHB2/PTK2B/APP 5
BP GO:0003015 heart process 16/316 255/18870 6.74450823851224e-06 2.99809306559689e-05 1.09874446440777e-05 ACE/EPAS1/HSP90AA1/KCNH2/KCNQ1/MAP2K3/MDM2/MTOR/PIK3CG/RYR2/SOD1/SRC/TGFB2/TNF/YAP1/PIK3CA 16
BP GO:0002011 morphogenesis of an epithelial sheet 8/316 60/18870 6.79539890542416e-06 3.0079789606287e-05 1.10236745815888e-05 DVL2/ITGB1/MTOR/NOTCH1/NOTCH2/RHOA/SOS1/ADAM17 8
BP GO:0002381 immunoglobulin production involved in immunoglobulin-mediated immune response 8/316 60/18870 6.79539890542416e-06 3.0079789606287e-05 1.10236745815888e-05 BTK/IL2/MAD2L2/MSH2/NSD2/TFRC/TGFB1/IL10 8
BP GO:0080164 regulation of nitric oxide metabolic process 8/316 60/18870 6.79539890542416e-06 3.0079789606287e-05 1.10236745815888e-05 HSP90AA1/JAK2/PTGS2/PTK2B/SMAD3/TLR4/TNF/IL10 8
BP GO:0021536 diencephalon development 9/316 79/18870 6.80290113491547e-06 3.0079789606287e-05 1.10236745815888e-05 BAX/BMP2/CTNNB1/FGF2/GATA2/GLI2/NCOA1/NRP2/SRD5A2 9
BP GO:0072088 nephron epithelium morphogenesis 9/316 79/18870 6.80290113491547e-06 3.0079789606287e-05 1.10236745815888e-05 BCL2/BMP2/CTNNB1/FGF1/FGF2/GPC3/ILK/TACSTD2/VEGFA 9
BP GO:2001057 reactive nitrogen species metabolic process 9/316 79/18870 6.80290113491547e-06 3.0079789606287e-05 1.10236745815888e-05 HSP90AA1/JAK2/PTGS2/PTK2B/SMAD3/TLR2/TLR4/TNF/IL10 9
BP GO:0034446 substrate adhesion-dependent cell spreading 10/316 100/18870 6.8773611278814e-06 3.03821121684814e-05 1.11344700887358e-05 ABL1/CIB1/ILK/ITGB3/PIK3R1/PTK2/RHOA/SRC/TACSTD2/TEK 10
BP GO:0021761 limbic system development 11/316 123/18870 7.11019382825711e-06 3.13829244833417e-05 1.15012488933974e-05 BAX/CDK6/CTNNB1/EZH2/FGFR2/HDAC1/NCOA1/NRP2/RARA/SRD5A2/CASP3 11
BP GO:0003416 endochondral bone growth 6/316 29/18870 7.21965438844376e-06 3.17258051999219e-05 1.16269081978459e-05 DDR2/FGFR2/FGFR3/RARA/RARB/TGFBR2 6
BP GO:0010165 response to X-ray 6/316 29/18870 7.21965438844376e-06 3.17258051999219e-05 1.16269081978459e-05 BLM/MSH2/SFRP1/TP53/CASP3/CCND2 6
BP GO:0010800 positive regulation of peptidyl-threonine phosphorylation 6/316 29/18870 7.21965438844376e-06 3.17258051999219e-05 1.16269081978459e-05 AXIN1/GCG/MAPK1/PRKAG2/TGFB1/APP 6
BP GO:0045830 positive regulation of isotype switching 6/316 29/18870 7.21965438844376e-06 3.17258051999219e-05 1.16269081978459e-05 IL2/MAD2L2/MSH2/NSD2/TFRC/TGFB1 6
BP GO:0097421 liver regeneration 6/316 29/18870 7.21965438844376e-06 3.17258051999219e-05 1.16269081978459e-05 AURKA/CCND1/EZH2/IL6/TNF/IL10 6
BP GO:0032755 positive regulation of interleukin-6 production 10/316 101/18870 7.52144074920687e-06 3.30228955321378e-05 1.2102267298173e-05 BTK/F2RL1/IL6/PTPN11/TGFB1/TLR2/TLR4/TNF/APP/PTAFR 10
BP GO:0060350 endochondral bone morphogenesis 8/316 61/18870 7.70847816058406e-06 3.38143435655849e-05 1.23923180492971e-05 AXIN2/BMPR2/FGFR3/MMP14/RARA/RARB/TEK/TGFBR2 8
BP GO:0019320 hexose catabolic process 7/316 44/18870 7.7816723869381e-06 3.40755338206974e-05 1.24880393430272e-05 BAD/ENO1/FUT2/HK2/PGK1/PKM/TP53 7
BP GO:0030501 positive regulation of bone mineralization 7/316 44/18870 7.7816723869381e-06 3.40755338206974e-05 1.24880393430272e-05 ACVR1/ADRB2/BMP2/BMPR2/RXRA/SMAD3/VDR 7
BP GO:1903522 regulation of blood circulation 16/316 258/18870 7.81834082271763e-06 3.42060976222668e-05 1.25358885095099e-05 ABL1/ACE/AGTR1/BMPR2/EPAS1/HSP90AA1/KCNH2/KCNQ1/MDM2/MMP2/PIK3CG/PTGS2/RHOA/RYR2/TGFB2/TNF 16
BP GO:0001838 embryonic epithelial tube formation 11/316 125/18870 8.30539518317837e-06 3.63051950564154e-05 1.33051680600645e-05 ABL1/CTNNB1/DVL2/HIF1A/RARA/SETD2/SFRP1/STK4/TGFB1/TGFB2/CASP3 11
BP GO:0002534 cytokine production involved in inflammatory response 9/316 81/18870 8.37462238574613e-06 3.64800304970722e-05 1.33692419458315e-05 EPHB2/EZH2/F2/HIF1A/IL6/MAPK14/TLR4/TNF/PPARA 9
BP GO:0061333 renal tubule morphogenesis 9/316 81/18870 8.37462238574613e-06 3.64800304970722e-05 1.33692419458315e-05 BCL2/BMP2/CTNNB1/FGF1/FGF2/GPC3/ILK/TACSTD2/VEGFA 9
BP GO:0072028 nephron morphogenesis 9/316 81/18870 8.37462238574613e-06 3.64800304970722e-05 1.33692419458315e-05 BCL2/BMP2/CTNNB1/FGF1/FGF2/GPC3/ILK/TACSTD2/VEGFA 9
BP GO:1900015 regulation of cytokine production involved in inflammatory response 9/316 81/18870 8.37462238574613e-06 3.64800304970722e-05 1.33692419458315e-05 EPHB2/EZH2/F2/HIF1A/IL6/MAPK14/TLR4/TNF/PPARA 9
BP GO:0120161 regulation of cold-induced thermogenesis 12/316 150/18870 8.66629992515815e-06 3.77176715138531e-05 1.38228139952506e-05 ADRB2/APC/CCR2/EPAS1/HSF1/JAK2/KDM1A/NOTCH1/NR1H2/TLR4/VEGFA/ADAM17 12
BP GO:0120032 regulation of plasma membrane bounded cell projection assembly 14/316 203/18870 8.75611393885847e-06 3.80753665355239e-05 1.39539024626224e-05 APC/EPHA2/EPHB2/F2RL1/HRAS/HSP90AA1/KIT/KLF5/MTOR/PIK3R1/TACSTD2/YAP1/PRKCD/PIK3CA 14
BP GO:0045987 positive regulation of smooth muscle contraction 6/316 30/18870 8.89821281056352e-06 3.86259811742027e-05 1.41556923247226e-05 GPER1/ITGA2/KIT/PTGS2/RHOA/PTAFR 6
BP GO:1900101 regulation of endoplasmic reticulum unfolded protein response 6/316 30/18870 8.89821281056352e-06 3.86259811742027e-05 1.41556923247226e-05 BAK1/BAX/BCL2L11/DAB2IP/PIK3R1/PTPN1 6
BP GO:0031641 regulation of myelination 7/316 45/18870 9.0840075279895e-06 3.92958107276634e-05 1.44011722007167e-05 CTNNB1/EIF2AK3/MTOR/RARA/RARB/TNF/TNFRSF1B 7
BP GO:0048701 embryonic cranial skeleton morphogenesis 7/316 45/18870 9.0840075279895e-06 3.92958107276634e-05 1.44011722007167e-05 FGFR2/MMP14/PDGFRA/SETD2/SMAD2/SMAD3/TGFBR2 7
BP GO:0048713 regulation of oligodendrocyte differentiation 7/316 45/18870 9.0840075279895e-06 3.92958107276634e-05 1.44011722007167e-05 CTNNB1/HDAC1/HDAC2/MTOR/NOTCH1/TLR2/TNFRSF1B 7
BP GO:1905521 regulation of macrophage migration 7/316 45/18870 9.0840075279895e-06 3.92958107276634e-05 1.44011722007167e-05 CCL5/CCR2/MAPK1/MAPK3/MMP14/PTK2/PTK2B 7
BP GO:0006977 DNA damage response
BP GO:0036003 positive regulation of transcription from RNA polymerase II promoter in response to stress 5/316 18/18870 9.13997373970833e-06 3.94353923151461e-05 1.44523262153601e-05 HIF1A/NFE2L2/TP53/VEGFA/ATF3 5
BP GO:1904031 positive regulation of cyclin-dependent protein kinase activity 5/316 18/18870 9.13997373970833e-06 3.94353923151461e-05 1.44523262153601e-05 CCND1/EGFR/ADAM17/CCND3/CCND2 5
BP GO:0106106 cold-induced thermogenesis 12/316 151/18870 9.2754431422803e-06 3.99853300226799e-05 1.46538679949852e-05 ADRB2/APC/CCR2/EPAS1/HSF1/JAK2/KDM1A/NOTCH1/NR1H2/TLR4/VEGFA/ADAM17 12
BP GO:0003231 cardiac ventricle development 11/316 127/18870 9.67189242722238e-06 4.16224887902536e-05 1.52538557518262e-05 ACVR1/BMPR2/FGFR2/HIF1A/MDM2/NOTCH1/NSD2/RYR2/TGFB1/TGFB2/TGFBR2 11
BP GO:0021987 cerebral cortex development 11/316 127/18870 9.67189242722238e-06 4.16224887902536e-05 1.52538557518262e-05 BAX/CDH2/CTNNB1/DAB2IP/EGFR/HIF1A/KDM1A/NCOA1/NTRK2/RHOA/SLC2A1 11
BP GO:0001841 neural tube formation 10/316 104/18870 9.77630968737697e-06 4.20356054775072e-05 1.54052552125311e-05 ABL1/DVL2/HIF1A/RARA/SETD2/SFRP1/STK4/TGFB1/TGFB2/CASP3 10
BP GO:0016447 somatic recombination of immunoglobulin gene segments 8/316 63/18870 9.84797679917056e-06 4.23073151303437e-05 1.550483166678e-05 IL2/MAD2L2/MSH2/NSD2/PRKDC/TFRC/TGFB1/IL10 8
BP GO:0031018 endocrine pancreas development 7/316 46/18870 1.05620361808678e-05 4.52580983818814e-05 1.65862379781777e-05 BAD/BAK1/CDH2/CDK6/EIF2AK3/IL6/VHL 7
BP GO:1902175 regulation of oxidative stress-induced intrinsic apoptotic signaling pathway 7/316 46/18870 1.05620361808678e-05 4.52580983818814e-05 1.65862379781777e-05 CTNNB1/HIF1A/MCL1/NFE2L2/PARP1/SOD1/IL10 7
BP GO:2001239 regulation of extrinsic apoptotic signaling pathway in absence of ligand 7/316 46/18870 1.05620361808678e-05 4.52580983818814e-05 1.65862379781777e-05 BCL2/BCL2L1/FGFR1/HSPA1A/MCL1/TERT/TNF 7
BP GO:0051056 regulation of small GTPase mediated signal transduction 17/316 295/18870 1.07271986739874e-05 4.59263943229376e-05 1.68311558142007e-05 ABL1/DAB2IP/EPHB2/F2RL1/FOXM1/ITGA3/ITGB1/KRAS/NOTCH1/NOTCH2/NTRK1/PIK3CG/RAF1/SOS1/SRC/TGFB2/TGM2 17
BP GO:0001945 lymph vessel development 6/316 31/18870 1.08793394068616e-05 4.64979985608331e-05 1.70406379678492e-05 BMPR2/EPHA2/FGF2/FLT4/KDR/VEGFA 6
BP GO:0035767 endothelial cell chemotaxis 6/316 31/18870 1.08793394068616e-05 4.64979985608331e-05 1.70406379678492e-05 FGF1/FGF2/FGFR1/KDR/NOTCH1/VEGFA 6
BP GO:0008202 steroid metabolic process 18/316 327/18870 1.10510835202834e-05 4.71916244082588e-05 1.72948387359889e-05 BMP2/CYP2A6/CYP2E1/CYP3A4/ESR1/FGF1/KIT/NR0B2/NR5A2/PDGFRA/PPARD/PRKAA2/PRKAG2/SOD1/SRD5A2/SULT1A1/TNF/APP 18
BP GO:0048524 positive regulation of viral process 8/316 64/18870 1.10928164421134e-05 4.73293501530171e-05 1.7345312619337e-05 CCL5/DDX3X/NOTCH1/NR5A2/TMPRSS2/TMPRSS4/TOP2A/PPARA 8
BP GO:0048678 response to axon injury 9/316 84/18870 1.13098625371894e-05 4.82142047699824e-05 1.76695951185538e-05 BAX/BCL2/CDK1/FGF2/JAK2/MAP2K2/MMP2/NTRK1/SOD1 9
BP GO:0031330 negative regulation of cellular catabolic process 14/316 208/18870 1.15517133747034e-05 4.91753199671286e-05 1.80218256795862e-05 ANXA2/AXIN2/BCL2/E2F1/EHMT2/EP300/MAPK14/MCL1/MTOR/PIK3CG/TP53/VHL/IL10/PIK3CA 14
BP GO:0002532 production of molecular mediator involved in inflammatory response 10/316 106/18870 1.15845705691793e-05 4.91753199671286e-05 1.80218256795862e-05 BTK/EPHB2/EZH2/F2/HIF1A/IL6/MAPK14/TLR4/TNF/PPARA 10
BP GO:0035303 regulation of dephosphorylation 10/316 106/18870 1.15845705691793e-05 4.91753199671286e-05 1.80218256795862e-05 BMP2/IKBKB/LGALS3/MTOR/PDGFRB/SRC/TGFB1/TGFB2/TNF/PRKCD 10
BP GO:0048709 oligodendrocyte differentiation 10/316 106/18870 1.15845705691793e-05 4.91753199671286e-05 1.80218256795862e-05 CTNNB1/ERBB2/ERCC2/HDAC1/HDAC2/MTOR/NOTCH1/NTRK2/TLR2/TNFRSF1B 10
BP GO:1901890 positive regulation of cell junction assembly 10/316 106/18870 1.15845705691793e-05 4.91753199671286e-05 1.80218256795862e-05 ABL1/EPHA2/EPHB2/KDR/NTRK1/NTRK2/SFRP1/SMAD3/TEK/VEGFA 10
BP GO:0045807 positive regulation of endocytosis 12/316 155/18870 1.21034868278196e-05 5.13344148211344e-05 1.8813093150964e-05 ANXA2/B2M/BTK/CCL2/F2RL1/GATA2/GPC3/ITGA2/SELE/SOD1/TNF/VEGFA 12
BP GO:0035196 miRNA processing 7/316 47/18870 1.22338676504941e-05 5.1540349567532e-05 1.88885643447138e-05 AGO2/DDX3X/IL6/SMAD2/SMAD3/TGFB1/TP53 7
BP GO:0035794 positive regulation of mitochondrial membrane permeability 7/316 47/18870 1.22338676504941e-05 5.1540349567532e-05 1.88885643447138e-05 BAK1/BAX/BCL2L11/GZMB/HSPA1A/MAPK8/TP53 7
BP GO:0042311 vasodilation 7/316 47/18870 1.22338676504941e-05 5.1540349567532e-05 1.88885643447138e-05 ADRB2/CALCA/F2RL1/GPER1/KAT2B/SOD1/TNF 7
BP GO:0043029 T cell homeostasis 7/316 47/18870 1.22338676504941e-05 5.1540349567532e-05 1.88885643447138e-05 BAX/BCL2/BCL2L11/IL2/IL2RA/JAK3/CASP3 7
BP GO:0045601 regulation of endothelial cell differentiation 7/316 47/18870 1.22338676504941e-05 5.1540349567532e-05 1.88885643447138e-05 CTNNB1/IKBKB/NOTCH1/TNF/VEGFA/VHL/TNFRSF1A 7
BP GO:0061383 trabecula morphogenesis 7/316 47/18870 1.22338676504941e-05 5.1540349567532e-05 1.88885643447138e-05 MMP2/NOTCH1/RHOA/SFRP1/SOS1/TEK/TGFB2 7
BP GO:1903376 regulation of oxidative stress-induced neuron intrinsic apoptotic signaling pathway 5/316 19/18870 1.22346382687351e-05 5.1540349567532e-05 1.88885643447138e-05 CTNNB1/HIF1A/MCL1/PARP1/IL10 5
BP GO:2000641 regulation of early endosome to late endosome transport 5/316 19/18870 1.22346382687351e-05 5.1540349567532e-05 1.88885643447138e-05 EZR/MAP2K2/MAPK1/MAPK3/SRC 5
BP GO:0051101 regulation of DNA binding 9/316 85/18870 1.24655064879394e-05 5.22134709781756e-05 1.91352506241711e-05 E2F1/EP300/JAK2/KDM1A/MAD2L2/MAPK8/PPARG/TGFB1/MMP9 9
BP GO:0061515 myeloid cell development 9/316 85/18870 1.24655064879394e-05 5.22134709781756e-05 1.91352506241711e-05 ANXA2/EP300/ERCC2/KIT/NOTCH2/PTPN11/SRC/TLR2/APP 9
BP GO:0071230 cellular response to amino acid stimulus 9/316 85/18870 1.24655064879394e-05 5.22134709781756e-05 1.91352506241711e-05 BCL2L1/EGFR/EP300/HSF1/MMP2/MTOR/NTRK2/PDGFRA/TNF 9
BP GO:0030888 regulation of B cell proliferation 8/316 65/18870 1.24676397047246e-05 5.22134709781756e-05 1.91352506241711e-05 BCL2/BTK/EPHB2/IL2/TFRC/TLR4/CASP3/IL10 8
BP GO:0032613 interleukin-10 production 8/316 65/18870 1.24676397047246e-05 5.22134709781756e-05 1.91352506241711e-05 BTK/F2RL1/IL6/JAK3/PDCD1LG2/TLR2/TLR4/IDO1 8
BP GO:0032653 regulation of interleukin-10 production 8/316 65/18870 1.24676397047246e-05 5.22134709781756e-05 1.91352506241711e-05 BTK/F2RL1/IL6/JAK3/PDCD1LG2/TLR2/TLR4/IDO1 8
BP GO:0045668 negative regulation of osteoblast differentiation 8/316 65/18870 1.24676397047246e-05 5.22134709781756e-05 1.91352506241711e-05 AXIN2/CDK6/NOTCH1/PPARG/SFRP1/SMAD3/TNF/MEN1 8
BP GO:0042742 defense response to bacterium 18/316 330/18870 1.2504933068609e-05 5.23257551370462e-05 1.91764006469691e-05 ELANE/EPHA2/F2/F2RL1/HAVCR2/IL6/NOTCH2/PLA2G2A/PLA2G6/SHC1/TLR2/TLR4/TNF/XIAP/IL10/PRKCD/TNFRSF1A/ADAM17 18
BP GO:0045732 positive regulation of protein catabolic process 14/316 210/18870 1.28742661654881e-05 5.38260776366134e-05 1.97262404968864e-05 APC/AURKA/AXIN1/AXIN2/DAB2IP/EZR/GPC3/HSP90AA1/HSPA1A/MDM2/NFE2L2/PLK2/TNF/TNFRSF1B 14
BP GO:0016236 macroautophagy 18/316 331/18870 1.30263218244949e-05 5.44162330944589e-05 1.99425213221511e-05 ADRB2/BAG3/EHMT2/EPHB2/HIF1A/KDR/MAP1LC3B/MAPK3/MAPK8/MTOR/PHB2/PRKAA2/SRC/TGFB1/TP53/VHL/CASP3/PIK3CA 18
BP GO:0007435 salivary gland morphogenesis 6/316 32/18870 1.32025827926917e-05 5.50144351428354e-05 2.01617510708181e-05 EGFR/FGFR2/TGFB1/TGFB2/TGM2/TNF 6
BP GO:0098868 bone growth 6/316 32/18870 1.32025827926917e-05 5.50144351428354e-05 2.01617510708181e-05 DDR2/FGFR2/FGFR3/RARA/RARB/TGFBR2 6
BP GO:1901889 negative regulation of cell junction assembly 6/316 32/18870 1.32025827926917e-05 5.50144351428354e-05 2.01617510708181e-05 ACE/IKBKB/MMP14/SRC/TLR2/TNF 6
BP GO:1905952 regulation of lipid localization 13/316 183/18870 1.33610515048822e-05 5.56283312029793e-05 2.03867323782848e-05 AGTR1/AKT2/ANXA2/IL6/ITGB3/NR1H2/PPARD/PPARG/PTPN11/RXRA/TNF/PPARA/PRKCD 13
BP GO:0001678 intracellular glucose homeostasis 12/316 157/18870 1.37812010670023e-05 5.73297964387296e-05 2.10102872407456e-05 ACE/BAD/GCG/GPER1/HIF1A/HK2/PIK3R1/PLA2G6/PRKAA2/RAF1/SLC2A2/PIK3CA 12
BP GO:0002861 regulation of inflammatory response to antigenic stimulus 7/316 48/18870 1.41188961223392e-05 5.86368797360377e-05 2.1489308573978e-05 BTK/MAPK14/PLA2G2D/PLK2/SRC/TNF/IL10 7
BP GO:0070509 calcium ion import 7/316 48/18870 1.41188961223392e-05 5.86368797360377e-05 2.1489308573978e-05 ACE/CCL2/CTNNB1/GCG/LGALS3/PDGFB/PDGFRB 7
BP GO:0034767 positive regulation of monoatomic ion transmembrane transport 12/316 158/18870 1.46937762948249e-05 6.09736751984753e-05 2.23456999609797e-05 ABL1/ADRB2/BAK1/BAX/CCL2/CCR2/EPHB2/F2/GPER1/KCNH2/KCNQ1/RYR2 12
BP GO:0006939 smooth muscle contraction 10/316 109/18870 1.48351928996355e-05 6.14583261037181e-05 2.25233153610539e-05 ADRB2/CALCA/GPER1/ITGA2/KIT/PTGS2/RHOA/SOD1/SSTR2/PTAFR 10
BP GO:0090277 positive regulation of peptide hormone secretion 10/316 109/18870 1.48351928996355e-05 6.14583261037181e-05 2.25233153610539e-05 BAD/F2/GCG/GPER1/HIF1A/JAK2/NR0B2/PLA2G6/SLC2A2/TCF7L2 10
BP GO:0002676 regulation of chronic inflammatory response 4/316 10/18870 1.49651747909725e-05 6.16387397331145e-05 2.25894335476031e-05 CCL5/TNF/IL10/IDO1 4
BP GO:0007440 foregut morphogenesis 4/316 10/18870 1.49651747909725e-05 6.16387397331145e-05 2.25894335476031e-05 CTNNB1/NOTCH1/SMAD2/SMAD3 4
BP GO:0060397 growth hormone receptor signaling pathway via JAK-STAT 4/316 10/18870 1.49651747909725e-05 6.16387397331145e-05 2.25894335476031e-05 JAK1/JAK2/JAK3/PTPN1 4
BP GO:0060525 prostate glandular acinus development 4/316 10/18870 1.49651747909725e-05 6.16387397331145e-05 2.25894335476031e-05 ESR1/FGFR2/NOTCH1/SFRP1 4
BP GO:0062042 regulation of cardiac epithelial to mesenchymal transition 4/316 10/18870 1.49651747909725e-05 6.16387397331145e-05 2.25894335476031e-05 ACVR1/NOTCH1/TGFB2/TGFBR2 4
BP GO:0071803 positive regulation of podosome assembly 4/316 10/18870 1.49651747909725e-05 6.16387397331145e-05 2.25894335476031e-05 LCP1/RHOA/SRC/TNF 4
BP GO:2000048 negative regulation of cell-cell adhesion mediated by cadherin 4/316 10/18870 1.49651747909725e-05 6.16387397331145e-05 2.25894335476031e-05 EPCAM/MAD2L2/NOTCH1/VEGFA 4
BP GO:2000779 regulation of double-strand break repair 11/316 133/18870 1.5011426602051e-05 6.17782700720847e-05 2.26405687806349e-05 ABL1/FOXM1/HSF1/KDM1A/MAD2L2/NSD2/PARP1/PRKDC/SETD2/SMARCA2/TERF2IP 11
BP GO:0010611 regulation of cardiac muscle hypertrophy 8/316 67/18870 1.56507077229267e-05 6.43360089757433e-05 2.35779317644741e-05 NOTCH1/PARP1/PPARG/PRKCA/SMAD3/TNFRSF1B/PPARA/TNFRSF1A 8
BP GO:0016241 regulation of macroautophagy 12/316 159/18870 1.56587041076779e-05 6.43360089757433e-05 2.35779317644741e-05 ADRB2/BAG3/EHMT2/HIF1A/KDR/MAPK3/MAPK8/MTOR/PRKAA2/TP53/CASP3/PIK3CA 12
BP GO:1903320 regulation of protein modification by small protein conjugation or removal 15/316 243/18870 1.58762386030931e-05 6.50503186211103e-05 2.38397127537723e-05 ABL1/ARNT/AXIN1/BIRC2/BIRC3/CTNNB1/DDX3X/EPAS1/HIF1A/HSP90AA1/HSPA1A/KDM1A/MAD2L2/SKP2/XIAP 15
BP GO:0010743 regulation of macrophage derived foam cell differentiation 6/316 33/18870 1.5910744999274e-05 6.50503186211103e-05 2.38397127537723e-05 AGTR1/ITGB3/NR1H2/PLA2G2A/PPARG/PPARA 6
BP GO:0031069 hair follicle morphogenesis 6/316 33/18870 1.5910744999274e-05 6.50503186211103e-05 2.38397127537723e-05 BCL2/CTNNB1/FGFR2/GLI2/NOTCH1/TGFB2 6
BP GO:0045577 regulation of B cell differentiation 6/316 33/18870 1.5910744999274e-05 6.50503186211103e-05 2.38397127537723e-05 BAD/BTK/IL2/MMP14/SFRP1/IL10 6
BP GO:0045648 positive regulation of erythrocyte differentiation 6/316 33/18870 1.5910744999274e-05 6.50503186211103e-05 2.38397127537723e-05 ARNT/GATA2/HIF1A/HSPA1A/MAPK14/PRKDC 6
BP GO:0048566 embryonic digestive tract development 6/316 33/18870 1.5910744999274e-05 6.50503186211103e-05 2.38397127537723e-05 FGFR2/GLI2/PDGFRA/RARB/TGFB2/TNF 6
BP GO:0001708 cell fate specification 10/316 110/18870 1.60801970499907e-05 6.53544874295793e-05 2.39511848752971e-05 APC/AR/CTNNB1/EHMT2/FGF2/GLI2/HDAC1/HDAC2/ITGB1/NOTCH1 10
BP GO:0030038 contractile actin filament bundle assembly 10/316 110/18870 1.60801970499907e-05 6.53544874295793e-05 2.39511848752971e-05 ABL1/CCN2/MTOR/PIK3R1/PTK2B/RHOA/SFRP1/SMAD3/SRC/TACSTD2 10
BP GO:0043149 stress fiber assembly 10/316 110/18870 1.60801970499907e-05 6.53544874295793e-05 2.39511848752971e-05 ABL1/CCN2/MTOR/PIK3R1/PTK2B/RHOA/SFRP1/SMAD3/SRC/TACSTD2 10
BP GO:0048477 oogenesis 10/316 110/18870 1.60801970499907e-05 6.53544874295793e-05 2.39511848752971e-05 AURKA/BCL2/CDC25B/CTNNB1/EHMT2/KMT2D/PTK2B/SRC/TRIP13/YTHDF2 10
BP GO:0002643 regulation of tolerance induction 5/316 20/18870 1.60898768130915e-05 6.53544874295793e-05 2.39511848752971e-05 HAVCR2/IL2RA/PDCD1/TGFBR2/IDO1 5
BP GO:0031053 primary miRNA processing 5/316 20/18870 1.60898768130915e-05 6.53544874295793e-05 2.39511848752971e-05 DDX3X/IL6/SMAD2/SMAD3/TGFB1 5
BP GO:0036498 IRE1-mediated unfolded protein response 5/316 20/18870 1.60898768130915e-05 6.53544874295793e-05 2.39511848752971e-05 BAK1/BAX/BCL2L11/DAB2IP/PTPN1 5
BP GO:2000269 regulation of fibroblast apoptotic process 5/316 20/18870 1.60898768130915e-05 6.53544874295793e-05 2.39511848752971e-05 BCL2L11/PIK3CG/SFRP1/TP53/PIK3CA 5
BP GO:0042220 response to cocaine 7/316 49/18870 1.62378470216982e-05 6.56882757960432e-05 2.40735120052132e-05 CCNA2/EHMT2/HDAC2/HSP90AA1/MDM2/PTK2B/TGM2 7
BP GO:0046850 regulation of bone remodeling 7/316 49/18870 1.62378470216982e-05 6.56882757960432e-05 2.40735120052132e-05 CALCA/IL6/ITGB3/PRKCA/SFRP1/SRC/TFRC 7
BP GO:1902108 regulation of mitochondrial membrane permeability involved in apoptotic process 7/316 49/18870 1.62378470216982e-05 6.56882757960432e-05 2.40735120052132e-05 BAK1/BAX/BCL2L11/GZMB/HSPA1A/MAPK8/TP53 7
BP GO:2000378 negative regulation of reactive oxygen species metabolic process 7/316 49/18870 1.62378470216982e-05 6.56882757960432e-05 2.40735120052132e-05 BCL2/HIF1A/HK2/MMP3/RHOA/TP53/PPARA 7
BP GO:2000404 regulation of T cell migration 7/316 49/18870 1.62378470216982e-05 6.56882757960432e-05 2.40735120052132e-05 ABL1/CCL5/CCR2/ITGB3/RHOA/ADAM17/APP 7
BP GO:0048864 stem cell development 9/316 88/18870 1.65555966324155e-05 6.69194642826059e-05 2.45247193242175e-05 ACVR1/BCL2/CDH2/FGF2/HIF1A/MAPK1/MAPK3/NRP2/SETD2 9
BP GO:0098727 maintenance of cell number 13/316 187/18870 1.6832363720405e-05 6.79831389095968e-05 2.4914535978593e-05 CDH2/CTNNB1/EZH2/GATA2/HDAC1/HDAC2/KIT/LOXL2/NOTCH1/RAF1/SFRP1/SMARCA2/YAP1 13
BP GO:0006354 DNA-templated transcription elongation 11/316 135/18870 1.72852499395053e-05 6.97558348407523e-05 2.55641955451306e-05 AXIN1/BRD4/CDK12/CTNNB1/ERCC2/ERCC3/EZH2/KAT7/PARP1/SETD2/VHL 11
BP GO:0002793 positive regulation of peptide secretion 10/316 111/18870 1.74140249358297e-05 7.02187499835718e-05 2.57338451989389e-05 BAD/F2/GCG/GPER1/HIF1A/JAK2/NR0B2/PLA2G6/SLC2A2/TCF7L2 10
BP GO:0016445 somatic diversification of immunoglobulins 8/316 68/18870 1.74823068754484e-05 7.03803838082568e-05 2.57930809418755e-05 IL2/MAD2L2/MSH2/NSD2/PRKDC/TFRC/TGFB1/IL10 8
BP GO:0030193 regulation of blood coagulation 8/316 68/18870 1.74823068754484e-05 7.03803838082568e-05 2.57930809418755e-05 ANXA2/EPHB2/F2/F2RL1/NFE2L2/PDGFB/PDGFRA/PRKCD 8
BP GO:0051017 actin filament bundle assembly 12/316 161/18870 1.77558043679375e-05 7.1423831913573e-05 2.61754849582047e-05 ABL1/CCN2/EZR/LCP1/MTOR/PIK3R1/PTK2B/RHOA/SFRP1/SMAD3/SRC/TACSTD2 12
BP GO:0071385 cellular response to glucocorticoid stimulus 7/316 50/18870 1.86128226901409e-05 7.47507730242828e-05 2.73947460180929e-05 AXIN2/BCL2L11/FLT3/GJB2/JAK2/SSTR2/SSTR5 7
BP GO:1902041 regulation of extrinsic apoptotic signaling pathway via death domain receptors 7/316 50/18870 1.86128226901409e-05 7.47507730242828e-05 2.73947460180929e-05 BCL2L1/DDX3X/LGALS3/RAF1/SFRP1/STK4/ATF3 7
BP GO:0006874 intracellular calcium ion homeostasis 17/316 308/18870 1.87366442233543e-05 7.51875626712097e-05 2.75548211712556e-05 ABL1/BAK1/BAX/BCL2/CALCA/CCL5/CCR2/ELANE/F2/FGF2/GPER1/ITGB3/PTK2B/RYR2/TGM2/VDR/APP 17
BP GO:0046890 regulation of lipid biosynthetic process 13/316 189/18870 1.88476231447288e-05 7.55721564164547e-05 2.76957675126093e-05 BMP2/FGF1/GPER1/KAT2B/MTOR/NR1H2/PDGFB/PLA2G6/PTGS2/SOD1/TNF/PPARA/PRKCD 13
BP GO:0007431 salivary gland development 6/316 34/18870 1.90499808490161e-05 7.60780035186308e-05 2.78811509183916e-05 EGFR/FGFR2/TGFB1/TGFB2/TGM2/TNF 6
BP GO:0034110 regulation of homotypic cell-cell adhesion 6/316 34/18870 1.90499808490161e-05 7.60780035186308e-05 2.78811509183916e-05 CCL5/IL6/JAK1/JAK2/PRKCA/PRKCD 6
BP GO:0034405 response to fluid shear stress 6/316 34/18870 1.90499808490161e-05 7.60780035186308e-05 2.78811509183916e-05 ACE/MMP2/NFE2L2/PTGS2/PTK2B/SRC 6
BP GO:0050901 leukocyte tethering or rolling 6/316 34/18870 1.90499808490161e-05 7.60780035186308e-05 2.78811509183916e-05 CCR2/ELANE/ITGB1/SELE/TNF/PTAFR 6
BP GO:0051973 positive regulation of telomerase activity 6/316 34/18870 1.90499808490161e-05 7.60780035186308e-05 2.78811509183916e-05 AURKB/CTNNB1/HSP90AA1/MAPK1/MAPK3/NEK2 6
BP GO:1902115 regulation of organelle assembly 14/316 218/18870 1.96007364667195e-05 7.82149292101228e-05 2.86642938105587e-05 EHMT2/EPHB2/EZR/HSPA1A/KAT2B/LCP1/MTOR/PLK2/PRKAA2/PTK2B/RHOA/SRC/TNF/YAP1 14
BP GO:0006260 DNA replication 16/316 278/18870 1.97933111791604e-05 7.89202950530102e-05 2.89227970652268e-05 BLM/CCNA2/CCNE1/CDK1/CDK2/EGFR/EHMT2/GLI2/KAT7/MCM2/PARP1/RRM1/TOP1/TOPBP1/TP53/WRN 16
BP GO:0010507 negative regulation of autophagy 9/316 90/18870 1.98748851934504e-05 7.90561170404017e-05 2.89725732574684e-05 BCL2/EHMT2/EP300/MCL1/MTOR/TP53/VHL/IL10/PIK3CA 9
BP GO:0010657 muscle cell apoptotic process 9/316 90/18870 1.98748851934504e-05 7.90561170404017e-05 2.89725732574684e-05 BAG3/CXCR2/HSF1/HSP90AA1/JAK2/NFE2L2/PPARG/PTK2B/TP53 9
BP GO:0046889 positive regulation of lipid biosynthetic process 9/316 90/18870 1.98748851934504e-05 7.90561170404017e-05 2.89725732574684e-05 FGF1/KAT2B/MTOR/NR1H2/PLA2G6/PTGS2/TNF/PPARA/PRKCD 9
BP GO:1902850 microtubule cytoskeleton organization involved in mitosis 12/316 163/18870 2.00938598166294e-05 7.98634937934825e-05 2.92684615833908e-05 AURKA/AURKB/CDK1/CHEK2/HSPA1A/ITGB1/NEK2/PLK2/RHOA/SETD2/TPX2/CCNB1 12
BP GO:0036480 neuron intrinsic apoptotic signaling pathway in response to oxidative stress 5/316 21/18870 2.08294170898703e-05 8.24587233248473e-05 3.02195641739593e-05 CTNNB1/HIF1A/MCL1/PARP1/IL10 5
BP GO:0051988 regulation of attachment of spindle microtubules to kinetochore 5/316 21/18870 2.08294170898703e-05 8.24587233248473e-05 3.02195641739593e-05 APC/AURKB/KAT2B/NEK2/CCNB1 5
BP GO:0071498 cellular response to fluid shear stress 5/316 21/18870 2.08294170898703e-05 8.24587233248473e-05 3.02195641739593e-05 MMP2/NFE2L2/PTGS2/PTK2B/SRC 5
BP GO:0097284 hepatocyte apoptotic process 5/316 21/18870 2.08294170898703e-05 8.24587233248473e-05 3.02195641739593e-05 BCL2L1/PIK3CG/PRKAA2/STK4/PPARA 5
BP GO:2000047 regulation of cell-cell adhesion mediated by cadherin 5/316 21/18870 2.08294170898703e-05 8.24587233248473e-05 3.02195641739593e-05 EPCAM/MAD2L2/NOTCH1/PTPRU/VEGFA 5
BP GO:0046622 positive regulation of organ growth 7/316 51/18870 2.12673472891257e-05 8.40590638696083e-05 3.08060587477605e-05 CDK1/FGF2/FGFR2/MAPK14/NOTCH1/PIM1/YAP1 7
BP GO:1905710 positive regulation of membrane permeability 7/316 51/18870 2.12673472891257e-05 8.40590638696083e-05 3.08060587477605e-05 BAK1/BAX/BCL2L11/GZMB/HSPA1A/MAPK8/TP53 7
BP GO:0014743 regulation of muscle hypertrophy 8/316 70/18870 2.16891105601176e-05 8.55905453882268e-05 3.13673177894606e-05 NOTCH1/PARP1/PPARG/PRKCA/SMAD3/TNFRSF1B/PPARA/TNFRSF1A 8
BP GO:1900046 regulation of hemostasis 8/316 70/18870 2.16891105601176e-05 8.55905453882268e-05 3.13673177894606e-05 ANXA2/EPHB2/F2/F2RL1/NFE2L2/PDGFB/PDGFRA/PRKCD 8
BP GO:0022037 metencephalon development 10/316 114/18870 2.20015148001491e-05 8.67547882167015e-05 3.17939907896059e-05 ABL1/BCL2/EZH2/GLI2/NCOA1/NCOR2/PTPN11/SSTR1/SSTR2/TP53 10
BP GO:0098813 nuclear chromosome segregation 17/316 312/18870 2.20990374611832e-05 8.70705564374321e-05 3.19097138765724e-05 APC/AURKA/AURKB/CCNE1/CDK1/CHEK2/EHMT2/HSPA1A/KAT2B/MAD2L2/NEK2/RHOA/SMARCA2/TOP2A/TPX2/TRIP13/CCNB1 17
BP GO:0010614 negative regulation of cardiac muscle hypertrophy 6/316 35/18870 2.26698914274003e-05 8.91087385870727e-05 3.26566691262509e-05 NOTCH1/PPARG/SMAD3/TNFRSF1B/PPARA/TNFRSF1A 6
BP GO:1901099 negative regulation of signal transduction in absence of ligand 6/316 35/18870 2.26698914274003e-05 8.91087385870727e-05 3.26566691262509e-05 BCL2/BCL2L1/HSPA1A/MCL1/TERT/TNF 6
BP GO:2001240 negative regulation of extrinsic apoptotic signaling pathway in absence of ligand 6/316 35/18870 2.26698914274003e-05 8.91087385870727e-05 3.26566691262509e-05 BCL2/BCL2L1/HSPA1A/MCL1/TERT/TNF 6
BP GO:0061572 actin filament bundle organization 12/316 165/18870 2.2695863212451e-05 8.91406366298626e-05 3.26683591562713e-05 ABL1/CCN2/EZR/LCP1/MTOR/PIK3R1/PTK2B/RHOA/SFRP1/SMAD3/SRC/TACSTD2 12
BP GO:0010887 negative regulation of cholesterol storage 4/316 11/18870 2.32065424785913e-05 9.0789232016558e-05 3.3272538217944e-05 NR1H2/PPARD/PPARG/PPARA 4
BP GO:0048563 post-embryonic animal organ morphogenesis 4/316 11/18870 2.32065424785913e-05 9.0789232016558e-05 3.3272538217944e-05 BAK1/BAX/BCL2L11/KDR 4
BP GO:0060020 Bergmann glial cell differentiation 4/316 11/18870 2.32065424785913e-05 9.0789232016558e-05 3.3272538217944e-05 ABL1/MAPK1/MAPK3/PTPN11 4
BP GO:0060742 epithelial cell differentiation involved in prostate gland development 4/316 11/18870 2.32065424785913e-05 9.0789232016558e-05 3.3272538217944e-05 AR/CTNNB1/FGFR2/NOTCH1 4
BP GO:0070669 response to interleukin-2 4/316 11/18870 2.32065424785913e-05 9.0789232016558e-05 3.3272538217944e-05 IL2/IL2RA/JAK1/JAK3 4
BP GO:0050886 endocrine process 9/316 92/18870 2.37436599963575e-05 9.27451883425794e-05 3.39893592567905e-05 ACE/AGTR1/F2RL1/KCNQ1/KRAS/PPARG/PTPN11/RHOA/TRPV6 9
BP GO:0071103 DNA conformation change 9/316 92/18870 2.37436599963575e-05 9.27451883425794e-05 3.39893592567905e-05 ABL1/BLM/DDX3X/ERCC2/ERCC3/MCM2/TOP1/TOP2A/WRN 9
BP GO:0002548 monocyte chemotaxis 8/316 71/18870 2.40918333300867e-05 9.39581499873383e-05 3.44338867826404e-05 CALCA/CCL2/CCL5/CCR2/FLT1/IL6/LGALS3/PDGFB 8
BP GO:0045911 positive regulation of DNA recombination 8/316 71/18870 2.40918333300867e-05 9.39581499873383e-05 3.44338867826404e-05 ERCC2/IL2/MAD2L2/MSH2/NSD2/PARP1/TFRC/TGFB1 8
BP GO:0043154 negative regulation of cysteine-type endopeptidase activity involved in apoptotic process 7/316 52/18870 2.42264108439107e-05 9.41886627202508e-05 3.45183653440865e-05 DDX3X/RAF1/SRC/TNF/VEGFA/XIAP/MMP9 7
BP GO:0046365 monosaccharide catabolic process 7/316 52/18870 2.42264108439107e-05 9.41886627202508e-05 3.45183653440865e-05 BAD/ENO1/FUT2/HK2/PGK1/PKM/TP53 7
BP GO:0101023 vascular endothelial cell proliferation 7/316 52/18870 2.42264108439107e-05 9.41886627202508e-05 3.45183653440865e-05 AKT3/CCL2/FGF2/FGFR1/FLT1/PPARG/ADAM17 7
BP GO:1905562 regulation of vascular endothelial cell proliferation 7/316 52/18870 2.42264108439107e-05 9.41886627202508e-05 3.45183653440865e-05 AKT3/CCL2/FGF2/FGFR1/FLT1/PPARG/ADAM17 7
BP GO:0043433 negative regulation of DNA-binding transcription factor activity 12/316 167/18870 2.558652949583e-05 9.93991869596757e-05 3.64279240333832e-05 DAB2IP/ESR1/HAVCR2/HDAC2/KDM1A/MAD2L2/NR0B2/PHB2/PIM1/TCF7L2/IL10/MEN1 12
BP GO:0042475 odontogenesis of dentin-containing tooth 9/316 93/18870 2.59063077125671e-05 0.000100563210031987 3.68545164970464e-05 BAX/BCL2L11/BMP2/CTNNB1/GLI2/HDAC1/HDAC2/PDGFRA/PPARA 9
BP GO:0030220 platelet formation 5/316 22/18870 2.65875429716284e-05 0.000102967427862195 3.7735616907999e-05 CIB1/EP300/PRKDC/PTPN11/CASP3 5
BP GO:0048169 regulation of long-term neuronal synaptic plasticity 5/316 22/18870 2.65875429716284e-05 0.000102967427862195 3.7735616907999e-05 EPHB2/HRAS/KIT/KRAS/APP 5
BP GO:0072111 cell proliferation involved in kidney development 5/316 22/18870 2.65875429716284e-05 0.000102967427862195 3.7735616907999e-05 BMP2/GPC3/ITGB3/PDGFB/PDGFRB 5
BP GO:0002562 somatic diversification of immune receptors via germline recombination within a single locus 8/316 72/18870 2.67136824132365e-05 0.000103135887553655 3.77973542021451e-05 IL2/MAD2L2/MSH2/NSD2/PRKDC/TFRC/TGFB1/IL10 8
BP GO:0016444 somatic cell DNA recombination 8/316 72/18870 2.67136824132365e-05 0.000103135887553655 3.77973542021451e-05 IL2/MAD2L2/MSH2/NSD2/PRKDC/TFRC/TGFB1/IL10 8
BP GO:0046635 positive regulation of alpha-beta T cell activation 8/316 72/18870 2.67136824132365e-05 0.000103135887553655 3.77973542021451e-05 CBFB/CCR2/CD86/JAK2/RARA/RHOA/RUNX1/TGFBR2 8
BP GO:0070527 platelet aggregation 8/316 72/18870 2.67136824132365e-05 0.000103135887553655 3.77973542021451e-05 IL6/ILK/ITGB3/JAK2/PDGFRA/PIK3CG/PRKCA/PRKCD 8
BP GO:0071425 hematopoietic stem cell proliferation 6/316 36/18870 2.68236114898018e-05 0.000103480269364058 3.79235636291186e-05 ACE/ERCC2/KAT7/PIM1/RUNX1/YTHDF2 6
BP GO:1990845 adaptive thermogenesis 12/316 168/18870 2.71483275210656e-05 0.000104652085702826 3.83530121776972e-05 ADRB2/APC/CCR2/EPAS1/HSF1/JAK2/KDM1A/NOTCH1/NR1H2/TLR4/VEGFA/ADAM17 12
BP GO:0002762 negative regulation of myeloid leukocyte differentiation 7/316 53/18870 2.75165123441474e-05 0.000105744749516539 3.87534528213024e-05 CDK6/CTNNB1/GATA2/PIK3R1/RARA/SFRP1/TLR4 7
BP GO:0032330 regulation of chondrocyte differentiation 7/316 53/18870 2.75165123441474e-05 0.000105744749516539 3.87534528213024e-05 AXIN2/CCN2/CTNNB1/LOXL2/PTPN11/RARB/SMAD3 7
BP GO:0035315 hair cell differentiation 7/316 53/18870 2.75165123441474e-05 0.000105744749516539 3.87534528213024e-05 CTNNB1/ERCC2/ERCC3/FGF2/KCNQ1/NOTCH1/SOD1 7
BP GO:2001238 positive regulation of extrinsic apoptotic signaling pathway 7/316 53/18870 2.75165123441474e-05 0.000105744749516539 3.87534528213024e-05 GPER1/SFRP1/STK4/TLR4/TNF/TNFSF10/ATF3 7
BP GO:0000819 sister chromatid segregation 14/316 225/18870 2.78516150005731e-05 0.000106867995451853 3.91651012346746e-05 APC/AURKB/CDK1/CHEK2/HSPA1A/KAT2B/MAD2L2/NEK2/RHOA/SMARCA2/TOP2A/TPX2/TRIP13/CCNB1 14
BP GO:0051348 negative regulation of transferase activity 14/316 225/18870 2.78516150005731e-05 0.000106867995451853 3.91651012346746e-05 ABL1/APC/BMP2/DAB2IP/EPHB2/LATS2/MAD2L2/PPARG/PRKAG2/SRC/TP53/PRKCD/PTPN1/MEN1 14
BP GO:0006869 lipid transport 21/316 453/18870 2.79320207847066e-05 0.000107094199506341 3.92480007468834e-05 ABCC2/ABCC3/ABCG2/ACE/AGTR1/AKT2/ANXA2/ITGB3/KCNQ1/NR0B2/NR1H2/PLA2G2A/PLA2G2D/PPARD/PPARG/PTGS2/PTPN11/RXRA/SLC2A1/PPARA/PRKCD 21
BP GO:2001251 negative regulation of chromosome organization 9/316 94/18870 2.82338120176525e-05 0.000108168219180446 3.96416086655734e-05 APC/AURKB/MAD2L2/PARP1/SRC/TERF2IP/TOP2A/TRIP13/CCNB1 9
BP GO:0006809 nitric oxide biosynthetic process 8/316 73/18870 2.95702999318067e-05 0.000113028282740872 4.14227301374064e-05 HSP90AA1/JAK2/PTGS2/PTK2B/SMAD3/TLR4/TNF/IL10 8
BP GO:0042093 T-helper cell differentiation 8/316 73/18870 2.95702999318067e-05 0.000113028282740872 4.14227301374064e-05 CD86/IL2/IL6/JAK1/JAK3/MTOR/RARA/MEN1 8
BP GO:0050818 regulation of coagulation 8/316 73/18870 2.95702999318067e-05 0.000113028282740872 4.14227301374064e-05 ANXA2/EPHB2/F2/F2RL1/NFE2L2/PDGFB/PDGFRA/PRKCD 8
BP GO:0034341 response to type II interferon 11/316 143/18870 2.96291584721112e-05 0.000113166609864406 4.14734244147137e-05 CCL2/CCL5/JAK1/JAK2/NR1H2/PPARG/RAF1/TLR2/TLR4/TNF/TP53 11
BP GO:0007088 regulation of mitotic nuclear division 10/316 118/18870 2.97039417852606e-05 0.000113365502593288 4.15463148420916e-05 APC/AURKA/AURKB/MAD2L2/NEK2/PDGFB/PDGFRB/TNF/TRIP13/CCNB1 10
BP GO:0045638 negative regulation of myeloid cell differentiation 9/316 95/18870 3.07362320039528e-05 0.000117215638016602 4.29573167326364e-05 CDK6/CIB1/CTNNB1/GATA2/PIK3R1/PTK2B/RARA/SFRP1/TLR4 9
BP GO:0045664 regulation of neuron differentiation 13/316 198/18870 3.07700512934024e-05 0.000117255035157759 4.2971755040525e-05 B2M/BCL2/BMP2/FGF2/FGFR1/GATA2/ITGB1/NCOA1/NOTCH1/RARA/RHOA/SFRP1/APP 13
BP GO:0010761 fibroblast migration 7/316 54/18870 3.11657018208634e-05 0.000118401205091134 4.33918046660743e-05 DDR2/FGF2/ILK/ITGB1/ITGB3/PTK2/TGFB1 7
BP GO:0033047 regulation of mitotic sister chromatid segregation 7/316 54/18870 3.11657018208634e-05 0.000118401205091134 4.33918046660743e-05 APC/AURKB/CDK1/KAT2B/MAD2L2/TRIP13/CCNB1 7
BP GO:0070169 positive regulation of biomineral tissue development 7/316 54/18870 3.11657018208634e-05 0.000118401205091134 4.33918046660743e-05 ACVR1/ADRB2/BMP2/BMPR2/RXRA/SMAD3/VDR 7
BP GO:2000772 regulation of cellular senescence 7/316 54/18870 3.11657018208634e-05 0.000118401205091134 4.33918046660743e-05 ABL1/AKT3/B2M/CDK6/PLK2/TERT/TP53 7
BP GO:0014741 negative regulation of muscle hypertrophy 6/316 37/18870 3.15678906686602e-05 0.000119655968274831 4.38516516661723e-05 NOTCH1/PPARG/SMAD3/TNFRSF1B/PPARA/TNFRSF1A 6
BP GO:0048730 epidermis morphogenesis 6/316 37/18870 3.15678906686602e-05 0.000119655968274831 4.38516516661723e-05 BCL2/CTNNB1/FGFR2/GLI2/NOTCH1/TGFB2 6
BP GO:0071276 cellular response to cadmium ion 6/316 37/18870 3.15678906686602e-05 0.000119655968274831 4.38516516661723e-05 EGFR/HSF1/MAPK1/MAPK3/MAPK8/MMP9 6
BP GO:0003281 ventricular septum development 8/316 74/18870 3.26781202440115e-05 0.000123582709286443 4.52907280574896e-05 ACVR1/BMPR2/FGFR2/MDM2/NOTCH1/NSD2/TGFB2/TGFBR2 8
BP GO:0045123 cellular extravasation 8/316 74/18870 3.26781202440115e-05 0.000123582709286443 4.52907280574896e-05 CCL2/CCR2/ELANE/ITGB1/PIK3CG/SELE/TNF/PTAFR 8
BP GO:0046637 regulation of alpha-beta T cell differentiation 8/316 74/18870 3.26781202440115e-05 0.000123582709286443 4.52907280574896e-05 CBFB/CD86/IL2/JAK3/RARA/RHOA/RUNX1/TGFBR2 8
BP GO:0001759 organ induction 5/316 23/18870 3.3509127190241e-05 0.000126342570191603 4.63021649361097e-05 AR/BMP2/CTNNB1/FGF1/FGF2 5
BP GO:0036303 lymph vessel morphogenesis 5/316 23/18870 3.3509127190241e-05 0.000126342570191603 4.63021649361097e-05 BMPR2/EPHA2/FGF2/FLT4/VEGFA 5
BP GO:0045932 negative regulation of muscle contraction 5/316 23/18870 3.3509127190241e-05 0.000126342570191603 4.63021649361097e-05 ADRB2/CALCA/PIK3CG/PTGS2/SOD1 5
BP GO:0051882 mitochondrial depolarization 5/316 23/18870 3.3509127190241e-05 0.000126342570191603 4.63021649361097e-05 ABL1/BCL2/KDR/PARP1/SRC 5
BP GO:0040029 epigenetic regulation of gene expression 14/316 229/18870 3.38231437519753e-05 0.000127430289516876 4.67007935181196e-05 AXIN1/CDK2/EP300/EZH2/HDAC1/HDAC2/KAT2B/KAT7/KCNQ1/KDM1A/KMT2D/TP53/MEN1/PIK3CA 14
BP GO:0007059 chromosome segregation 20/316 424/18870 3.39984943470787e-05 0.00012799433165959 4.69075043067578e-05 APC/AURKA/AURKB/CCNE1/CDK1/CHEK2/DDX3X/EHMT2/ERCC2/HSPA1A/KAT2B/MAD2L2/NEK2/RHOA/SMARCA2/TOP1/TOP2A/TPX2/TRIP13/CCNB1 20
BP GO:0002328 pro-B cell differentiation 4/316 12/18870 3.43509503973895e-05 0.000128741351161951 4.71812728406441e-05 FLT3/NOTCH1/PRKDC/SOS1 4
BP GO:0003157 endocardium development 4/316 12/18870 3.43509503973895e-05 0.000128741351161951 4.71812728406441e-05 ACVR1/KDR/NOTCH1/STK4 4
BP GO:0003183 mitral valve morphogenesis 4/316 12/18870 3.43509503973895e-05 0.000128741351161951 4.71812728406441e-05 ACVR1/AXIN2/BMPR2/NOTCH1 4
BP GO:0014004 microglia differentiation 4/316 12/18870 3.43509503973895e-05 0.000128741351161951 4.71812728406441e-05 TGFB1/TLR2/TLR4/APP 4
BP GO:0030326 embryonic limb morphogenesis 10/316 120/18870 3.4351658603309e-05 0.000128741351161951 4.71812728406441e-05 BAX/BCL2L11/CTNNB1/GPC3/HDAC1/HDAC2/NOTCH1/NOTCH2/RARB/TGFB2 10
BP GO:0035113 embryonic appendage morphogenesis 10/316 120/18870 3.4351658603309e-05 0.000128741351161951 4.71812728406441e-05 BAX/BCL2L11/CTNNB1/GPC3/HDAC1/HDAC2/NOTCH1/NOTCH2/RARB/TGFB2 10
BP GO:0002204 somatic recombination of immunoglobulin genes involved in immune response 7/316 55/18870 3.52036213229509e-05 0.000131637810969416 4.82427706361433e-05 IL2/MAD2L2/MSH2/NSD2/TFRC/TGFB1/IL10 7
BP GO:0002208 somatic diversification of immunoglobulins involved in immune response 7/316 55/18870 3.52036213229509e-05 0.000131637810969416 4.82427706361433e-05 IL2/MAD2L2/MSH2/NSD2/TFRC/TGFB1/IL10 7
BP GO:0045190 isotype switching 7/316 55/18870 3.52036213229509e-05 0.000131637810969416 4.82427706361433e-05 IL2/MAD2L2/MSH2/NSD2/TFRC/TGFB1/IL10 7
BP GO:0051053 negative regulation of DNA metabolic process 11/316 146/18870 3.59123709241876e-05 0.000134187541656845 4.91771987600363e-05 ABL1/BLM/BMPR2/HSF1/MAD2L2/MSH2/PARP1/SRC/TERF2IP/TP53/MEN1 11
BP GO:0002294 CD4-positive
BP GO:0061045 negative regulation of wound healing 8/316 75/18870 3.60543913647096e-05 0.000134516832356226 4.92978775799429e-05 ANXA2/F2/FGF2/PDGFB/PDGFRA/SMAD3/TNF/PRKCD 8
BP GO:0014020 primary neural tube formation 9/316 97/18870 3.63083263610966e-05 0.000135262063578055 4.95709907428011e-05 ABL1/DVL2/HIF1A/RARA/SETD2/SFRP1/TGFB1/TGFB2/CASP3 9
BP GO:0051153 regulation of striated muscle cell differentiation 9/316 97/18870 3.63083263610966e-05 0.000135262063578055 4.95709907428011e-05 BCL2/BMP2/EZH2/MAPK14/MMP14/MTOR/NOTCH1/TGFB1/PPARA 9
BP GO:0003180 aortic valve morphogenesis 6/316 38/18870 3.69631683718771e-05 0.000137393995913932 5.03523036644765e-05 AXIN2/NOTCH1/RHOA/SMAD2/TGFB1/TGFBR2 6
BP GO:0045815 transcription initiation-coupled chromatin remodeling 6/316 38/18870 3.69631683718771e-05 0.000137393995913932 5.03523036644765e-05 EP300/KAT2B/KAT7/TP53/MEN1/PIK3CA 6
BP GO:0060416 response to growth hormone 6/316 38/18870 3.69631683718771e-05 0.000137393995913932 5.03523036644765e-05 JAK1/JAK2/JAK3/PIK3R1/PTK2/PTPN1 6
BP GO:0009798 axis specification 9/316 98/18870 3.94004257727305e-05 0.000146235632310387 5.35925963553164e-05 AURKA/AXIN1/AXIN2/CTNNB1/GPC3/NOTCH1/NOTCH2/SFRP1/SMAD2 9
BP GO:0060993 kidney morphogenesis 9/316 98/18870 3.94004257727305e-05 0.000146235632310387 5.35925963553164e-05 BCL2/BMP2/CTNNB1/FGF1/FGF2/GPC3/ILK/TACSTD2/VEGFA 9
BP GO:0010658 striated muscle cell apoptotic process 7/316 56/18870 3.96615447197304e-05 0.0001469742352148 5.38632803650732e-05 BAG3/CXCR2/HSF1/HSP90AA1/JAK2/NFE2L2/TP53 7
BP GO:0002287 alpha-beta T cell activation involved in immune response 8/316 76/18870 3.97171961748329e-05 0.0001469742352148 5.38632803650732e-05 CD86/IL2/IL6/JAK1/JAK3/MTOR/RARA/MEN1 8
BP GO:0002293 alpha-beta T cell differentiation involved in immune response 8/316 76/18870 3.97171961748329e-05 0.0001469742352148 5.38632803650732e-05 CD86/IL2/IL6/JAK1/JAK3/MTOR/RARA/MEN1 8
BP GO:0051145 smooth muscle cell differentiation 8/316 76/18870 3.97171961748329e-05 0.0001469742352148 5.38632803650732e-05 ACVR1/CTNNB1/FGFR2/GPER1/KIT/NOTCH1/PDGFB/VEGFA 8
BP GO:0009651 response to salt stress 5/316 24/18870 4.17496266045066e-05 0.000154038533636139 5.64522122679678e-05 BAX/HSP90AA1/PTK2B/TNF/TP53 5
BP GO:0034138 toll-like receptor 3 signaling pathway 5/316 24/18870 4.17496266045066e-05 0.000154038533636139 5.64522122679678e-05 F2RL1/HAVCR2/IKBKB/SRC/TNF 5
BP GO:0036344 platelet morphogenesis 5/316 24/18870 4.17496266045066e-05 0.000154038533636139 5.64522122679678e-05 CIB1/EP300/PRKDC/PTPN11/CASP3 5
BP GO:0060571 morphogenesis of an epithelial fold 5/316 24/18870 4.17496266045066e-05 0.000154038533636139 5.64522122679678e-05 AR/CTNNB1/EGFR/FGFR2/HIF1A 5
BP GO:0010762 regulation of fibroblast migration 6/316 39/18870 4.30736422872008e-05 0.000158571992844916 5.81136394155837e-05 DDR2/FGF2/ITGB1/ITGB3/PTK2/TGFB1 6
BP GO:0016233 telomere capping 6/316 39/18870 4.30736422872008e-05 0.000158571992844916 5.81136394155837e-05 AURKB/MAPK1/MAPK3/NEK2/PRKDC/TERF2IP 6
BP GO:0071548 response to dexamethasone 6/316 39/18870 4.30736422872008e-05 0.000158571992844916 5.81136394155837e-05 ACE/AXIN2/GJB2/JAK2/PIK3CA/PTAFR 6
BP GO:0070373 negative regulation of ERK1 and ERK2 cascade 8/316 77/18870 4.36854733915172e-05 0.000160705882955382 5.88956698246572e-05 ABL1/DAB2IP/EPHB2/EZR/GPER1/TLR4/ATF3/PTPN1 8
BP GO:0060612 adipose tissue development 7/316 57/18870 4.45724162596631e-05 0.000163847939593695 6.00471742185059e-05 FTO/HRAS/NCOA1/PARP1/PPARD/PPARG/PIK3CA 7
BP GO:0032635 interleukin-6 production 12/316 177/18870 4.53668111140079e-05 0.000166522883147888 6.10274904923729e-05 BTK/F2RL1/HAVCR2/IL6/PTPN11/TGFB1/TLR2/TLR4/TNF/IL10/APP/PTAFR 12
BP GO:0032675 regulation of interleukin-6 production 12/316 177/18870 4.53668111140079e-05 0.000166522883147888 6.10274904923729e-05 BTK/F2RL1/HAVCR2/IL6/PTPN11/TGFB1/TLR2/TLR4/TNF/IL10/APP/PTAFR 12
BP GO:0006275 regulation of DNA replication 10/316 124/18870 4.55358467862607e-05 0.000166897905401625 6.11649290629269e-05 BLM/CCNA2/CDK1/CDK2/EGFR/EHMT2/GLI2/KAT7/MCM2/TP53 10
BP GO:0072676 lymphocyte migration 10/316 124/18870 4.55358467862607e-05 0.000166897905401625 6.11649290629269e-05 ABL1/CCL2/CCL5/CCR2/ITGB3/PIK3CG/PTK2B/RHOA/ADAM17/APP 10
BP GO:0016525 negative regulation of angiogenesis 11/316 150/18870 4.6053713120329e-05 0.000168672146659341 6.18151549624526e-05 ANGPT2/CCR2/CTNNB1/DAB2IP/EPHA2/PGK1/PLK2/PPARG/TEK/TGFB2/TNF 11
BP GO:0050764 regulation of phagocytosis 9/316 100/18870 4.62564311353055e-05 0.000169042536037661 6.19508956716968e-05 BTK/CCL2/F2RL1/GATA2/ITGA2/SOD1/TGM2/TLR2/TNF 9
BP GO:0060349 bone morphogenesis 9/316 100/18870 4.62564311353055e-05 0.000169042536037661 6.19508956716968e-05 AXIN2/BMPR2/FGFR2/FGFR3/MMP14/RARA/RARB/TEK/TGFBR2 9
BP GO:0071901 negative regulation of protein serine/threonine kinase activity 9/316 100/18870 4.62564311353055e-05 0.000169042536037661 6.19508956716968e-05 ABL1/APC/BMP2/DAB2IP/LATS2/PPARG/PRKCD/PTPN1/MEN1 9
BP GO:0002200 somatic diversification of immune receptors 8/316 78/18870 4.79790382712836e-05 0.000175081402814509 6.41640262507624e-05 IL2/MAD2L2/MSH2/NSD2/PRKDC/TFRC/TGFB1/IL10 8
BP GO:2000514 regulation of CD4-positive
BP GO:0002698 negative regulation of immune effector process 10/316 125/18870 4.87732773604419e-05 0.000177508993558216 6.50536923929189e-05 CCR2/HAVCR2/IL13RA2/IL2/JAK3/LGALS3/TGFB1/TGFB2/TNF/IL10 10
BP GO:0006805 xenobiotic metabolic process 10/316 125/18870 4.87732773604419e-05 0.000177508993558216 6.50536923929189e-05 ABCC2/ABCC3/AIP/CYP2A6/CYP2E1/CYP3A4/EPHX1/HNF4A/NAT2/SULT1A1 10
BP GO:0071322 cellular response to carbohydrate stimulus 11/316 151/18870 4.89434343328898e-05 0.000177508993558216 6.50536923929189e-05 ACE/BAD/GCG/GPER1/HIF1A/MAP2K3/PLA2G6/PRKAA2/RAF1/SLC2A2/PIK3CA 11
BP GO:0003174 mitral valve development 4/316 13/18870 4.89643197375126e-05 0.000177508993558216 6.50536923929189e-05 ACVR1/AXIN2/BMPR2/NOTCH1 4
BP GO:0045986 negative regulation of smooth muscle contraction 4/316 13/18870 4.89643197375126e-05 0.000177508993558216 6.50536923929189e-05 ADRB2/CALCA/PTGS2/SOD1 4
BP GO:0061029 eyelid development in camera-type eye 4/316 13/18870 4.89643197375126e-05 0.000177508993558216 6.50536923929189e-05 EGFR/HDAC1/HDAC2/SOS1 4
BP GO:0070278 extracellular matrix constituent secretion 4/316 13/18870 4.89643197375126e-05 0.000177508993558216 6.50536923929189e-05 BMP2/NOTCH1/TNFRSF1B/TNFRSF1A 4
BP GO:0071801 regulation of podosome assembly 4/316 13/18870 4.89643197375126e-05 0.000177508993558216 6.50536923929189e-05 LCP1/RHOA/SRC/TNF 4
BP GO:1903238 positive regulation of leukocyte tethering or rolling 4/316 13/18870 4.89643197375126e-05 0.000177508993558216 6.50536923929189e-05 CCR2/ELANE/SELE/PTAFR 4
BP GO:0030279 negative regulation of ossification 6/316 40/18870 4.99673304297858e-05 0.000180764255066365 6.62466842327393e-05 BCL2/CALCA/HIF1A/NOTCH1/PTK2B/SFRP1 6
BP GO:0001706 endoderm formation 7/316 58/18870 4.99708878188269e-05 0.000180764255066365 6.62466842327393e-05 CTNNB1/GRB2/MMP14/MMP2/SETD2/SMAD2/MMP9 7
BP GO:0031663 lipopolysaccharide-mediated signaling pathway 7/316 58/18870 4.99708878188269e-05 0.000180764255066365 6.62466842327393e-05 MAPK1/MAPK14/MAPK3/PRKCA/TLR2/TLR4/PTAFR 7
BP GO:0090101 negative regulation of transmembrane receptor protein serine/threonine kinase signaling pathway 12/316 179/18870 5.06164186251573e-05 0.000182966807948433 6.70538782503323e-05 ABL1/ACVR1/BMP2/HDAC1/HDAC2/HSPA1A/NOTCH1/PPARG/SFRP1/TP53/PPARA/ADAM17 12
BP GO:0031032 actomyosin structure organization 13/316 208/18870 5.13048912248865e-05 0.000185265617996748 6.78963487007314e-05 ABL1/CCN2/ITGB1/MTOR/PDGFRA/PDGFRB/PIK3R1/PTK2B/RHOA/SFRP1/SMAD3/SRC/TACSTD2 13
BP GO:0035988 chondrocyte proliferation 5/316 25/18870 5.14750425002985e-05 0.000185265617996748 6.78963487007314e-05 BMPR2/CCN2/DDR2/FGFR3/MMP14 5
BP GO:0038095 Fc-epsilon receptor signaling pathway 5/316 25/18870 5.14750425002985e-05 0.000185265617996748 6.78963487007314e-05 BTK/IKBKB/MAPK10/MAPK8/SOS1 5
BP GO:0050927 positive regulation of positive chemotaxis 5/316 25/18870 5.14750425002985e-05 0.000185265617996748 6.78963487007314e-05 F2RL1/ITGA2/KDR/SMAD3/VEGFA 5
BP GO:0090335 regulation of brown fat cell differentiation 5/316 25/18870 5.14750425002985e-05 0.000185265617996748 6.78963487007314e-05 FTO/GATA2/MAPK14/PIM1/PTGS2 5
BP GO:2000773 negative regulation of cellular senescence 5/316 25/18870 5.14750425002985e-05 0.000185265617996748 6.78963487007314e-05 ABL1/AKT3/CDK6/PLK2/TERT 5
BP GO:2000181 negative regulation of blood vessel morphogenesis 11/316 152/18870 5.19876770459003e-05 0.000186975852891307 6.8523117477457e-05 ANGPT2/CCR2/CTNNB1/DAB2IP/EPHA2/PGK1/PLK2/PPARG/TEK/TGFB2/TNF 11
BP GO:0002449 lymphocyte mediated immunity 18/316 368/18870 5.27314689545603e-05 0.000189514393823733 6.9453444767554e-05 B2M/BTK/CCR2/GZMB/HAVCR2/IL13RA2/IL2/IL6/MAD2L2/MSH2/NSD2/PRDX1/TFRC/TGFB1/TNF/TNFRSF1B/IL10/PRKCD 18
BP GO:1901343 negative regulation of vasculature development 11/316 153/18870 5.51932054456741e-05 0.00019821905149986 7.26435373453856e-05 ANGPT2/CCR2/CTNNB1/DAB2IP/EPHA2/PGK1/PLK2/PPARG/TEK/TGFB2/TNF 11
BP GO:0046683 response to organophosphorus 10/316 127/18870 5.58402416727935e-05 0.000200398624321053 7.34423096048395e-05 BIRC2/EZR/KCNJ11/KCNQ1/KDM1A/PIK3CG/PTGS2/PTK2B/TEK/PTAFR 10
BP GO:0046579 positive regulation of Ras protein signal transduction 7/316 59/18870 5.58933547763276e-05 0.000200445134370278 7.34593546591481e-05 F2RL1/KRAS/NOTCH1/NOTCH2/NTRK1/PIK3CG/SRC 7
BP GO:0032409 regulation of transporter activity 15/316 271/18870 5.61182115598505e-05 0.000201107043867031 7.37019319839953e-05 ADRB2/BCL2/CCL2/CCR2/EPHB2/ITGB1/PHB2/PIM1/PPARG/PTK2B/RXRA/RYR2/PRKCD/MMP9/APP 15
BP GO:0150077 regulation of neuroinflammatory response 6/316 41/18870 5.77161266911117e-05 0.000206685010360136 7.57461513170371e-05 IL6/MMP3/PTGS2/TNF/TNFRSF1B/MMP9 6
BP GO:0032956 regulation of actin cytoskeleton organization 17/316 337/18870 5.81737929691072e-05 0.000208174605377623 7.62920597474502e-05 ABL1/CCN2/F2RL1/GRB2/HRAS/ITGB3/MTOR/PDGFRA/PDGFRB/PIK3R1/PTK2B/RHOA/SFRP1/SMAD3/TACSTD2/PRKCD/PIK3CA 17
BP GO:0010906 regulation of glucose metabolic process 9/316 103/18870 5.84142612398284e-05 0.000208586546573121 7.6443028412636e-05 AKT2/BAD/EP300/GCG/KAT2B/SRC/TCF7L2/TP53/PPARA 9
BP GO:0035282 segmentation 9/316 103/18870 5.84142612398284e-05 0.000208586546573121 7.6443028412636e-05 AXIN2/DVL2/EP300/NOTCH1/NRP2/PRKDC/SFRP1/SMAD3/TP53 9
BP GO:0097306 cellular response to alcohol 9/316 103/18870 5.84142612398284e-05 0.000208586546573121 7.6443028412636e-05 ACACA/ACE/BLM/CDK4/CTNNB1/GNB1/MDM2/PRKAA2/SFRP1 9
BP GO:0042445 hormone metabolic process 14/316 241/18870 5.89939364367597e-05 0.000210505883268266 7.7146429048635e-05 ACE/ARNT/BMP2/CYP3A4/DPP4/ESR1/HIF1A/PDGFRA/PTPN11/SRD5A2/SULT1A1/TCF7L2/CTSL/CTSB 14
BP GO:0019827 stem cell population maintenance 12/316 183/18870 6.27103996472222e-05 0.000223032229310116 8.17370982078656e-05 CDH2/CTNNB1/GATA2/HDAC1/HDAC2/KIT/LOXL2/NOTCH1/RAF1/SFRP1/SMARCA2/YAP1 12
BP GO:0002433 immune response-regulating cell surface receptor signaling pathway involved in phagocytosis 5/316 26/18870 6.28618482851229e-05 0.000223032229310116 8.17370982078656e-05 ABL1/PLA2G6/PTK2/SRC/PRKCD 5
BP GO:0032469 endoplasmic reticulum calcium ion homeostasis 5/316 26/18870 6.28618482851229e-05 0.000223032229310116 8.17370982078656e-05 BAK1/BAX/BCL2/TGM2/APP 5
BP GO:0038096 Fc-gamma receptor signaling pathway involved in phagocytosis 5/316 26/18870 6.28618482851229e-05 0.000223032229310116 8.17370982078656e-05 ABL1/PLA2G6/PTK2/SRC/PRKCD 5
BP GO:0043369 CD4-positive or CD8-positive
BP GO:0070102 interleukin-6-mediated signaling pathway 5/316 26/18870 6.28618482851229e-05 0.000223032229310116 8.17370982078656e-05 IL6/JAK1/JAK2/SRC/YAP1 5
BP GO:1901623 regulation of lymphocyte chemotaxis 5/316 26/18870 6.28618482851229e-05 0.000223032229310116 8.17370982078656e-05 CCL2/CCL5/CCR2/PTK2B/ADAM17 5
BP GO:1905523 positive regulation of macrophage migration 5/316 26/18870 6.28618482851229e-05 0.000223032229310116 8.17370982078656e-05 CCL5/MAPK1/MAPK3/MMP14/PTK2 5
BP GO:0021549 cerebellum development 9/316 104/18870 6.30220671763765e-05 0.000223287256082505 8.18305607016264e-05 ABL1/EZH2/GLI2/NCOA1/NCOR2/PTPN11/SSTR1/SSTR2/TP53 9
BP GO:0043299 leukocyte degranulation 8/316 81/18870 6.30231858614281e-05 0.000223287256082505 8.18305607016264e-05 BTK/CCR2/F2RL1/GATA2/IL13RA2/KIT/PIK3CG/PTAFR 8
BP GO:0002708 positive regulation of lymphocyte mediated immunity 10/316 129/18870 6.376111940884e-05 0.000225741495098531 8.27299929321119e-05 B2M/BTK/IL2/IL6/MAD2L2/MSH2/NSD2/TFRC/TGFB1/TNF 10
BP GO:0060047 heart contraction 14/316 243/18870 6.44885817423767e-05 0.000228155209112647 8.36145735150514e-05 ACE/EPAS1/HSP90AA1/KCNH2/KCNQ1/MAP2K3/MDM2/MTOR/PIK3CG/RYR2/SOD1/TGFB2/TNF/PIK3CA 14
BP GO:0043087 regulation of GTPase activity 16/316 307/18870 6.53572210921438e-05 0.000231064623011319 8.46808187402311e-05 CCL2/CCL5/DAB2IP/EPHA2/ERBB2/EZH2/F2RL1/HRAS/ITGB1/NTRK1/NTRK2/PTK2/SFRP1/SOD1/SOS1/TGM2 16
BP GO:0000070 mitotic sister chromatid segregation 12/316 184/18870 6.60973670834851e-05 0.000233515963539106 8.55791887295393e-05 APC/AURKB/CDK1/CHEK2/HSPA1A/KAT2B/MAD2L2/NEK2/RHOA/TPX2/TRIP13/CCNB1 12
BP GO:0030513 positive regulation of BMP signaling pathway 6/316 42/18870 6.63958498670982e-05 0.000234238927587671 8.58441413940984e-05 GPC3/ILK/KDR/NOTCH1/NOTCH2/SMAD2 6
BP GO:0045124 regulation of bone resorption 6/316 42/18870 6.63958498670982e-05 0.000234238927587671 8.58441413940984e-05 CALCA/IL6/ITGB3/PRKCA/SRC/TFRC 6
BP GO:0010225 response to UV-C 4/316 14/18870 6.76473772088154e-05 0.000238149299736535 8.72772189064815e-05 BAK1/MDM2/TP53/WRN 4
BP GO:0010745 negative regulation of macrophage derived foam cell differentiation 4/316 14/18870 6.76473772088154e-05 0.000238149299736535 8.72772189064815e-05 ITGB3/NR1H2/PPARG/PPARA 4
BP GO:0070243 regulation of thymocyte apoptotic process 4/316 14/18870 6.76473772088154e-05 0.000238149299736535 8.72772189064815e-05 HIF1A/JAK3/TP53/VHL 4
BP GO:0032612 interleukin-1 production 10/316 130/18870 6.80672392223565e-05 0.000239121504713585 8.7633513662325e-05 F2RL1/HAVCR2/HDAC2/IL6/JAK2/SMAD3/TLR4/TNF/IL10/APP 10
BP GO:0032652 regulation of interleukin-1 production 10/316 130/18870 6.80672392223565e-05 0.000239121504713585 8.7633513662325e-05 F2RL1/HAVCR2/HDAC2/IL6/JAK2/SMAD3/TLR4/TNF/IL10/APP 10
BP GO:0071621 granulocyte chemotaxis 10/316 130/18870 6.80672392223565e-05 0.000239121504713585 8.7633513662325e-05 CCL2/CCL5/CXCR2/DPP4/LGALS3/MAPK1/MAPK3/PIK3CG/PTK2/TGFB2 10
BP GO:0048167 regulation of synaptic plasticity 13/316 214/18870 6.86523352448206e-05 0.0002410073541084 8.83246418354417e-05 ABL1/ACE/EPHB2/HRAS/KIT/KRAS/MAPK1/NTRK2/PLK2/PTGS2/PTK2B/RARA/APP 13
BP GO:0051341 regulation of oxidoreductase activity 8/316 82/18870 6.88342921389314e-05 0.000241476308051684 8.84965045955268e-05 ABL1/AGTR1/EGFR/HIF1A/PHB2/TERT/TNF/VDR 8
BP GO:0010921 regulation of phosphatase activity 7/316 61/18870 6.94647790884577e-05 0.000243346089269881 8.91817440854955e-05 BMP2/IKBKB/LGALS3/MTOR/PDGFRB/TGFB2/TNF 7
BP GO:1904356 regulation of telomere maintenance via telomere lengthening 7/316 61/18870 6.94647790884577e-05 0.000243346089269881 8.91817440854955e-05 AURKB/CTNNB1/MAPK1/MAPK3/NEK2/PARP1/SRC 7
BP GO:0007043 cell-cell junction assembly 11/316 157/18870 6.97714313563249e-05 0.000244248937819617 8.95126210211063e-05 ACE/APC/CDH2/CTNNB1/EPHA2/EPHB2/GJB2/IKBKB/PRKCA/RHOA/TNF 11
BP GO:0050808 synapse organization 21/316 483/18870 7.03307588938162e-05 0.000246034441764492 9.01669744826854e-05 ABL1/CDH2/CTNNB1/DAB2IP/EPHB2/ERBB2/EZR/ITGA3/ITGB1/ITGB3/MAPK14/NRP2/NTRK1/NTRK2/PTK2B/RHOA/TLR2/TNF/VHL/IL10/APP 21
BP GO:0051149 positive regulation of muscle cell differentiation 8/316 83/18870 7.50836129881809e-05 0.000262477168093136 9.61929230233365e-05 BCL2/GPER1/KIT/MAPK14/MDM2/MMP14/MTOR/TGFB1 8
BP GO:0014002 astrocyte development 6/316 43/18870 7.60862861616086e-05 0.000264721713647493 9.70155065619397e-05 CDK6/IL6/KRAS/TLR4/TNF/APP 6
BP GO:1902110 positive regulation of mitochondrial membrane permeability involved in apoptotic process 6/316 43/18870 7.60862861616086e-05 0.000264721713647493 9.70155065619397e-05 BAK1/BAX/BCL2L11/GZMB/HSPA1A/MAPK8 6
BP GO:1904646 cellular response to amyloid-beta 6/316 43/18870 7.60862861616086e-05 0.000264721713647493 9.70155065619397e-05 ADRB2/EPHB2/PARP1/TLR4/TNF/APP 6
BP GO:0021854 hypothalamus development 5/316 27/18870 7.60968868357677e-05 0.000264721713647493 9.70155065619397e-05 BAX/CTNNB1/NCOA1/NRP2/SRD5A2 5
BP GO:0032740 positive regulation of interleukin-17 production 5/316 27/18870 7.60968868357677e-05 0.000264721713647493 9.70155065619397e-05 BTK/IL2/IL6/JAK2/TGFB1 5
BP GO:0048714 positive regulation of oligodendrocyte differentiation 5/316 27/18870 7.60968868357677e-05 0.000264721713647493 9.70155065619397e-05 HDAC1/HDAC2/MTOR/TLR2/TNFRSF1B 5
BP GO:0060669 embryonic placenta morphogenesis 5/316 27/18870 7.60968868357677e-05 0.000264721713647493 9.70155065619397e-05 FGFR2/GRB2/NCOA1/SETD2/IL10 5
BP GO:0032970 regulation of actin filament-based process 18/316 379/18870 7.68818825553627e-05 0.0002672662658192 9.79480368576605e-05 ABL1/CCN2/F2RL1/GRB2/HRAS/ITGB3/MTOR/PDGFRA/PDGFRB/PIK3R1/PTK2B/RHOA/RYR2/SFRP1/SMAD3/TACSTD2/PRKCD/PIK3CA 18
BP GO:0032731 positive regulation of interleukin-1 beta production 7/316 62/18870 7.71955472121892e-05 0.000267983429543288 9.82108638128869e-05 F2RL1/IL6/JAK2/SMAD3/TLR4/TNF/APP 7
BP GO:0090303 positive regulation of wound healing 7/316 62/18870 7.71955472121892e-05 0.000267983429543288 9.82108638128869e-05 DDR2/F2/HRAS/ITGB1/MTOR/NFE2L2/PTK2 7
BP GO:0060041 retina development in camera-type eye 11/316 159/18870 7.82211049481444e-05 0.000271354938082791 9.94464579933982e-05 BAX/BMPR2/CASP2/GNB1/HIF1A/NOTCH1/NTRK2/PDGFRA/PDGFRB/RRM1/TGFB2 11
BP GO:0140888 interferon-mediated signaling pathway 9/316 107/18870 7.87227198596484e-05 0.000272716042706013 9.99452771219321e-05 JAK1/JAK2/NR1H2/PPARG/PTPN11/RAF1/TP53/YTHDF2/PTPN1 9
BP GO:1901796 regulation of signal transduction by p53 class mediator 9/316 107/18870 7.87227198596484e-05 0.000272716042706013 9.99452771219321e-05 AURKA/AURKB/BCL2/CHEK2/EP300/KDM1A/MDM2/MTOR/TP53 9
BP GO:0050821 protein stabilization 13/316 217/18870 7.90912826774586e-05 0.000273802831571341 0.000100343564707952 BAG3/CHEK2/EP300/HSP90AA1/HSPA1A/PHB2/PIK3R1/PIM1/SMAD3/STK4/TP53/VHL/PRKCD 13
BP GO:0002292 T cell differentiation involved in immune response 8/316 84/18870 8.1796639351443e-05 0.000282776193658174 0.000103632132375571 CD86/IL2/IL6/JAK1/JAK3/MTOR/RARA/MEN1 8
BP GO:0010660 regulation of muscle cell apoptotic process 8/316 84/18870 8.1796639351443e-05 0.000282776193658174 0.000103632132375571 BAG3/CXCR2/HSF1/JAK2/NFE2L2/PPARG/PTK2B/TP53 8
BP GO:0051346 negative regulation of hydrolase activity 13/316 218/18870 8.28638539005789e-05 0.000286267376243384 0.000104911584832785 ABL1/DAB2IP/DDX3X/HRAS/IKBKB/LGALS3/RAF1/SRC/TGFB2/TNF/VEGFA/XIAP/MMP9 13
BP GO:0032757 positive regulation of interleukin-8 production 7/316 63/18870 8.56139935138167e-05 0.000295155425152606 0.000108168886832665 ELANE/F2RL1/HSPA1A/IL6/TLR2/TLR4/TNF 7
BP GO:0040014 regulation of multicellular organism growth 7/316 63/18870 8.56139935138167e-05 0.000295155425152606 0.000108168886832665 ADRB2/BCL2/EZR/FTO/SOD1/PIK3CA/APP 7
BP GO:2000179 positive regulation of neural precursor cell proliferation 7/316 63/18870 8.56139935138167e-05 0.000295155425152606 0.000108168886832665 CTNNB1/FGF2/HIF1A/ITGB1/KDM1A/NOTCH1/VEGFA 7
BP GO:0009952 anterior/posterior pattern specification 13/316 219/18870 8.67913314826494e-05 0.00029845915766819 0.000109379642380928 AURKA/AXIN2/BMP2/BMPR2/CTNNB1/EP300/GPC3/NOTCH1/PRKDC/SFRP1/SMAD2/SMAD3/TP53 13
BP GO:0018205 peptidyl-lysine modification 13/316 219/18870 8.67913314826494e-05 0.00029845915766819 0.000109379642380928 ARNT/CTNNB1/EHMT2/EP300/GATA2/GCG/HDAC2/KAT2B/KAT7/LOXL2/MDM2/PRKAA2/SETD2 13
BP GO:0010463 mesenchymal cell proliferation 6/316 44/18870 8.6871225178662e-05 0.00029845915766819 0.000109379642380928 BMP2/CTNNB1/FGFR2/GPC3/KDR/TGFBR2 6
BP GO:0035329 hippo signaling 6/316 44/18870 8.6871225178662e-05 0.00029845915766819 0.000109379642380928 LATS2/MAP2K3/MAPK14/SRC/STK4/YAP1 6
BP GO:0042771 intrinsic apoptotic signaling pathway in response to DNA damage by p53 class mediator 6/316 44/18870 8.6871225178662e-05 0.00029845915766819 0.000109379642380928 BCL2/CHEK2/EP300/KDM1A/MSH2/TP53 6
BP GO:0034765 regulation of monoatomic ion transmembrane transport 20/316 454/18870 8.74992753681314e-05 0.000300410166876005 0.00011009465039442 ABL1/ADRB2/BAK1/BAX/BCL2/CCL2/CCR2/EPHB2/F2/GPER1/ITGB1/ITGB3/KCNH2/KCNJ11/KCNQ1/PHB2/PIK3CG/PTK2B/RYR2/MMP9 20
BP GO:0045069 regulation of viral genome replication 8/316 85/18870 8.89998739346642e-05 0.000305142424918849 0.000111828933558738 BCL2/CCL5/DDX3X/NOTCH1/NR5A2/RNASEL/TNF/TOP2A 8
BP GO:0051591 response to cAMP 8/316 85/18870 8.89998739346642e-05 0.000305142424918849 0.000111828933558738 BIRC2/EZR/KCNQ1/KDM1A/PIK3CG/PTK2B/TEK/PTAFR 8
BP GO:0033689 negative regulation of osteoblast proliferation 4/316 15/18870 9.10323651001536e-05 0.000310520885210118 0.000113800037638155 AXIN2/BCL2/SFRP1/SMAD3 4
BP GO:0048308 organelle inheritance 4/316 15/18870 9.10323651001536e-05 0.000310520885210118 0.000113800037638155 CDK1/MAP2K2/MAPK1/MAPK3 4
BP GO:0048313 Golgi inheritance 4/316 15/18870 9.10323651001536e-05 0.000310520885210118 0.000113800037638155 CDK1/MAP2K2/MAPK1/MAPK3 4
BP GO:2001028 positive regulation of endothelial cell chemotaxis 4/316 15/18870 9.10323651001536e-05 0.000310520885210118 0.000113800037638155 FGF2/FGFR1/KDR/VEGFA 4
BP GO:1901617 organic hydroxy compound biosynthetic process 14/316 251/18870 9.11841471644091e-05 0.000310520885210118 0.000113800037638155 ALDH2/BMP2/CYP3A4/FGF1/FGF2/GPER1/PRKAA2/PRKAG2/PTK2B/SOD1/SRD5A2/TGFB2/TNF/PTAFR 14
BP GO:0002675 positive regulation of acute inflammatory response 5/316 28/18870 9.13772396581857e-05 0.000310520885210118 0.000113800037638155 BTK/IL6/PIK3CG/PTGS2/TNF 5
BP GO:0003156 regulation of animal organ formation 5/316 28/18870 9.13772396581857e-05 0.000310520885210118 0.000113800037638155 AR/BMP2/CTNNB1/FGF1/FGF2 5
BP GO:0003272 endocardial cushion formation 5/316 28/18870 9.13772396581857e-05 0.000310520885210118 0.000113800037638155 ACVR1/BMP2/NOTCH1/TGFB2/TGFBR2 5
BP GO:0010758 regulation of macrophage chemotaxis 5/316 28/18870 9.13772396581857e-05 0.000310520885210118 0.000113800037638155 CCL5/MAPK1/MAPK3/PTK2/PTK2B 5
BP GO:0032104 regulation of response to extracellular stimulus 5/316 28/18870 9.13772396581857e-05 0.000310520885210118 0.000113800037638155 BAX/BCL2/RXRA/VDR/PPARA 5
BP GO:0032107 regulation of response to nutrient levels 5/316 28/18870 9.13772396581857e-05 0.000310520885210118 0.000113800037638155 BAX/BCL2/RXRA/VDR/PPARA 5
BP GO:0034698 response to gonadotropin 5/316 28/18870 9.13772396581857e-05 0.000310520885210118 0.000113800037638155 CCNA2/GJB2/ITGA3/NOTCH1/SRD5A2 5
BP GO:0070423 nucleotide-binding oligomerization domain containing signaling pathway 5/316 28/18870 9.13772396581857e-05 0.000310520885210118 0.000113800037638155 BIRC2/BIRC3/HSPA1A/TLR4/XIAP 5
BP GO:0051235 maintenance of location 17/316 350/18870 9.24816415086007e-05 0.000314060105041452 0.000115097094838488 ABL1/BAX/F2/FGF2/FTO/GPER1/HK2/IL6/ITGB3/NR1H2/PPARD/PPARG/PTK2B/RYR2/TNF/PPARA/IL10 17
BP GO:0019229 regulation of vasoconstriction 7/316 64/18870 9.47657170138502e-05 0.000321597864944351 0.000117859541429083 ABL1/ACE/AGTR1/BMPR2/MMP2/PTGS2/RHOA 7
BP GO:0046942 carboxylic acid transport 17/316 351/18870 9.57394847769132e-05 0.000324681730982575 0.000118989720067416 ABCC2/ABCC3/ABCG2/ACE/AKT2/ITGB1/NR0B2/NTRK2/PLA2G2A/PLA2G2D/PPARD/PPARG/PTGS2/SLC1A5/SLC2A1/TNF/PPARA 17
BP GO:0033273 response to vitamin 8/316 86/18870 9.67208488386077e-05 0.000327564774357076 0.000120046300993716 ITGA2/MDM2/PIM1/PTGS2/RARA/RXRA/SFRP1/VDR 8
BP GO:0070918 regulatory ncRNA processing 8/316 86/18870 9.67208488386077e-05 0.000327564774357076 0.000120046300993716 AGO2/DDX3X/IL6/SMAD2/SMAD3/TERT/TGFB1/TP53 8
BP GO:0045445 myoblast differentiation 9/316 110/18870 9.75870737221059e-05 0.000330274353912375 0.000121039310707597 EPAS1/ITGB1/MAPK14/NOTCH1/PPARD/SMARCA2/TCF7L2/TGFB1/TNF 9
BP GO:0010799 regulation of peptidyl-threonine phosphorylation 6/316 45/18870 9.88384894326117e-05 0.000333604962303988 0.000122259915756649 AXIN1/GCG/MAPK1/PRKAG2/TGFB1/APP 6
BP GO:0030890 positive regulation of B cell proliferation 6/316 45/18870 9.88384894326117e-05 0.000333604962303988 0.000122259915756649 BCL2/BTK/EPHB2/IL2/TFRC/TLR4 6
BP GO:0140894 endolysosomal toll-like receptor signaling pathway 6/316 45/18870 9.88384894326117e-05 0.000333604962303988 0.000122259915756649 DDX3X/F2RL1/HAVCR2/IKBKB/SRC/TNF 6
BP GO:1902686 mitochondrial outer membrane permeabilization involved in programmed cell death 6/316 45/18870 9.88384894326117e-05 0.000333604962303988 0.000122259915756649 BAK1/BAX/BCL2L11/GZMB/HSPA1A/MAPK8 6
BP GO:0015849 organic acid transport 17/316 352/18870 9.9097814532055e-05 0.00033425425009731 0.000122497867465655 ABCC2/ABCC3/ABCG2/ACE/AKT2/ITGB1/NR0B2/NTRK2/PLA2G2A/PLA2G2D/PPARD/PPARG/PTGS2/SLC1A5/SLC2A1/TNF/PPARA 17
BP GO:0071333 cellular response to glucose stimulus 10/316 136/18870 9.94481009162168e-05 0.000335209263858038 0.000122847861965518 ACE/BAD/GCG/GPER1/HIF1A/PLA2G6/PRKAA2/RAF1/SLC2A2/PIK3CA 10
BP GO:0071347 cellular response to interleukin-1 9/316 111/18870 0.000104661166262071 0.000352192474379731 0.000129071887751344 CCL2/CCL5/DAB2IP/HIF1A/IKBKB/IL6/MAPK3/MMP2/SFRP1 9
BP GO:0010812 negative regulation of cell-substrate adhesion 7/316 65/18870 0.000104698243585641 0.000352192474379731 0.000129071887751344 ANGPT2/MMP14/NOTCH1/PIK3R1/RHOA/SRC/TACSTD2 7
BP GO:2000117 negative regulation of cysteine-type endopeptidase activity 7/316 65/18870 0.000104698243585641 0.000352192474379731 0.000129071887751344 DDX3X/RAF1/SRC/TNF/VEGFA/XIAP/MMP9 7
BP GO:1902903 regulation of supramolecular fiber organization 18/316 389/18870 0.000106835148968974 0.000359138763402772 0.000131617571439359 ABL1/APC/CCN2/CIB1/F2RL1/GRB2/HSPA1A/MTOR/PIK3R1/PTK2B/RHOA/SFRP1/SMAD3/TACSTD2/TPX2/PRKCD/PIK3CA/APP 18
BP GO:0003401 axis elongation 5/316 29/18870 0.000108910069922715 0.000365375718450399 0.000133903297627107 ESR1/FGF1/FGFR2/SFRP1/YAP1 5
BP GO:0035872 nucleotide-binding domain
BP GO:0060765 regulation of androgen receptor signaling pathway 5/316 29/18870 0.000108910069922715 0.000365375718450399 0.000133903297627107 EP300/HDAC1/KDM1A/NCOR2/SFRP1 5
BP GO:0035272 exocrine system development 6/316 46/18870 0.000112079957420373 0.000375505468082217 0.000137615659481885 EGFR/FGFR2/TGFB1/TGFB2/TGM2/TNF 6
BP GO:0070849 response to epidermal growth factor 6/316 46/18870 0.000112079957420373 0.000375505468082217 0.000137615659481885 DAB2IP/EGFR/ERBB2/MAPK1/MAPK3/PTPN11 6
BP GO:0071331 cellular response to hexose stimulus 10/316 138/18870 0.000112314061885799 0.000376037422490885 0.000137810610722241 ACE/BAD/GCG/GPER1/HIF1A/PLA2G6/PRKAA2/RAF1/SLC2A2/PIK3CA 10
BP GO:0001756 somitogenesis 7/316 66/18870 0.000115461050759779 0.000386314722113149 0.000141577046860799 AXIN2/EP300/NOTCH1/PRKDC/SFRP1/SMAD3/TP53 7
BP GO:0042180 cellular ketone metabolic process 13/316 226/18870 0.000119081428283739 0.000398161078360632 0.000145918512607705 AKT2/BMP2/KAT2B/NCOR2/NQO2/NR1H2/PPARD/PPARG/PRKAG2/PTGS2/SRD5A2/PPARA/IDO1 13
BP GO:0002903 negative regulation of B cell apoptotic process 4/316 16/18870 0.000119779900930774 0.000398893439257121 0.00014618690903949 AURKB/BCL2/IL2/PDCD1 4
BP GO:0010715 regulation of extracellular matrix disassembly 4/316 16/18870 0.000119779900930774 0.000398893439257121 0.00014618690903949 DDR2/DPP4/IL6/TGFB1 4
BP GO:0032930 positive regulation of superoxide anion generation 4/316 16/18870 0.000119779900930774 0.000398893439257121 0.00014618690903949 F2RL1/SOD1/TGFB1/PRKCD 4
BP GO:0034112 positive regulation of homotypic cell-cell adhesion 4/316 16/18870 0.000119779900930774 0.000398893439257121 0.00014618690903949 CCL5/IL6/JAK1/JAK2 4
BP GO:0061101 neuroendocrine cell differentiation 4/316 16/18870 0.000119779900930774 0.000398893439257121 0.00014618690903949 BMP2/FGF2/GATA2/NOTCH1 4
BP GO:0071380 cellular response to prostaglandin E stimulus 4/316 16/18870 0.000119779900930774 0.000398893439257121 0.00014618690903949 ACACA/GNB1/PRKAA2/SFRP1 4
BP GO:0031929 TOR signaling 11/316 167/18870 0.00012135803266299 0.000403879532702431 0.000148014218083001 AKT3/EP300/HIF1A/MAPK3/MTOR/PIM1/PRKAA2/ROS1/SRC/VHL/PIK3CA 11
BP GO:0006898 receptor-mediated endocytosis 14/316 258/18870 0.000121957990931543 0.000405605789960201 0.000148646858753127 ADRB2/ANXA2/B2M/CXCR2/DPP4/EZR/GRB2/IGF2R/ITGB1/ITGB3/SELE/TFRC/VEGFA/CTSL 14
BP GO:0071326 cellular response to monosaccharide stimulus 10/316 140/18870 0.000126560649683629 0.000419671114084356 0.000153801534303013 ACE/BAD/GCG/GPER1/HIF1A/PLA2G6/PRKAA2/RAF1/SLC2A2/PIK3CA 10
BP GO:0002701 negative regulation of production of molecular mediator of immune response 6/316 47/18870 0.000126691580313527 0.000419671114084356 0.000153801534303013 IL13RA2/JAK3/TGFB1/TGFB2/TNF/IL10 6
BP GO:0035850 epithelial cell differentiation involved in kidney development 6/316 47/18870 0.000126691580313527 0.000419671114084356 0.000153801534303013 CTNNB1/NOTCH1/NOTCH2/PDGFB/YAP1/MMP9 6
BP GO:0050798 activated T cell proliferation 6/316 47/18870 0.000126691580313527 0.000419671114084356 0.000153801534303013 ABL1/IGFBP2/IL2/IL2RA/PDCD1LG2/CASP3 6
BP GO:0051353 positive regulation of oxidoreductase activity 6/316 47/18870 0.000126691580313527 0.000419671114084356 0.000153801534303013 ABL1/AGTR1/HIF1A/TERT/TNF/VDR 6
BP GO:0072538 T-helper 17 type immune response 6/316 47/18870 0.000126691580313527 0.000419671114084356 0.000153801534303013 EPHB2/IL2/IL6/JAK1/JAK2/NOTCH1 6
BP GO:0070613 regulation of protein processing 7/316 67/18870 0.000127105590780746 0.00042048449912358 0.00015409962455229 ANXA2/ENO1/MDM2/MMP14/RUNX1/SRC/XIAP 7
BP GO:0071300 cellular response to retinoic acid 7/316 67/18870 0.000127105590780746 0.00042048449912358 0.00015409962455229 FGFR2/HDAC2/PHB2/PTK2B/RARA/TNF/YAP1 7
BP GO:0050792 regulation of viral process 11/316 168/18870 0.000127958712641087 0.000423026419539274 0.000155031190359155 BCL2/CCL5/DDX3X/NOTCH1/NR5A2/RNASEL/TMPRSS2/TMPRSS4/TNF/TOP2A/PPARA 11
BP GO:0002507 tolerance induction 5/316 30/18870 0.000128912441345146 0.000423654316784047 0.000155261302836259 HAVCR2/IL2RA/PDCD1/TGFBR2/IDO1 5
BP GO:0010039 response to iron ion 5/316 30/18870 0.000128912441345146 0.000423654316784047 0.000155261302836259 B2M/BCL2/HIF1A/MDM2/TFRC 5
BP GO:0030262 apoptotic nuclear changes 5/316 30/18870 0.000128912441345146 0.000423654316784047 0.000155261302836259 BAX/GPER1/HSF1/IL6/TOP2A 5
BP GO:0032607 interferon-alpha production 5/316 30/18870 0.000128912441345146 0.000423654316784047 0.000155261302836259 DDX3X/HAVCR2/SETD2/TLR4/IL10 5
BP GO:0032647 regulation of interferon-alpha production 5/316 30/18870 0.000128912441345146 0.000423654316784047 0.000155261302836259 DDX3X/HAVCR2/SETD2/TLR4/IL10 5
BP GO:0035774 positive regulation of insulin secretion involved in cellular response to glucose stimulus 5/316 30/18870 0.000128912441345146 0.000423654316784047 0.000155261302836259 BAD/GCG/HIF1A/PLA2G6/SLC2A2 5
BP GO:0045948 positive regulation of translational initiation 5/316 30/18870 0.000128912441345146 0.000423654316784047 0.000155261302836259 CCL5/DDX3X/MTOR/TNF/YTHDF2 5
BP GO:0060441 epithelial tube branching involved in lung morphogenesis 5/316 30/18870 0.000128912441345146 0.000423654316784047 0.000155261302836259 CTNNB1/FGFR2/KRAS/TNF/YAP1 5
BP GO:0071295 cellular response to vitamin 5/316 30/18870 0.000128912441345146 0.000423654316784047 0.000155261302836259 MDM2/PIM1/RXRA/SFRP1/VDR 5
BP GO:0006094 gluconeogenesis 8/316 90/18870 0.000133369767698137 0.000437726417060552 0.000160418461717957 ENO1/EP300/GCG/KAT2B/PGK1/TCF7L2/PPARA/ATF3 8
BP GO:0007589 body fluid secretion 8/316 90/18870 0.000133369767698137 0.000437726417060552 0.000160418461717957 CCND1/HIF1A/HK2/NCOA1/NCOR2/NR1H2/VDR/VEGFA 8
BP GO:0032620 interleukin-17 production 6/316 48/18870 0.000142773392340839 0.000466748378890286 0.000171054462405389 BTK/IL2/IL6/JAK2/TGFB1/TLR4 6
BP GO:0032660 regulation of interleukin-17 production 6/316 48/18870 0.000142773392340839 0.000466748378890286 0.000171054462405389 BTK/IL2/IL6/JAK2/TGFB1/TLR4 6
BP GO:0042088 T-helper 1 type immune response 6/316 48/18870 0.000142773392340839 0.000466748378890286 0.000171054462405389 CCR2/HAVCR2/HRAS/JAK3/MTOR/TLR4 6
BP GO:0044331 cell-cell adhesion mediated by cadherin 6/316 48/18870 0.000142773392340839 0.000466748378890286 0.000171054462405389 CDH2/EPCAM/MAD2L2/NOTCH1/PTPRU/VEGFA 6
BP GO:0045776 negative regulation of blood pressure 6/316 48/18870 0.000142773392340839 0.000466748378890286 0.000171054462405389 ADRB2/BMPR2/CALCA/TNF/PPARA/PTAFR 6
BP GO:0099601 regulation of neurotransmitter receptor activity 6/316 48/18870 0.000142773392340839 0.000466748378890286 0.000171054462405389 ADRB2/CCL2/CCR2/EPHB2/PTK2B/APP 6
BP GO:0001843 neural tube closure 8/316 91/18870 0.000144129624862906 0.000469951069441951 0.000172228187982901 ABL1/DVL2/RARA/SETD2/SFRP1/TGFB1/TGFB2/CASP3 8
BP GO:0002220 innate immune response activating cell surface receptor signaling pathway 8/316 91/18870 0.000144129624862906 0.000469951069441951 0.000172228187982901 DAB2IP/EP300/F2RL1/IKBKB/PIK3R1/SRC/TLR2/TLR4 8
BP GO:0045824 negative regulation of innate immune response 8/316 91/18870 0.000144129624862906 0.000469951069441951 0.000172228187982901 AURKB/HAVCR2/NR1H2/PARP1/PPARG/PRKDC/TGFB1/YTHDF2 8
BP GO:0097581 lamellipodium organization 8/316 91/18870 0.000144129624862906 0.000469951069441951 0.000172228187982901 EPHA2/HSP90AA1/ITGB1/KIT/MTOR/PIK3R1/SRC/PIK3CA 8
BP GO:0031396 regulation of protein ubiquitination 12/316 200/18870 0.000146107070605306 0.000475777231873245 0.000174363366438027 ABL1/AXIN1/BIRC2/BIRC3/CTNNB1/DDX3X/HSP90AA1/HSPA1A/KDM1A/MAD2L2/SKP2/XIAP 12
BP GO:0071248 cellular response to metal ion 12/316 200/18870 0.000146107070605306 0.000475777231873245 0.000174363366438027 B2M/EGFR/EIF2AK3/HSF1/MAPK1/MAPK3/MAPK8/NFE2L2/PARP1/PRKAA2/PTGS2/MMP9 12
BP GO:0006368 transcription elongation by RNA polymerase II 9/316 116/18870 0.000146811341924357 0.000477136861254161 0.000174861644918128 AXIN1/BRD4/CDK12/CTNNB1/ERCC3/EZH2/PARP1/SETD2/VHL 9
BP GO:0010633 negative regulation of epithelial cell migration 9/316 116/18870 0.000146811341924357 0.000477136861254161 0.000174861644918128 ANGPT2/DAB2IP/FGF2/NOTCH1/PPARG/RHOA/TACSTD2/TGFB1/TNF 9
BP GO:0015908 fatty acid transport 9/316 116/18870 0.000146811341924357 0.000477136861254161 0.000174861644918128 ACE/AKT2/PLA2G2A/PLA2G2D/PPARD/PPARG/PTGS2/SLC2A1/PPARA 9
BP GO:1903900 regulation of viral life cycle 10/316 143/18870 0.000150776405117133 0.00048970449859774 0.00017946744655931 BCL2/CCL5/DDX3X/NOTCH1/NR5A2/RNASEL/TMPRSS2/TMPRSS4/TNF/TOP2A 10
BP GO:0008053 mitochondrial fusion 5/316 31/18870 0.000151611114794816 0.00049081886190384 0.000179875839656898 BAK1/BAX/BCL2A1/MCL1/TFRC 5
BP GO:0030878 thyroid gland development 5/316 31/18870 0.000151611114794816 0.00049081886190384 0.000179875839656898 MAP2K2/MAPK1/MAPK3/RAF1/SMAD3 5
BP GO:0032682 negative regulation of chemokine production 5/316 31/18870 0.000151611114794816 0.00049081886190384 0.000179875839656898 ELANE/EPHA2/F2RL1/IL6/IL10 5
[truncated: 1,800 more rows]

## Sheet: Table S5
Table S5. Detailed results of KEGG enrichment analyses.
category subcategory ID Description GeneRatio BgRatio pvalue p.adjust qvalue geneID Count
[truncated: 185 more rows]

## Sheet: Table S6
Table S6. Configuration and hyperparameters of the eight machine learning algorithms.
[truncated: 9 more rows]

[truncated: 7 more sheets: Table S7, Tabie S8, Table S9, Table S10, Table S11, Table S12, Table S13]
